# Supplementary material for: Impacts of Nitrogen Deficiency on Wheat (Triticum aestivum L.) Grain During the Medium Filling Stage: Transcriptomic and Metabolomic Comparisons
Source: Front Plant Sci. 2021 Aug 4;12:674433. doi: 10.3389/fpls.2021.674433 (PMC8371442; doi:10.3389/fpls.2021.674433)
Supplement: Supplementary file 2 [file Table_1.XLSX]

## Sheet: Table S2
Table S2. 77642 genes with FPKM value under N0 and Nck in RNA-seq
id	N0_1	N0_2	N0_3	Nck_1	Nck_2	Nck_3
AIG90408	13.9673	11.2511	7.45806	7.74299	11.1646	15.3043
AIG90409	0.291861	0.47204	0.198197	0.288065	0.314707	0.0917015
AIG90410	0.567767	1.15388	1.09579	0.575303	4.56132	1.12503
AIG90413	3.73318	7.12367	7.15698	4.17131	7.75355	9.35803
AIG90414	10.3801	10.5071	8.59211	8.20876	14.4992	14.0369
AIG90418	0.14219	0.216471	0.0940896	0.154742	0.171701	0.021842
AIG90419	0.125777	0.22602	0.20508	0.384376	0.300752	0.0380296
AIG90420	0.0740694	0.05673	0.0451831	0.0290181	0.0917063	0
AIG90421	0	0.114874	0.115423	0.115973	0	0.57201
AIG90422	0.136948	0.550611	1.64551	0.276025	0.556981	0.680793
AIG90423	0.86315	0	0	0	0	0
AIG90424	6.1465	4.59509	4.05033	1.78611	5.6227	4.52917
AIG90425	2.80019	2.28497	1.43801	2.09619	2.93191	1.8149
AIG90426	0	0	0	0.768268	1.12483	1.14161
AIG90427	1.06745	1.06818	0.668674	1.10043	1.56796	0.992115
AIG90428	0.707114	0.504762	0.124391	0.838131	0.689491	0.811543
AIG90429	0	0	0.612446	0.457806	0.754396	0.150855
AIG90430	0	0.475424	0	0.322292	0.619485	0.476235
AIG90431	0	0	0	0	0.234684	0.222506
AIG90432	0.551226	0.323555	0.438117	0.658432	0.114455	0.106679
AIG90433	0.348373	1.46112	1.061	0.362305	0.363112	0.354269
AIG90434	0	0	0	0	0.28517	0.277632
AIG90435	0.523775	0.47575	0.459606	0.646153	0.478282	0.633009
AIG90436	67.9692	45.055	34.9692	39.9515	80.9478	47.8981
AIG90438	0.389992	0.963125	0	0.19183	0	0.379251
AIG90439	0.17868	0	0.913253	0.176225	0.575314	0
AIG90440	0	0.0625492	0.455329	0.0630486	0.134834	0
AIG90448	0	0	3.22225	0	0	0
AIG90449	0.4342	0.67299	0.682683	0	1.1226	0
AIG90450	0	0.301801	0.871593	0	0	0.291967
AIG90452	0.351321	0.57844	0.356497	0	1.30217	0.923063
AIG90453	22.1319	12.547	14.5689	12.4594	22.409	16.7309
AIG90457	0.440178	0	0.874312	0.416501	0.150748	0.137114
AIG90458	0	0.197461	0	0	0	0
AIG90459	0.194654	0.360429	0.097703	0.546991	0.618424	0.26852
AIG90460	0	0.437678	0	0.217276	0	0.424279
AIG90463	0.455904	0.701756	1.13582	0.694426	0.46082	1.37198
AIG90464	0	0	0	0.592217	0	0.28598
AIG90465	0	0.336111	0	0.164256	0.168934	0
AIG90466	0.543998	0	0	0.692497	0.69044	0.552218
AIG90467	0.181283	0.388611	0.185496	0	0.549321	0.746936
AIG90470	0.591711	0	0	0	0	0
AIG90471	0.0566364	0	0	0	0	0.0523802
AIG90472	0	0	0	0.435463	0	0
AIG90474	0	0.0720634	0	0.0737455	0	0.141131
AIG90476	0	0	0	0	0.155157	0
AIG90477	4.49813	5.34782	5.26206	3.4881	7.27027	6.94492
AIG90478	16.3744	42.7965	26.5408	14.5471	16.9117	32.0907
AIG90481	0	0	0	0	0	0.246116
AIG90482	0.120682	0	0.122605	0	0.125221	0.115104
AIG90483	0	0.0772377	0	0.238117	0	0
AIG90485	0.216086	0	0	0	0	0
AIG90486	0	0.0526493	0	0	0	0
AIG90488	0	0	0	0	0	0.151674
BAE47658	1.58925	1.84173	1.37781	0.946759	1.57318	2.01431
BAE47659	0	0	0.760736	0	0	0.760649
BAE47660	0	0	0.285697	0	0	0
BAE47662	4.68184	2.76141	3.31032	2.99836	3.78333	3.55891
BAE47664	0.0181555	0.0534875	0.017949	0	0	0.0551487
BAE47665	0.680502	0.963642	0.41345	1.1057	0.710177	0.538761
BAE47666	0.733284	0.491214	0.364461	0.297305	0.217912	0.294285
BAE47667	0.855075	0.267845	0.285459	0.902611	0.495294	0.701092
BAE47669	1.2434	0.29948	1.41666	1.21408	1.11905	0.885316
BAE47670	1.0343	0.547402	0.38433	0.484875	0.583742	0.709908
BAE47671	0	0	0	0.102139	0.266639	0.0508488
BAE47672	0	0.181003	0	0	0	0
BAE47673	0.0735848	0.142663	0.302318	0.144744	0.545012	0.141123
BAE47676	0.475343	0.123764	0.121095	0.242945	0.245156	0.120729
BAE47679	0	0	0	0.0976851	0	0.0953708
BAE47680	0.0924593	0	0	0	0	0
BAE47681	0.0778422	0.0743376	0	0.075211	0.161264	0
BAE47684	0.988746	1.25511	0.99377	0.909544	0.950258	1.33114
BAE47685	0	0	0	0	0.0646701	0
BAE47686	0	0.150875	0.157793	0.304722	0.161936	0
BAE47691	11.4858	9.73967	6.37593	5.91125	10.4396	5.88058
BAE47693	0	0	0.236644	0.457391	0.236241	0
BAE47694	0.248743	0.05906	0	0.298546	0.691371	0
TRIAE_CS42_1AL_TGACv1_000002_AA0000030	5.32852	5.88903	6.23852	5.54978	5.26182	4.93621
TRIAE_CS42_1AL_TGACv1_000002_AA0000040	1.11848	0.852884	1.18666	1.34491	2.00135	1.02728
TRIAE_CS42_1AL_TGACv1_000002_AA0000050	11.9441	15.6348	10.9802	14.0712	14.0685	13.3713
TRIAE_CS42_1AL_TGACv1_000003_AA0000090	1.90818	2.45243	1.99924	1.77873	1.901	1.69878
TRIAE_CS42_1AL_TGACv1_000007_AA0000140	0.0778155	0.074465	0.0770811	0.0736361	0	0.109739
TRIAE_CS42_1AL_TGACv1_000007_AA0000150	0.0460016	0.131923	0.0456092	0.0431072	0.0944045	0.0432858
TRIAE_CS42_1AL_TGACv1_000008_AA0000160	0	0.0346081	0.0362135	0.034548	0.0736053	0.0348588
TRIAE_CS42_1AL_TGACv1_000008_AA0000170	0.414874	0.395136	0.599538	0.521754	0.477735	0.29763
TRIAE_CS42_1AL_TGACv1_000008_AA0000180	0.790731	0.755088	1.23541	0.634716	0.747915	1.1927
TRIAE_CS42_1AL_TGACv1_000008_AA0000190	0.0267496	0.22907	0.16265	0.0775197	0.132679	0.235189
TRIAE_CS42_1AL_TGACv1_000008_AA0000220	0.114759	0.191836	0.115103	0.0549226	0.0283918	0.137264
TRIAE_CS42_1AL_TGACv1_000008_AA0000260	1.0438	1.60751	1.18068	1.21404	1.23034	0.961269
TRIAE_CS42_1AL_TGACv1_000008_AA0000280	8.11921	7.9672	7.77254	7.70202	7.02009	6.79352
TRIAE_CS42_1AL_TGACv1_000008_AA0000300	0.337078	0.260304	0.413782	0.447932	0.23831	0.187554
TRIAE_CS42_1AL_TGACv1_000012_AA0000330	0.864028	1.33414	1.3251	0.711876	2.16281	1.41793
TRIAE_CS42_1AL_TGACv1_000013_AA0000390	1.13288	0.822095	1.03273	0.891793	1.23151	0.723997
TRIAE_CS42_1AL_TGACv1_000013_AA0000410	0	0	0.0180264	0	0.052801	0
TRIAE_CS42_1AL_TGACv1_000014_AA0000420	0.133808	0.36026	0.264433	0.122765	0.269636	0.245548
TRIAE_CS42_1AL_TGACv1_000015_AA0000440	1.6208	2.6201	2.64922	2.84718	2.53552	2.58243
TRIAE_CS42_1AL_TGACv1_000016_AA0000460	0	0.109458	0.224088	0	0	0
TRIAE_CS42_1AL_TGACv1_000016_AA0000470	1.2264	1.44393	1.39589	1.80766	1.89552	2.29391
TRIAE_CS42_1AL_TGACv1_000020_AA0000620	7.1352	9.04797	7.62679	6.11411	6.31894	7.80135
TRIAE_CS42_1AL_TGACv1_000020_AA0000630	0.137609	0.131682	0.274323	0.0887612	0.227119	0.177516
TRIAE_CS42_1AL_TGACv1_000024_AA0000670	0.741803	0.910381	0.922017	1.0348	0.974598	1.04773
TRIAE_CS42_1AL_TGACv1_000024_AA0000690	5.68045	5.39022	6.50548	3.8797	4.73687	4.81108
TRIAE_CS42_1AL_TGACv1_000026_AA0000780	0.128137	0.429491	0.164815	0.0329187	0.321264	0.0663579
TRIAE_CS42_1AL_TGACv1_000028_AA0000820	0.110422	0.0995584	0.0712007	0.0335325	0.0754645	0.0332349
TRIAE_CS42_1AL_TGACv1_000028_AA0000840	0.590914	0.64888	0.579244	0.3258	0.471615	0.465929
TRIAE_CS42_1AL_TGACv1_000028_AA0000860	2.49148	1.87663	2.25084	1.15532	1.74757	1.5923
TRIAE_CS42_1AL_TGACv1_000029_AA0000890	6.7029	6.68153	7.64663	6.31472	7.39153	6.16039
TRIAE_CS42_1AL_TGACv1_000031_AA0000910	0	0	0	0	0.0620723	0
TRIAE_CS42_1AL_TGACv1_000032_AA0000960	0.203018	0.0719099	0.116836	0	0.100638	0.187257
TRIAE_CS42_1AL_TGACv1_000035_AA0001020	0.762345	1.63533	1.86427	1.55803	1.51705	1.3751
TRIAE_CS42_1AL_TGACv1_000035_AA0001030	0.0511168	0.307276	0.154415	0.0870662	0.0506491	0.062993
TRIAE_CS42_1AL_TGACv1_000037_AA0001090	2.06006	3.27869	1.39157	2.27647	2.33771	1.48064
TRIAE_CS42_1AL_TGACv1_000044_AA0001180	0.360227	0.04669	0.0508518	0.0476153	0.0533193	0.0945582
TRIAE_CS42_1AL_TGACv1_000046_AA0001210	1.00586	0.522031	1.21461	0.837741	1.93775	1.35582
TRIAE_CS42_1AL_TGACv1_000046_AA0001240	0.0691302	0.401383	0.0694303	0.203059	0	0.0664229
TRIAE_CS42_1AL_TGACv1_000048_AA0001270	2.71436	2.77076	2.74951	2.15374	2.5957	2.52164
TRIAE_CS42_1AL_TGACv1_000049_AA0001280	3.59262	4.6194	3.25726	7.76587	6.60951	6.35065
TRIAE_CS42_1AL_TGACv1_000051_AA0001340	17.4601	19.8396	18.288	16.8063	16.326	16.6254
TRIAE_CS42_1AL_TGACv1_000051_AA0001350	0	0.119476	0.0182371	0.0516317	0.131399	0.0519672
TRIAE_CS42_1AL_TGACv1_000051_AA0001360	0.137851	0.0307655	0.0670731	0.121189	0.104954	0.0307341
TRIAE_CS42_1AL_TGACv1_000051_AA0001370	0	0.602705	0.253326	0.267883	0.299704	0.503803
TRIAE_CS42_1AL_TGACv1_000051_AA0001400	0.205559	0.223151	0.232122	0.0836588	0.204529	0.111573
TRIAE_CS42_1AL_TGACv1_000051_AA0001410	0.103626	0	0.158196	0.103138	0.311517	0
TRIAE_CS42_1AL_TGACv1_000054_AA0001490	6.66492	9.94901	5.38339	7.39119	7.3701	7.52387
TRIAE_CS42_1AL_TGACv1_000054_AA0001530	0.0410096	0	0	0.0773923	0	0
TRIAE_CS42_1AL_TGACv1_000054_AA0001550	0.166898	1.14934	0.304593	0.796516	0.545118	0.616871
TRIAE_CS42_1AL_TGACv1_000054_AA0001600	0.130783	0.0411042	0.130666	0.208787	0.151299	0.0626504
TRIAE_CS42_1AL_TGACv1_000054_AA0001610	0.7337	1.31066	0.706651	0.580126	0.626349	0.854467
TRIAE_CS42_1AL_TGACv1_000054_AA0001630	0.0287705	0.130672	0.136229	0.0829763	0.103485	0.0480145
TRIAE_CS42_1AL_TGACv1_000054_AA0001650	2.1096	2.8078	1.80437	1.92971	2.50962	1.64227
TRIAE_CS42_1AL_TGACv1_000055_AA0001670	0.0924911	0.084772	0	0.171477	0.379024	0.170563
TRIAE_CS42_1AL_TGACv1_000055_AA0001680	0	0.0708494	0.0766316	0.0719215	0.080503	0.0713621
TRIAE_CS42_1AL_TGACv1_000055_AA0001690	0.559111	1.70848	0.713132	0.585318	0.773308	0.866787
TRIAE_CS42_1AL_TGACv1_000055_AA0001700	3.46811	3.55639	5.12098	2.02902	4.0152	3.8171
TRIAE_CS42_1AL_TGACv1_000055_AA0001720	0.69767	0.750843	1.21509	1.17602	0.942243	0.993629
TRIAE_CS42_1AL_TGACv1_000055_AA0001730	0	0	0.0787233	0.113943	0.038308	0
TRIAE_CS42_1AL_TGACv1_000056_AA0001780	61.0898	85.2268	54.2064	71.1888	72.5543	63.1713
TRIAE_CS42_1AL_TGACv1_000056_AA0001800	0.23482	0.621937	0.270965	1.16944	0.637921	0.764507
TRIAE_CS42_1AL_TGACv1_000056_AA0001810	1.58625	1.62064	3.56912	0.775002	2.98426	2.70833
TRIAE_CS42_1AL_TGACv1_000059_AA0001820	0.49349	0.339509	0.244452	0.285793	0.573327	0.840534
TRIAE_CS42_1AL_TGACv1_000059_AA0001840	0	0.108157	0.15666	0.0723764	0	0.0351245
TRIAE_CS42_1AL_TGACv1_000059_AA0001850	44.1126	23.3537	44.929	31.799	27.808	34.9039
TRIAE_CS42_1AL_TGACv1_000060_AA0001880	0.507029	0.903654	0.673052	0.564804	0.669099	0.783374
TRIAE_CS42_1AL_TGACv1_000062_AA0001890	1.49325	1.41609	1.15667	0.867398	0.945594	0.980427
TRIAE_CS42_1AL_TGACv1_000063_AA0001930	0.105803	0.339326	0.0524172	0.147835	0.222866	0.047974
TRIAE_CS42_1AL_TGACv1_000063_AA0001940	0.375146	0.350561	0.734878	0.304488	0.45013	0.399171
TRIAE_CS42_1AL_TGACv1_000064_AA0001950	3.23295	3.42196	3.79755	2.32299	3.88295	3.02275
TRIAE_CS42_1AL_TGACv1_000065_AA0001960	1.31169	1.57736	1.20065	1.1597	1.50309	1.11166
TRIAE_CS42_1AL_TGACv1_000065_AA0001970	0.0418096	0.158893	0.125205	0.118732	0	0.0797038
TRIAE_CS42_1AL_TGACv1_000066_AA0001980	3.01198	3.28617	2.46191	3.84699	4.11149	3.72269
TRIAE_CS42_1AL_TGACv1_000066_AA0001990	0.0528905	0.0515815	0.0526477	0.101335	0.162942	0.200522
TRIAE_CS42_1AL_TGACv1_000066_AA0002050	0	0.266007	0.196976	0.0446919	0.148382	0.0473842
TRIAE_CS42_1AL_TGACv1_000067_AA0002140	0.386821	0.16971	0.1305	0.425174	0.504421	0.648242
TRIAE_CS42_1AL_TGACv1_000070_AA0002180	0.020746	0.0990824	0.0412256	0	0.062081	0
TRIAE_CS42_1AL_TGACv1_000070_AA0002190	0.0393988	0.0175365	0.23032	0.142329	0.0807866	0.212539
TRIAE_CS42_1AL_TGACv1_000072_AA0002310	1.13716	2.15861	1.77398	1.95154	2.02717	1.01697
TRIAE_CS42_1AL_TGACv1_000072_AA0002350	0	0	0	0	0	0.0803291
TRIAE_CS42_1AL_TGACv1_000072_AA0002370	0.57543	0.390831	0.96887	1.37754	0.846083	0.711145
TRIAE_CS42_1AL_TGACv1_000072_AA0002380	1.85612	2.05366	1.26463	1.31626	1.87509	1.1869
TRIAE_CS42_1AL_TGACv1_000073_AA0002410	0.0445709	0.0891008	0.136339	0.0889159	0.0445558	0
TRIAE_CS42_1AL_TGACv1_000073_AA0002440	0.0885439	0.20524	0.217328	0.0809906	0.13648	0.120182
TRIAE_CS42_1AL_TGACv1_000073_AA0002470	0.0396024	0.403738	0.195158	0.326802	0.162651	0.504145
TRIAE_CS42_1AL_TGACv1_000073_AA0002480	0.157561	0	0.0390611	0.0369993	0	0.0733999
TRIAE_CS42_1AL_TGACv1_000073_AA0002490	0.290899	1.091	0.466878	0.542754	0.822229	0.570799
TRIAE_CS42_1AL_TGACv1_000073_AA0002500	0.023479	0	0.0234821	0	0	0
TRIAE_CS42_1AL_TGACv1_000073_AA0002550	0.0374635	0.172171	0.219254	0.101904	0.232494	0.0674677
TRIAE_CS42_1AL_TGACv1_000073_AA0002560	0.567969	1.42547	0.962271	1.50481	1.45717	1.27856
TRIAE_CS42_1AL_TGACv1_000073_AA0002570	0.13017	0.339916	0.744269	0.21522	0.13389	0.304748
TRIAE_CS42_1AL_TGACv1_000073_AA0002580	1.18243	1.61116	1.13402	0.928737	1.09121	0.960977
TRIAE_CS42_1AL_TGACv1_000073_AA0002590	59.0983	55.5081	53.1383	54.8909	47.3723	51.9676
TRIAE_CS42_1AL_TGACv1_000076_AA0002630	0.426207	0.339164	0.464268	0.302062	0.290473	0.221914
TRIAE_CS42_1AL_TGACv1_000076_AA0002640	0.284389	0.182804	0.797254	0.0743147	0.611066	0.260773
TRIAE_CS42_1AL_TGACv1_000077_AA0002650	18.8948	27.4653	20.6707	24.627	24.5557	26.1435
TRIAE_CS42_1AL_TGACv1_000077_AA0002660	0.751593	0.22372	0.150402	0.224054	0.195173	0.135388
TRIAE_CS42_1AL_TGACv1_000080_AA0002720	0.0758999	0.298912	0.151076	0.378694	0.341339	0.230857
TRIAE_CS42_1AL_TGACv1_000085_AA0002790	1.87346	2.17352	1.39824	1.34758	1.38145	1.20014
TRIAE_CS42_1AL_TGACv1_000087_AA0002830	80.9999	106.858	70.4606	80.0946	83.7647	82.132
TRIAE_CS42_1AL_TGACv1_000088_AA0002860	0.185947	0.481032	0.518486	0.453175	0.674861	0.622805
TRIAE_CS42_1AL_TGACv1_000088_AA0002870	0.0829976	0.718381	0.569573	0.231991	0.739253	1.33598
TRIAE_CS42_1AL_TGACv1_000089_AA0002910	4.06059	6.24956	5.18173	5.7564	4.99585	5.20286
TRIAE_CS42_1AL_TGACv1_000089_AA0002930	11.251	5.06075	9.32715	8.80569	5.8967	5.68928
TRIAE_CS42_1AL_TGACv1_000090_AA0002940	0.627728	0.444611	0.574888	1.08442	0.832862	0.383033
TRIAE_CS42_1AL_TGACv1_000090_AA0002950	0.570421	0.488741	0.388877	0.986808	0.400096	0.697006
TRIAE_CS42_1AL_TGACv1_000090_AA0002980	0	0	0.977759	0.153166	0	0
TRIAE_CS42_1AL_TGACv1_000091_AA0003020	12.6722	18.1893	12.0004	19.1086	18.8294	15.5189
TRIAE_CS42_1AL_TGACv1_000093_AA0003080	5.5859	6.08	5.16794	5.13244	5.70036	5.30269
TRIAE_CS42_1AL_TGACv1_000097_AA0003170	0.794222	0.405453	0.653017	0.208851	0.146682	0.207125
TRIAE_CS42_1AL_TGACv1_000097_AA0003190	7.37384	6.23747	6.1432	5.77933	5.5839	6.41212
TRIAE_CS42_1AL_TGACv1_000098_AA0003200	0.303237	0.576648	0.84331	0.438227	0.313814	0.507238
TRIAE_CS42_1AL_TGACv1_000099_AA0003250	4.1606	6.54006	4.38073	6.31648	10.9955	7.94256
TRIAE_CS42_1AL_TGACv1_000099_AA0003260	0	0.0590477	0	0.0301765	0.129349	0.0303214
TRIAE_CS42_1AL_TGACv1_000099_AA0003270	0	0.0183913	0.0197654	0	0	0.0546871
TRIAE_CS42_1AL_TGACv1_000099_AA0003280	3.94383	3.8199	3.81712	3.45371	3.05592	3.33182
TRIAE_CS42_1AL_TGACv1_000099_AA0003310	0.0346312	0.477207	0.166502	0.120457	0.42926	0.208734
TRIAE_CS42_1AL_TGACv1_000099_AA0003320	0	0.931714	0.281121	0.665068	0.95733	0.903856
TRIAE_CS42_1AL_TGACv1_000099_AA0003330	0	0.0471158	0.052062	0.097128	0.132321	0.0242997
TRIAE_CS42_1AL_TGACv1_000100_AA0003360	0	0	0	0	0.135256	0.249381
TRIAE_CS42_1AL_TGACv1_000103_AA0003380	0.0509648	0.623354	0.407718	0.430687	1.00589	0.381432
TRIAE_CS42_1AL_TGACv1_000103_AA0003390	0.897767	1.32476	0.855454	1.02329	1.01184	1.105
TRIAE_CS42_1AL_TGACv1_000103_AA0003400	0	0	0.0599057	0	0	0.0567274
TRIAE_CS42_1AL_TGACv1_000103_AA0003410	0.367083	0.475294	0.778799	0.287936	0.585554	0.544234
TRIAE_CS42_1AL_TGACv1_000103_AA0003420	2.45217	2.32206	2.46358	2.61072	1.83818	2.24592
TRIAE_CS42_1AL_TGACv1_000103_AA0003430	5.83551	6.01483	7.14632	7.00382	7.65305	6.75754
TRIAE_CS42_1AL_TGACv1_000103_AA0003440	0.617415	0.319225	0.320041	0.226793	0.483362	0.277707
TRIAE_CS42_1AL_TGACv1_000106_AA0003470	0.0608647	0.196428	0.0987533	0.0539538	0.187003	0.107706
TRIAE_CS42_1AL_TGACv1_000106_AA0003480	2.8496	4.35726	3.14631	1.47123	3.31489	2.20696
TRIAE_CS42_1AL_TGACv1_000108_AA0003500	0.310424	0.331578	0.24991	0.283923	0.199298	0.128713
TRIAE_CS42_1AL_TGACv1_000109_AA0003510	0.151119	0.0550995	0.148666	0.137712	0.156487	0.0541217
TRIAE_CS42_1AL_TGACv1_000109_AA0003520	0.0315543	0	0.0628225	0.0293044	0.0658411	0
TRIAE_CS42_1AL_TGACv1_000109_AA0003540	0.431613	0.398018	0.240068	0.250298	0.140064	0.295649
TRIAE_CS42_1AL_TGACv1_000109_AA0003560	0	0.0521985	0	0	0.0272005	0
TRIAE_CS42_1AL_TGACv1_000110_AA0003590	0	0.249521	0.2164	0	0	0
TRIAE_CS42_1AL_TGACv1_000110_AA0003600	0.0884092	0	0.254926	0	0.0860148	0
TRIAE_CS42_1AL_TGACv1_000110_AA0003620	0.0570641	0.112587	0	0	0.0573468	0.340843
TRIAE_CS42_1AL_TGACv1_000110_AA0003630	0.211213	0.101108	0.131712	0.0255255	0.0809171	0.125733
TRIAE_CS42_1AL_TGACv1_000110_AA0003650	0	0	0.0410625	0.0395494	0.04068	0.0788857
TRIAE_CS42_1AL_TGACv1_000111_AA0003680	2.91929	3.43107	4.14572	2.12962	4.78314	3.60631
TRIAE_CS42_1AL_TGACv1_000112_AA0003690	3.20784	5.43247	5.16745	5.07347	4.76077	5.38689
TRIAE_CS42_1AL_TGACv1_000112_AA0003700	0.449196	0.485911	0.630035	0.438695	0.481216	0.508443
TRIAE_CS42_1AL_TGACv1_000112_AA0003730	0.131602	0.12856	0.066695	0.0645665	0	0.0320836
TRIAE_CS42_1AL_TGACv1_000112_AA0003750	0.0578122	0.218277	0.0290662	0.111481	0.319641	0.0556563
TRIAE_CS42_1AL_TGACv1_000112_AA0003780	0	0.851887	0.733441	0.454399	0.260639	0.586925
TRIAE_CS42_1AL_TGACv1_000112_AA0003790	0	0.049813	0.0776845	0	0.156258	0.0996796
TRIAE_CS42_1AL_TGACv1_000112_AA0003800	0	0.0784765	0	0.0264204	0.0265795	0
TRIAE_CS42_1AL_TGACv1_000114_AA0003820	1.30007	0.590965	1.29856	0.677764	0.415696	0.503326
TRIAE_CS42_1AL_TGACv1_000114_AA0003830	0.390494	0.284256	0.611256	0.422222	0.719858	0.555037
TRIAE_CS42_1AL_TGACv1_000115_AA0003860	5.50929	5.02899	5.9377	6.66837	6.78044	6.00096
TRIAE_CS42_1AL_TGACv1_000115_AA0003870	11.6728	13.1331	12.9252	12.9377	14.0274	16.5542
TRIAE_CS42_1AL_TGACv1_000116_AA0003900	1.04011	1.00905	0.821906	1.18059	0.970386	1.27163
TRIAE_CS42_1AL_TGACv1_000117_AA0003910	3.50242	3.10013	2.55039	3.92287	2.90388	3.05094
TRIAE_CS42_1AL_TGACv1_000118_AA0003950	0	0	0	0.0201161	0	0
TRIAE_CS42_1AL_TGACv1_000118_AA0003960	1.06381	1.36816	0.971426	1.27554	1.11617	1.28944
TRIAE_CS42_1AL_TGACv1_000119_AA0004010	0.14872	0.257544	0.237102	0.11457	0.270385	0.227753
TRIAE_CS42_1AL_TGACv1_000121_AA0004030	2.46188	2.20755	2.67507	1.71924	2.13479	2.05522
TRIAE_CS42_1AL_TGACv1_000124_AA0004060	0.872091	1.37987	0.776116	1.10898	0.703522	0.736155
TRIAE_CS42_1AL_TGACv1_000124_AA0004070	0.0225397	0.021886	0.0452465	0.0437854	0.0225526	0.021904
TRIAE_CS42_1AL_TGACv1_000127_AA0004090	0	0.0627935	0	0	0	0
TRIAE_CS42_1AL_TGACv1_000127_AA0004110	1.42048	1.2941	1.16131	1.44225	1.64829	1.40721
TRIAE_CS42_1AL_TGACv1_000129_AA0004130	0.0313318	0	0.0312903	0	0	0
TRIAE_CS42_1AL_TGACv1_000129_AA0004140	0.0363152	0	0.0365944	0.0175057	0.126341	0.035356
TRIAE_CS42_1AL_TGACv1_000129_AA0004160	26.9423	29.5836	31.0412	22.0623	24.0051	26.1215
TRIAE_CS42_1AL_TGACv1_000130_AA0004190	11.313	6.16948	12.0465	8.85205	6.82087	6.58513
TRIAE_CS42_1AL_TGACv1_000131_AA0004250	0.0228489	0.217009	0.0228107	0.0875754	0.114068	0.0875097
TRIAE_CS42_1AL_TGACv1_000132_AA0004280	9.39159	11.3036	9.01971	9.764	10.4098	9.9767
TRIAE_CS42_1AL_TGACv1_000132_AA0004290	1.34752	1.80689	1.8314	1.27691	1.25533	1.48424
TRIAE_CS42_1AL_TGACv1_000132_AA0004310	7.70083	9.68759	8.63019	9.23493	11.8494	9.15848
TRIAE_CS42_1AL_TGACv1_000137_AA0004340	4.8364	1.24249	4.53121	2.00846	2.14848	2.09318
TRIAE_CS42_1AL_TGACv1_000138_AA0004360	0	0	0.0437605	0.0437246	0	0
TRIAE_CS42_1AL_TGACv1_000138_AA0004370	0.915308	1.21952	1.28924	1.19646	1.02343	1.67952
TRIAE_CS42_1AL_TGACv1_000138_AA0004380	0	0.0381613	0	0.0128304	0.0135537	0.0127348
TRIAE_CS42_1AL_TGACv1_000138_AA0004400	0	0.0778204	0.126052	0.0392588	0.213749	0
TRIAE_CS42_1AL_TGACv1_000138_AA0004410	0.200513	0.578782	0.59296	0.192038	0.133933	0.0642365
TRIAE_CS42_1AL_TGACv1_000138_AA0004420	0	0	0	0	0	0.0588708
TRIAE_CS42_1AL_TGACv1_000138_AA0004430	0.672378	0.700744	0.913945	0.23119	0.500852	0.171802
TRIAE_CS42_1AL_TGACv1_000138_AA0004450	0	0.231092	0.355955	0	0.378052	0
TRIAE_CS42_1AL_TGACv1_000140_AA0004470	0.141007	0.0889995	0.141251	0.0896326	0.20174	0.239567
TRIAE_CS42_1AL_TGACv1_000140_AA0004480	0.782649	0.413636	0.623633	0.364485	0.446592	0.465565
TRIAE_CS42_1AL_TGACv1_000141_AA0004520	0.0436298	0.0798823	0.0431962	0.101086	0.0431196	0.0411161
TRIAE_CS42_1AL_TGACv1_000141_AA0004530	0.019443	0.0180627	0	0	0.0189985	0
TRIAE_CS42_1AL_TGACv1_000141_AA0004540	1.19615	0.980277	1.03581	0.851906	1.2264	1.07322
TRIAE_CS42_1AL_TGACv1_000142_AA0004560	3.47044	3.9051	2.50635	3.59016	2.48491	2.27056
TRIAE_CS42_1AL_TGACv1_000142_AA0004590	0.874714	1.09777	0.942525	0.479173	0.879443	0.699676
TRIAE_CS42_1AL_TGACv1_000143_AA0004640	0.0465351	0.044702	0.0693969	0	0	0.0676916
TRIAE_CS42_1AL_TGACv1_000149_AA0004700	0	0.110835	0.107172	0	0.106479	0
TRIAE_CS42_1AL_TGACv1_000150_AA0004770	0.346357	0.3488	0.633227	0.594349	0.455344	0.323823
TRIAE_CS42_1AL_TGACv1_000150_AA0004780	2.25808	2.26651	2.26096	1.85594	2.36658	2.5909
TRIAE_CS42_1AL_TGACv1_000152_AA0004820	4.41727	7.25426	5.53938	6.01715	7.16624	5.39456
TRIAE_CS42_1AL_TGACv1_000152_AA0004850	0	0.0692695	0.0235328	0.0228992	0.0230108	0
TRIAE_CS42_1AL_TGACv1_000152_AA0004860	2.78176	3.6477	3.27493	1.45831	1.53836	2.64542
TRIAE_CS42_1AL_TGACv1_000153_AA0004910	0.160493	0	0.160198	0	0	0
TRIAE_CS42_1AL_TGACv1_000153_AA0004920	0.242163	0.350496	0.421688	0.145074	0.368658	0.318763
TRIAE_CS42_1AL_TGACv1_000155_AA0004950	0.200736	0.0303314	0.0331769	0.123071	0.278661	0.242454
TRIAE_CS42_1AL_TGACv1_000156_AA0004990	0.0369156	0.0768022	0.0935087	0.0762107	0.128783	0.134361
TRIAE_CS42_1AL_TGACv1_000157_AA0005000	0.606737	1.27302	0.764938	1.05898	1.34201	1.19934
TRIAE_CS42_1AL_TGACv1_000158_AA0005040	1.94219	1.00298	2.4795	1.99642	2.12956	2.49186
TRIAE_CS42_1AL_TGACv1_000160_AA0005070	0.718878	0.918776	1.24217	0.370063	1.23373	0.987678
TRIAE_CS42_1AL_TGACv1_000160_AA0005080	0.934017	0.734778	0.492219	0.740681	0.62102	1.11484
TRIAE_CS42_1AL_TGACv1_000165_AA0005190	0.151669	0.186878	0.116292	0.264997	0.129937	0.407162
TRIAE_CS42_1AL_TGACv1_000165_AA0005210	0.944174	0.681907	1.08142	0.75744	0.969911	0.872961
TRIAE_CS42_1AL_TGACv1_000165_AA0005220	0	0.390573	0.20727	0.245769	0.104409	0.198109
TRIAE_CS42_1AL_TGACv1_000167_AA0005240	1.94443	1.90116	2.47471	1.81847	2.04928	2.3003
TRIAE_CS42_1AL_TGACv1_000172_AA0005300	0	0	0.0900573	0	0	0
TRIAE_CS42_1AL_TGACv1_000172_AA0005350	0.98761	0.591525	0.762914	1.11233	0.742527	0.614153
TRIAE_CS42_1AL_TGACv1_000178_AA0005420	0.661925	1.52289	1.18141	1.35958	2.0775	1.3094
TRIAE_CS42_1AL_TGACv1_000178_AA0005490	0.137914	0.0518913	0.137297	0.0519996	0.16335	0.182603
TRIAE_CS42_1AL_TGACv1_000182_AA0005550	0.0483053	0.0728347	0.0492493	0.0244478	0.121518	0.073252
TRIAE_CS42_1AL_TGACv1_000183_AA0005560	0.435324	3.40991	1.88343	14.4437	3.21523	3.25089
TRIAE_CS42_1AL_TGACv1_000184_AA0005630	0.254211	0.211266	0.179521	0.202561	0.261315	0.201052
TRIAE_CS42_1AL_TGACv1_000188_AA0005650	0.506391	0.487933	0.809868	0.20083	0.173881	0.445697
TRIAE_CS42_1AL_TGACv1_000188_AA0005670	1.51466	3.62053	2.44748	2.4482	2.57463	2.59245
TRIAE_CS42_1AL_TGACv1_000188_AA0005690	2.19707	2.502	2.25053	2.36102	2.44901	2.66557
TRIAE_CS42_1AL_TGACv1_000188_AA0005700	0.612508	1.44156	0.605958	3.53714	1.62571	1.87419
TRIAE_CS42_1AL_TGACv1_000189_AA0005730	3.23605	5.39664	4.33333	3.98828	6.01134	4.69919
TRIAE_CS42_1AL_TGACv1_000189_AA0005740	0.254383	0.942754	1.95259	1.0623	1.05109	0.578864
TRIAE_CS42_1AL_TGACv1_000192_AA0005780	2.43722	6.07801	4.11514	3.54099	4.7525	4.46946
TRIAE_CS42_1AL_TGACv1_000196_AA0005820	0.0670846	0.125212	0.0673876	0.0322413	0.0658544	0
TRIAE_CS42_1AL_TGACv1_000199_AA0005840	0.245335	0.626937	0.126159	0.0622653	0.633134	0.0617903
TRIAE_CS42_1AL_TGACv1_000199_AA0005850	0.0560429	0.0523157	0.110627	0	0.0378703	0.0348664
TRIAE_CS42_1AL_TGACv1_000199_AA0005880	0.291777	0.172824	0.118461	0.0878174	0.1227	0.109948
TRIAE_CS42_1AL_TGACv1_000199_AA0005900	3.09705	2.77277	2.56765	2.15642	2.30471	2.50303
TRIAE_CS42_1AL_TGACv1_000199_AA0005920	0.694466	0.624482	0.187847	0.612592	0.545269	0.778152
TRIAE_CS42_1AL_TGACv1_000201_AA0005940	4.71511	5.65999	4.96776	4.04267	4.95724	4.08058
TRIAE_CS42_1AL_TGACv1_000202_AA0005950	3.51328	2.6461	4.1004	3.57409	2.92126	3.39309
TRIAE_CS42_1AL_TGACv1_000202_AA0005980	1.10979	1.2534	1.01829	1.64979	1.15635	1.35556
TRIAE_CS42_1AL_TGACv1_000202_AA0005990	0	0	0	0	0	0.0318306
TRIAE_CS42_1AL_TGACv1_000202_AA0006030	0	0	0.0262882	0	0.108574	0
TRIAE_CS42_1AL_TGACv1_000204_AA0006070	0.5834	0.46825	0.517273	0.415669	0.505535	0.486542
TRIAE_CS42_1AL_TGACv1_000208_AA0006160	1.07726	1.45951	1.00995	1.00039	0.638767	1.22995
TRIAE_CS42_1AL_TGACv1_000208_AA0006170	0.175543	0.645518	0.134794	0.195081	0.208571	0.152663
TRIAE_CS42_1AL_TGACv1_000208_AA0006190	0	0	0	0	0	0.0171538
TRIAE_CS42_1AL_TGACv1_000208_AA0006250	2.01006	1.39103	1.54228	0.964869	1.02671	1.40017
TRIAE_CS42_1AL_TGACv1_000212_AA0006300	0	0.162859	0.339706	0.329279	0.338854	0.162984
TRIAE_CS42_1AL_TGACv1_000212_AA0006320	0.18162	0.17834	0	0.177338	0.725944	0
TRIAE_CS42_1AL_TGACv1_000215_AA0006390	0.0798745	0.0547422	0.138113	0.0553408	0.102879	0.0370852
TRIAE_CS42_1AL_TGACv1_000215_AA0006400	0.190788	0.174623	0.333753	0.11832	0.436387	0.176751
TRIAE_CS42_1AL_TGACv1_000217_AA0006430	0.034474	0.141345	0.246114	0.141062	0.0689817	0.247262
TRIAE_CS42_1AL_TGACv1_000218_AA0006440	1.93256	2.11671	1.87255	1.87576	2.57642	1.70621
TRIAE_CS42_1AL_TGACv1_000218_AA0006450	0.336564	0.59017	0.421208	0.542572	0.719549	0.605633
TRIAE_CS42_1AL_TGACv1_000219_AA0006470	1.10964	1.83563	1.97182	0.875801	1.98682	1.42342
TRIAE_CS42_1AL_TGACv1_000219_AA0006480	0.336847	0.371433	0.202163	0.307101	0.282778	0.486342
TRIAE_CS42_1AL_TGACv1_000220_AA0006520	0.068451	0	0.104775	0.0661294	0.0345234	0.066235
TRIAE_CS42_1AL_TGACv1_000220_AA0006530	0.311379	0.359279	0.22356	0.362906	0.530907	0.203922
TRIAE_CS42_1AL_TGACv1_000220_AA0006540	0.48139	0.887117	0.597172	0.416734	0.600988	0.833353
TRIAE_CS42_1AL_TGACv1_000220_AA0006550	1.15227	0.630968	0.598547	0.460105	0.395217	0.791192
TRIAE_CS42_1AL_TGACv1_000222_AA0006590	2.49448	3.46991	2.673	3.31899	3.82081	2.04522
TRIAE_CS42_1AL_TGACv1_000222_AA0006610	4.14882	4.837	5.05937	3.27681	4.58069	3.92242
TRIAE_CS42_1AL_TGACv1_000222_AA0006620	1.90119	1.10051	1.19678	1.74264	0.840251	1.72848
TRIAE_CS42_1AL_TGACv1_000223_AA0006640	0.716704	0.416637	0.731424	0.672198	0.596467	0.424266
TRIAE_CS42_1AL_TGACv1_000223_AA0006650	0	0.031996	0.0174126	0	0.0181214	0.0160761
TRIAE_CS42_1AL_TGACv1_000224_AA0006660	1.73105	2.68324	2.06874	2.13428	1.95774	1.67803
TRIAE_CS42_1AL_TGACv1_000227_AA0006690	8.58666	9.98178	9.14973	10.7766	7.85559	9.63055
TRIAE_CS42_1AL_TGACv1_000228_AA0006700	0.126516	0.14357	0.124926	0.146206	0.324289	0.288775
TRIAE_CS42_1AL_TGACv1_000230_AA0006760	5.08734	4.39674	5.91512	4.01942	4.77143	4.49159
TRIAE_CS42_1AL_TGACv1_000230_AA0006770	0.667823	1.32284	1.47577	0.927274	1.37609	1.5793
TRIAE_CS42_1AL_TGACv1_000232_AA0006790	0.190488	0.236028	0.110208	0.0526982	0.0550244	0.132489
TRIAE_CS42_1AL_TGACv1_000234_AA0006830	1.09838	1.45441	1.46567	1.6566	1.00245	1.02497
TRIAE_CS42_1AL_TGACv1_000236_AA0006860	0	0	0	0.0368886	0.0189524	0.0373046
TRIAE_CS42_1AL_TGACv1_000236_AA0006880	6.2805	5.76547	4.75755	5.08798	5.18744	4.42179
TRIAE_CS42_1AL_TGACv1_000237_AA0006940	0	0	0.380594	0	0.0969905	0
TRIAE_CS42_1AL_TGACv1_000238_AA0006980	1.64887	2.06638	2.33285	1.99272	1.97953	1.93172
TRIAE_CS42_1AL_TGACv1_000238_AA0006990	2.17816	2.4573	3.14784	2.36191	2.67404	2.68776
TRIAE_CS42_1AL_TGACv1_000242_AA0007010	4.25173	4.28923	4.50538	4.3551	4.01872	4.06772
TRIAE_CS42_1AL_TGACv1_000242_AA0007060	5.07117	5.06691	5.3379	4.3697	5.20746	4.19726
TRIAE_CS42_1AL_TGACv1_000244_AA0007090	3.27226	2.40795	3.25488	1.93587	2.52481	2.25695
TRIAE_CS42_1AL_TGACv1_000245_AA0007110	0.174652	0.218516	0.0580791	0.110309	0.178363	0.219183
TRIAE_CS42_1AL_TGACv1_000245_AA0007120	0.0586631	0.0550211	0.0882613	0	0.149161	0.0558852
TRIAE_CS42_1AL_TGACv1_000245_AA0007130	0.109379	0.254785	0.0542161	0.102654	0.139791	0.127885
TRIAE_CS42_1AL_TGACv1_000245_AA0007140	0	0	0	0	0	0.0664783
TRIAE_CS42_1AL_TGACv1_000245_AA0007160	0.0325452	0.0621806	0.0490984	0.0790743	0.0162072	0.0630674
TRIAE_CS42_1AL_TGACv1_000246_AA0007180	0.39765	0.165575	0.179099	0.13373	0.185212	0.0664335
TRIAE_CS42_1AL_TGACv1_000246_AA0007200	0.0361939	0.0346437	0	0.0350179	0.0358056	0.0698801
TRIAE_CS42_1AL_TGACv1_000246_AA0007210	0.0216339	0.0211088	0.0655156	0.106474	0.362995	0.191589
TRIAE_CS42_1AL_TGACv1_000247_AA0007230	0.543914	0.678377	0.812113	0.44655	0.468931	0.41736
TRIAE_CS42_1AL_TGACv1_000247_AA0007250	0.385603	0.549852	0.386671	0.36944	0.671227	0.552516
TRIAE_CS42_1AL_TGACv1_000249_AA0007270	0.0583508	0.0293892	0.175391	0.0294514	0.228227	0.0890634
TRIAE_CS42_1AL_TGACv1_000249_AA0007280	0.00828475	0.00759851	0	0	0.0086657	0
TRIAE_CS42_1AL_TGACv1_000249_AA0007290	1.04206	1.19873	2.28599	0.981844	2.08836	1.33982
TRIAE_CS42_1AL_TGACv1_000249_AA0007310	2.15215	1.75857	1.10629	2.03771	1.43011	1.61624
TRIAE_CS42_1AL_TGACv1_000251_AA0007340	0.569876	0.560396	0.219635	0.388129	0.508817	0.45563
TRIAE_CS42_1AL_TGACv1_000254_AA0007360	1.65017	1.88447	2.54429	2.49041	3.17109	2.07416
TRIAE_CS42_1AL_TGACv1_000254_AA0007370	2.06015	3.05801	2.5343	2.9571	2.4918	3.66616
TRIAE_CS42_1AL_TGACv1_000254_AA0007380	6.38512	4.44022	7.557	5.07416	5.1515	4.59799
TRIAE_CS42_1AL_TGACv1_000255_AA0007400	0	0	0.118932	0	0	0
TRIAE_CS42_1AL_TGACv1_000257_AA0007440	2.63851	2.45442	2.26867	2.12724	2.58968	2.68208
TRIAE_CS42_1AL_TGACv1_000257_AA0007450	1.68575	1.44633	1.46947	1.6987	1.51288	1.59776
TRIAE_CS42_1AL_TGACv1_000258_AA0007470	0	0	0	0.19976	0	0
TRIAE_CS42_1AL_TGACv1_000259_AA0007510	2.01894	1.6551	2.27599	1.67799	1.35563	2.19909
TRIAE_CS42_1AL_TGACv1_000259_AA0007530	0	0.104752	0	0	0	0
TRIAE_CS42_1AL_TGACv1_000260_AA0007560	2.19767	2.04235	1.91539	1.87435	1.58362	1.76506
TRIAE_CS42_1AL_TGACv1_000260_AA0007570	2.40531	3.15321	2.35129	2.13565	2.92439	2.27591
TRIAE_CS42_1AL_TGACv1_000260_AA0007590	0.154282	0.215199	0.267035	0.143002	0.119303	0.141806
TRIAE_CS42_1AL_TGACv1_000262_AA0007610	2.39553	2.80721	1.79051	3.22496	2.54679	3.1417
TRIAE_CS42_1AL_TGACv1_000262_AA0007620	8.00062	9.73749	7.93444	9.96781	8.6106	9.10778
TRIAE_CS42_1AL_TGACv1_000262_AA0007660	2.30926	4.26163	2.86825	3.40204	2.96035	2.83016
TRIAE_CS42_1AL_TGACv1_000265_AA0007680	0.144246	0	0.0236105	0	0	0.0221723
TRIAE_CS42_1AL_TGACv1_000265_AA0007710	0.0796565	0.14977	0.68632	0.0739504	0.242354	0.0742657
TRIAE_CS42_1AL_TGACv1_000265_AA0007720	0.953606	1.29339	0.765117	0.350324	1.25877	1.16546
TRIAE_CS42_1AL_TGACv1_000266_AA0007730	3.23486	4.54512	4.03941	3.64023	4.99806	5.00769
TRIAE_CS42_1AL_TGACv1_000266_AA0007740	0	0	0.0866854	0	0	0
TRIAE_CS42_1AL_TGACv1_000267_AA0007770	0	0.00996625	0.106017	0.0304084	0.0433732	0.0204454
TRIAE_CS42_1AL_TGACv1_000269_AA0007840	13.3225	15.8834	12.3078	16.4506	15.0688	14.8256
TRIAE_CS42_1AL_TGACv1_000274_AA0007890	1.54901	1.60516	0.918365	1.6776	1.88909	1.82442
TRIAE_CS42_1AL_TGACv1_000276_AA0007940	2.91608	3.2064	3.31031	2.74664	3.93233	3.36422
TRIAE_CS42_1AL_TGACv1_000276_AA0007950	30.6778	30.3942	29.1858	22.6914	28.2139	24.493
TRIAE_CS42_1AL_TGACv1_000279_AA0007970	3.54622	5.5405	4.95417	4.46086	6.11459	5.21719
TRIAE_CS42_1AL_TGACv1_000284_AA0008040	5.34033	5.52215	4.26486	5.52663	5.09682	5.68243
TRIAE_CS42_1AL_TGACv1_000285_AA0008060	0.789912	2.31523	1.06071	0.569144	0.91513	0.895327
TRIAE_CS42_1AL_TGACv1_000296_AA0008180	5.78678	10.4738	6.81724	6.44397	8.96564	8.23927
TRIAE_CS42_1AL_TGACv1_000296_AA0008190	1.85569	3.03944	2.18333	3.11712	2.85791	2.76779
TRIAE_CS42_1AL_TGACv1_000296_AA0008200	0.0932655	0	0.827268	0.505319	0	0.168871
TRIAE_CS42_1AL_TGACv1_000298_AA0008240	2.49658	3.09323	3.32619	2.85309	3.31592	2.94372
TRIAE_CS42_1AL_TGACv1_000299_AA0008280	0.455356	0.423723	0.437855	0.292782	0.271403	0.610754
TRIAE_CS42_1AL_TGACv1_000300_AA0008290	0.0359162	0.033815	0	0	0	0.0227319
TRIAE_CS42_1AL_TGACv1_000300_AA0008300	0.149853	0.233934	0.425761	0.0576408	0.0911721	0.0578654
TRIAE_CS42_1AL_TGACv1_000300_AA0008320	0.456323	0.384205	0.319065	0.611325	0.512307	0.426275
TRIAE_CS42_1AL_TGACv1_000303_AA0008380	0.083852	0.160807	0.0834317	0.0395411	0.215261	0.078648
TRIAE_CS42_1AL_TGACv1_000303_AA0008390	2.38716	2.37616	1.97616	1.32924	1.45875	1.82186
TRIAE_CS42_1AL_TGACv1_000304_AA0008400	0.407678	0.466094	0.446652	0.621842	0.369154	0.456576
TRIAE_CS42_1AL_TGACv1_000305_AA0008440	1.79193	2.18314	1.79578	1.33395	1.65547	2.32008
TRIAE_CS42_1AL_TGACv1_000306_AA0008450	3.14637	5.18208	5.91973	2.9639	4.5094	3.97151
TRIAE_CS42_1AL_TGACv1_000306_AA0008460	0.0928793	0.116245	0.185391	0.0292146	0.0308675	0.0581919
TRIAE_CS42_1AL_TGACv1_000306_AA0008480	1.85712	0.680909	1.18154	1.26417	1.145	0.869944
TRIAE_CS42_1AL_TGACv1_000306_AA0008490	0	0.0422278	0.113799	0.0212343	0.0237519	0.105233
TRIAE_CS42_1AL_TGACv1_000312_AA0008510	1.13425	1.63421	2.29554	4.42465	2.23324	1.93699
TRIAE_CS42_1AL_TGACv1_000313_AA0008540	0.240979	0.214538	0.0810711	0.0268724	0.321627	0.186579
TRIAE_CS42_1AL_TGACv1_000318_AA0008570	0.580376	0.644041	0.849135	0.209141	0.683299	0.41745
TRIAE_CS42_1AL_TGACv1_000318_AA0008620	12.023	18.4937	13.6392	17.0609	15.912	14.3272
TRIAE_CS42_1AL_TGACv1_000318_AA0008630	5.03576	5.74625	4.49982	8.09054	6.19389	5.83217
TRIAE_CS42_1AL_TGACv1_000318_AA0008640	5.09642	11.3326	5.751	10.6451	9.45038	9.62999
TRIAE_CS42_1AL_TGACv1_000319_AA0008650	0	0.0398858	0	0.039074	0.0376358	0
TRIAE_CS42_1AL_TGACv1_000322_AA0008690	0	0	0	0.0322011	0	0
TRIAE_CS42_1AL_TGACv1_000322_AA0008710	0	0	0.0158531	0	0.0159447	0
TRIAE_CS42_1AL_TGACv1_000322_AA0008720	0	0	0	0	0.146046	0
TRIAE_CS42_1AL_TGACv1_000322_AA0008740	0.2305	0.433213	0.656679	0.661724	0.585993	0.632153
TRIAE_CS42_1AL_TGACv1_000323_AA0008760	0.0459368	0.152696	0.115024	0.0440385	0.296645	0.0882943
TRIAE_CS42_1AL_TGACv1_000324_AA0008790	0	0	0.0999852	0	0.105529	0.0455597
TRIAE_CS42_1AL_TGACv1_000326_AA0008850	0	0	0	0	0.276366	0.405027
TRIAE_CS42_1AL_TGACv1_000326_AA0008880	0	0	0.0516347	0	0	0
TRIAE_CS42_1AL_TGACv1_000327_AA0008930	0.119718	0.0571726	0.14982	0.17164	0.151866	0.0856287
TRIAE_CS42_1AL_TGACv1_000327_AA0008940	0.747138	0.822808	1.25804	0.958459	1.04802	1.06956
TRIAE_CS42_1AL_TGACv1_000327_AA0008960	4.99416	7.43571	5.61051	6.98669	5.51953	5.5425
TRIAE_CS42_1AL_TGACv1_000328_AA0009060	1.16817	1.22586	0.725257	1.03037	1.20381	0.849145
TRIAE_CS42_1AL_TGACv1_000329_AA0009080	0.0549078	0.182387	0.180987	0.151062	0.151777	0.0668462
TRIAE_CS42_1AL_TGACv1_000329_AA0009090	1.11984	1.65126	1.26078	0.976941	0.626452	0.545463
TRIAE_CS42_1AL_TGACv1_000329_AA0009100	0	0	0	0	0.269166	0
TRIAE_CS42_1AL_TGACv1_000329_AA0009110	4.94648	5.16694	5.65388	5.02001	6.0907	5.95092
TRIAE_CS42_1AL_TGACv1_000330_AA0009140	0	0	0.0908689	0	0	0
TRIAE_CS42_1AL_TGACv1_000330_AA0009170	6.16513	7.01445	6.94509	9.71912	7.82128	9.26
TRIAE_CS42_1AL_TGACv1_000330_AA0009180	0.289085	0.338215	0.280967	0.699014	0.341687	0.395213
TRIAE_CS42_1AL_TGACv1_000332_AA0009230	0	0	0	0	0	0.0640792
TRIAE_CS42_1AL_TGACv1_000333_AA0009250	0.0276422	0	0	0	0	0
TRIAE_CS42_1AL_TGACv1_000333_AA0009260	0.045763	0.0976236	0.0895859	0.0560589	0.0609048	0.112127
TRIAE_CS42_1AL_TGACv1_000333_AA0009290	0.452992	0.557726	0.5578	0.389779	0.523364	0.54162
TRIAE_CS42_1AL_TGACv1_000335_AA0009320	3.57573	3.72047	4.33438	3.92151	3.81792	4.84434
TRIAE_CS42_1AL_TGACv1_000339_AA0009350	0	0	0	0	0	0.22133
TRIAE_CS42_1AL_TGACv1_000340_AA0009410	1.01208	1.38532	1.38429	1.59689	1.96034	1.24077
TRIAE_CS42_1AL_TGACv1_000340_AA0009420	0	0.0574213	0	0	0.0808838	0.0839851
TRIAE_CS42_1AL_TGACv1_000341_AA0009440	1.5594	1.54659	1.39762	0.896987	1.28065	1.41895
TRIAE_CS42_1AL_TGACv1_000341_AA0009450	0.0742487	0.0468036	0.0742228	0.116234	0.100683	0.0698899
TRIAE_CS42_1AL_TGACv1_000341_AA0009480	3.74711	5.37385	5.2045	5.57022	5.27076	4.9514
TRIAE_CS42_1AL_TGACv1_000344_AA0009550	0.142934	0.266064	0.284904	0.0680887	0.323314	0.336315
TRIAE_CS42_1AL_TGACv1_000344_AA0009560	9.21224	13.0797	6.0634	14.8015	9.21146	11.1543
TRIAE_CS42_1AL_TGACv1_000348_AA0009600	3.8372	4.81964	3.6827	4.61387	5.02536	5.10137
TRIAE_CS42_1AL_TGACv1_000351_AA0009670	0.0873689	0.0408789	0.173673	0.0415902	0.137625	0.0812944
TRIAE_CS42_1AL_TGACv1_000351_AA0009690	0.251653	0.193513	0.792815	0.1572	0.0858336	0.427931
TRIAE_CS42_1AL_TGACv1_000351_AA0009720	0	0	0.129227	0	0	0
TRIAE_CS42_1AL_TGACv1_000354_AA0009790	0	0	0	0	0	0.148952
TRIAE_CS42_1AL_TGACv1_000359_AA0009870	0.354579	0.243436	0.415553	0.10797	0.324636	0.200576
TRIAE_CS42_1AL_TGACv1_000359_AA0009880	1.18836	1.02782	1.25512	1.58676	2.02036	1.34891
TRIAE_CS42_1AL_TGACv1_000360_AA0009890	0.181323	0.699848	0.545633	0.490773	0.495534	0.633651
TRIAE_CS42_1AL_TGACv1_000360_AA0009930	1.33404	1.63942	1.32803	1.07863	1.91672	1.40473
TRIAE_CS42_1AL_TGACv1_000360_AA0009940	0.119016	0.214223	0.20273	0.134834	0.118957	0
TRIAE_CS42_1AL_TGACv1_000360_AA0009950	0	0.17984	0.065448	0.0616506	0	0
TRIAE_CS42_1AL_TGACv1_000360_AA0009960	0.0399057	0.226453	0.0796399	0.0378741	0.537065	0.149821
TRIAE_CS42_1AL_TGACv1_000360_AA0009990	0	0	0.0867586	0	0	0
TRIAE_CS42_1AL_TGACv1_000361_AA0010020	1.6179	2.22033	2.44988	2.36844	2.06602	2.37397
TRIAE_CS42_1AL_TGACv1_000361_AA0010050	0.252207	0	0.106941	0.0678302	0.0702327	0.313406
TRIAE_CS42_1AL_TGACv1_000363_AA0010200	0	0	0	0.0214388	0	0
TRIAE_CS42_1AL_TGACv1_000364_AA0010210	0	0.182452	0.182977	0	0	0
TRIAE_CS42_1AL_TGACv1_000364_AA0010220	0	0	0.0196345	0	0	0
TRIAE_CS42_1AL_TGACv1_000364_AA0010270	0.17631	0.217385	0.300706	0.275159	0.652994	0.396048
TRIAE_CS42_1AL_TGACv1_000365_AA0010360	0	0	0	0	0.0313952	0
TRIAE_CS42_1AL_TGACv1_000365_AA0010390	0.555599	0.609258	0.329449	0.510377	0.574041	0.902312
TRIAE_CS42_1AL_TGACv1_000368_AA0010420	0.225477	0.606249	0.950467	0.844983	3.11257	0.677879
TRIAE_CS42_1AL_TGACv1_000369_AA0010430	1.43631	2.18639	1.37714	1.19352	2.17094	2.10434
TRIAE_CS42_1AL_TGACv1_000371_AA0010470	3.92092	3.39256	2.74976	3.27239	3.45954	3.57402
TRIAE_CS42_1AL_TGACv1_000371_AA0010480	1.38335	0.9691	1.17213	1.38461	1.59068	1.75621
TRIAE_CS42_1AL_TGACv1_000371_AA0010490	1.25615	0.566378	0.962362	0.882778	0.945549	1.12544
TRIAE_CS42_1AL_TGACv1_000371_AA0010510	0.150889	0.0349019	0.0371947	0.105239	0.157259	0.172405
TRIAE_CS42_1AL_TGACv1_000371_AA0010520	2.5602	3.25372	2.65378	3.13064	2.86013	3.8018
TRIAE_CS42_1AL_TGACv1_000375_AA0010550	0.481436	0.454396	0.698051	0.540858	0.534163	0.523329
TRIAE_CS42_1AL_TGACv1_000375_AA0010560	0.235165	0.171417	0.143842	0.0691361	0.0366552	0.120782
TRIAE_CS42_1AL_TGACv1_000383_AA0010660	0.319786	0.119871	0.124657	0.297175	0.449007	0.823914
TRIAE_CS42_1AL_TGACv1_000384_AA0010680	0.0290198	0	0	0.260045	0	0.0286342
TRIAE_CS42_1AL_TGACv1_000384_AA0010700	0.0207309	0.0394205	0	0	0.0211688	0
TRIAE_CS42_1AL_TGACv1_000384_AA0010710	0.55339	0.757584	0.842271	0.396531	0.724807	0.695361
TRIAE_CS42_1AL_TGACv1_000384_AA0010720	0.563893	0.0925818	0.421827	0	0.0470101	0.136245
TRIAE_CS42_1AL_TGACv1_000385_AA0010760	0	0.310218	0.0486019	0.179694	0.543621	0.766105
TRIAE_CS42_1AL_TGACv1_000386_AA0010800	0	0	0	0.0437232	0	0
TRIAE_CS42_1AL_TGACv1_000386_AA0010810	0	0	0.0139379	0	0	0.0131023
TRIAE_CS42_1AL_TGACv1_000386_AA0010820	0.19648	0.888722	0.771014	1.03129	0.737359	0.759712
TRIAE_CS42_1AL_TGACv1_000388_AA0010860	0.384635	0.651592	0.53814	0.442424	0.631763	0.365778
TRIAE_CS42_1AL_TGACv1_000388_AA0010880	5.41002	8.08663	7.12012	3.24485	5.87063	4.69043
TRIAE_CS42_1AL_TGACv1_000388_AA0010900	0.450588	0.656192	0.802797	0.548065	0.530944	0.513945
TRIAE_CS42_1AL_TGACv1_000392_AA0010920	0	0	0	0	0.0942593	0
TRIAE_CS42_1AL_TGACv1_000396_AA0011040	3.27745	1.80414	2.82396	2.69885	1.46468	1.42085
TRIAE_CS42_1AL_TGACv1_000396_AA0011050	2.88968	3.41409	2.73577	1.69054	1.64626	1.88498
TRIAE_CS42_1AL_TGACv1_000396_AA0011080	3.20868	1.44137	1.30919	1.57019	1.93604	1.54546
TRIAE_CS42_1AL_TGACv1_000398_AA0011100	0.0609294	0	0	0	0	0
TRIAE_CS42_1AL_TGACv1_000398_AA0011110	0.0747357	0.0729159	0.0501888	0.097829	0.0495168	0.12177
TRIAE_CS42_1AL_TGACv1_000398_AA0011150	0.529149	0.82481	0.946374	0.568818	1.13788	1.06894
TRIAE_CS42_1AL_TGACv1_000399_AA0011160	0.663664	0.765107	1.08008	0.793463	0.874573	0.493033
TRIAE_CS42_1AL_TGACv1_000402_AA0011190	0	0	0.0516973	0.0507277	0	0.0505621
TRIAE_CS42_1AL_TGACv1_000403_AA0011200	0.0855639	0	0.202623	0	0.0284619	0.057335
TRIAE_CS42_1AL_TGACv1_000403_AA0011210	7.70855	9.10913	7.70976	7.73644	6.67713	8.20967
TRIAE_CS42_1AL_TGACv1_000405_AA0011270	1.74217	1.73412	2.34379	1.52591	1.92821	1.77594
TRIAE_CS42_1AL_TGACv1_000405_AA0011280	0.0581299	0	0.0292376	0	0.0141488	0.0883234
TRIAE_CS42_1AL_TGACv1_000406_AA0011290	0.0272185	0	0	0	0	0
TRIAE_CS42_1AL_TGACv1_000406_AA0011300	0.0461972	0.157177	0.0475309	0	0	0.051024
TRIAE_CS42_1AL_TGACv1_000407_AA0011420	0	0.0272656	0	0	0	0
TRIAE_CS42_1AL_TGACv1_000407_AA0011440	13.5653	15.9716	13.9837	13.6806	14.5552	14.415
TRIAE_CS42_1AL_TGACv1_000410_AA0011450	0.239999	0.483336	0.237182	0.281176	0.540242	0.531734
TRIAE_CS42_1AL_TGACv1_000410_AA0011460	3.7243	4.88217	3.61005	4.18225	3.67042	3.77985
TRIAE_CS42_1AL_TGACv1_000411_AA0011470	27.1732	18.4006	22.4459	16.0253	14.2383	14.5227
TRIAE_CS42_1AL_TGACv1_000411_AA0011480	0.046896	0.044054	0	0.0443995	0.0941928	0.132953
TRIAE_CS42_1AL_TGACv1_000411_AA0011490	4.45545	7.42441	4.91583	6.17962	4.72955	6.34612
TRIAE_CS42_1AL_TGACv1_000412_AA0011510	1.05686	0.948083	0.990381	0.883771	1.6446	1.36228
TRIAE_CS42_1AL_TGACv1_000417_AA0011570	0.89791	0.379408	0.889141	0.804143	0.278927	0.6798
TRIAE_CS42_1AL_TGACv1_000419_AA0011580	0	0.629379	0.344284	0.210516	0.236675	0.311209
TRIAE_CS42_1AL_TGACv1_000420_AA0011610	0	0	0	0	0	0.0728645
TRIAE_CS42_1AL_TGACv1_000420_AA0011620	4.3543	6.60772	6.00063	3.54591	5.82102	5.10976
TRIAE_CS42_1AL_TGACv1_000422_AA0011680	14.6618	17.0791	16.3009	18.8763	16.9004	15.1655
TRIAE_CS42_1AL_TGACv1_000422_AA0011690	0.328825	0.520294	0.43102	0.295879	0.691773	0.271509
TRIAE_CS42_1AL_TGACv1_000423_AA0011760	0.0339097	0.0311682	0.0665676	0.0627818	0.0347557	0.124764
TRIAE_CS42_1AL_TGACv1_000424_AA0011770	8.48734	7.13886	6.80197	5.73532	8.20986	6.53466
TRIAE_CS42_1AL_TGACv1_000425_AA0011810	0.106678	0.101875	0.071869	0.174773	0.174764	0.2454
TRIAE_CS42_1AL_TGACv1_000426_AA0011820	0.154054	0.317229	0.200569	0.274419	0.579305	0.822196
TRIAE_CS42_1AL_TGACv1_000426_AA0011830	0	0	0.0211414	0	0	0.0198453
TRIAE_CS42_1AL_TGACv1_000426_AA0011850	2.37946	2.73292	2.4002	2.00114	2.11704	2.22796
TRIAE_CS42_1AL_TGACv1_000426_AA0011860	2.72285	2.2043	2.21109	2.73976	2.37079	2.34653
TRIAE_CS42_1AL_TGACv1_000427_AA0011870	0.0494339	0	0.149576	0	0.150216	0
TRIAE_CS42_1AL_TGACv1_000432_AA0011950	1.07531	1.2127	1.29582	1.03723	1.46368	0.962008
TRIAE_CS42_1AL_TGACv1_000432_AA0011960	0.400662	1.0875	0.563985	0.543631	0.514173	0.433563
TRIAE_CS42_1AL_TGACv1_000433_AA0012040	0.0712737	0	0	0	0	0
TRIAE_CS42_1AL_TGACv1_000434_AA0012060	0	0.0851287	0.0570799	0.112159	0.0573897	0.0561704
TRIAE_CS42_1AL_TGACv1_000434_AA0012070	0.271303	0.281925	0.659788	0.510556	0.305142	0.480526
TRIAE_CS42_1AL_TGACv1_000434_AA0012080	4.49101	4.75248	3.74874	5.41527	4.60615	3.99232
TRIAE_CS42_1AL_TGACv1_000439_AA0012150	0	0.0743634	0	0.0729326	0	0
TRIAE_CS42_1AL_TGACv1_000443_AA0012190	2.91233	2.89461	2.76407	2.36808	2.62421	2.70668
TRIAE_CS42_1AL_TGACv1_000445_AA0012220	0.0465223	0.162912	0	0	0	0
TRIAE_CS42_1AL_TGACv1_000446_AA0012260	1.57353	1.74036	2.19143	1.10579	1.345	1.31897
TRIAE_CS42_1AL_TGACv1_000449_AA0012290	0.872522	0.806242	0.729987	0.925304	0.760536	0.878087
TRIAE_CS42_1AL_TGACv1_000450_AA0012320	0.481601	0.182876	0.159682	0.25821	0.167636	0.108667
TRIAE_CS42_1AL_TGACv1_000453_AA0012350	6.03503	6.73135	6.33829	4.91432	6.28078	5.88016
TRIAE_CS42_1AL_TGACv1_000453_AA0012380	2.18479	1.96917	1.70277	1.33587	1.74705	1.60965
TRIAE_CS42_1AL_TGACv1_000453_AA0012390	0.262914	0.173817	0.163218	0.284869	0.148427	0.107606
TRIAE_CS42_1AL_TGACv1_000454_AA0012410	0.0558375	0.0716456	0.167896	0.0718746	0.164356	0.182878
TRIAE_CS42_1AL_TGACv1_000454_AA0012420	0.94569	1.5526	1.20523	1.21888	1.51555	0.930472
TRIAE_CS42_1AL_TGACv1_000454_AA0012430	0.0557181	0.245634	0.254398	0.0546837	0.331382	0.389666
TRIAE_CS42_1AL_TGACv1_000455_AA0012460	0	0	0.0106633	0	0	0
TRIAE_CS42_1AL_TGACv1_000456_AA0012510	2.59563	2.12575	3.99215	1.37874	5.17944	5.21075
TRIAE_CS42_1AL_TGACv1_000457_AA0012550	0.504645	0.796689	0.388972	0.425144	0.68343	0.557878
TRIAE_CS42_1AL_TGACv1_000457_AA0012560	0.0767326	0.344551	0.171967	0.255693	0.263639	0.202901
TRIAE_CS42_1AL_TGACv1_000458_AA0012590	0.099335	0.111744	0.217717	0.179968	0.170794	0.152334
TRIAE_CS42_1AL_TGACv1_000461_AA0012610	0.0843927	0.223504	0.143157	0.11161	0.172713	0.0552642
TRIAE_CS42_1AL_TGACv1_000462_AA0012630	0.791482	2.22316	2.0319	1.67238	1.52132	1.50535
TRIAE_CS42_1AL_TGACv1_000465_AA0012700	0.387419	0.496774	0.312705	0.1445	0	0.419512
TRIAE_CS42_1AL_TGACv1_000466_AA0012740	8.17076	15.6235	12.7152	13.9763	13.2513	9.26418
TRIAE_CS42_1AL_TGACv1_000466_AA0012750	0.0747322	0.0139922	0.118043	0.0840302	0.103013	0.0851832
TRIAE_CS42_1AL_TGACv1_000466_AA0012760	2.29666	3.48179	1.67344	2.89451	2.97956	2.94404
TRIAE_CS42_1AL_TGACv1_000466_AA0012770	2.02719	2.64344	1.67197	3.15359	2.67237	2.70058
TRIAE_CS42_1AL_TGACv1_000466_AA0012780	0.259527	0.376338	0.19418	0.209651	0.259656	0.31531
TRIAE_CS42_1AL_TGACv1_000467_AA0012790	0	0.135744	0	0	0.104938	0.133125
TRIAE_CS42_1AL_TGACv1_000467_AA0012810	0.652644	2.30286	1.65352	1.87937	1.56782	2.55549
TRIAE_CS42_1AL_TGACv1_000470_AA0012860	5.48401	6.65679	5.44507	5.79502	5.06615	5.67025
TRIAE_CS42_1AL_TGACv1_000473_AA0012920	0.495605	2.23699	0.738159	1.7748	1.80772	2.58753
TRIAE_CS42_1AL_TGACv1_000473_AA0012940	0	0.0852126	0	0	0	0
TRIAE_CS42_1AL_TGACv1_000473_AA0012950	0	0.170256	0	0	0.0600193	0
TRIAE_CS42_1AL_TGACv1_000473_AA0012960	0	0	0	0.114015	0	0
TRIAE_CS42_1AL_TGACv1_000473_AA0012970	0.037359	0.0412048	0.0387542	0	0	0
TRIAE_CS42_1AL_TGACv1_000473_AA0012980	0.191842	0.217996	0.289045	0.155772	0.323019	0.345138
TRIAE_CS42_1AL_TGACv1_000475_AA0013000	0.283684	0.301756	0.394192	0.273968	0.62448	0.518104
TRIAE_CS42_1AL_TGACv1_000475_AA0013020	0.432933	0.462807	0.358318	0.73491	0.442481	0.192067
TRIAE_CS42_1AL_TGACv1_000476_AA0013090	0.229351	0.309189	0.371992	0.235468	0.172509	0.192783
TRIAE_CS42_1AL_TGACv1_000477_AA0013120	3.02608	1.51146	2.80188	2.47186	1.6008	2.00816
TRIAE_CS42_1AL_TGACv1_000481_AA0013140	3.17307	3.30871	3.36533	4.00684	4.10477	4.40301
TRIAE_CS42_1AL_TGACv1_000482_AA0013200	0.617752	0.90317	0.746586	0.427389	0.796093	1.07871
TRIAE_CS42_1AL_TGACv1_000489_AA0013310	1.0715	1.29208	1.46722	1.0778	1.22803	1.92092
TRIAE_CS42_1AL_TGACv1_000489_AA0013320	0	0.236531	0	0	0.0866297	0.07798
TRIAE_CS42_1AL_TGACv1_000490_AA0013350	3.03615	1.30075	3.3483	4.89757	4.73742	7.85022
TRIAE_CS42_1AL_TGACv1_000490_AA0013360	0.210176	0	0	0.197586	0.107944	0.292967
TRIAE_CS42_1AL_TGACv1_000490_AA0013370	2.42867	1.68318	2.34471	1.47341	2.27818	2.76407
TRIAE_CS42_1AL_TGACv1_000492_AA0013390	0.621402	2.54601	2.63229	1.55412	1.84111	1.58623
TRIAE_CS42_1AL_TGACv1_000492_AA0013410	0.0358506	5.19268	2.18799	2.04443	4.51267	2.88145
TRIAE_CS42_1AL_TGACv1_000492_AA0013430	3.60544	4.76373	3.80724	3.65617	2.95448	3.13194
TRIAE_CS42_1AL_TGACv1_000493_AA0013450	0.116252	0.0543818	0	0.109683	0.0576336	0.272482
TRIAE_CS42_1AL_TGACv1_000496_AA0013490	5.10492	9.13715	9.85798	5.07109	7.98204	8.09275
TRIAE_CS42_1AL_TGACv1_000501_AA0013500	3.29223	9.56321	3.97465	10.6076	9.09414	9.95179
TRIAE_CS42_1AL_TGACv1_000503_AA0013530	0.0857988	0.11697	0.0865765	0.167796	0.454569	0.168684
TRIAE_CS42_1AL_TGACv1_000504_AA0013540	0.613674	0.694814	0.744433	1.19915	0.947528	1.11771
TRIAE_CS42_1AL_TGACv1_000505_AA0013560	0.918706	1.1621	1.29779	0.333288	1.10469	0.861932
TRIAE_CS42_1AL_TGACv1_000508_AA0013570	7.74511	12.9938	9.2365	10.8915	9.97322	10.0779
TRIAE_CS42_1AL_TGACv1_000508_AA0013580	0	0.0906819	0.0970748	0	0.192702	0
TRIAE_CS42_1AL_TGACv1_000512_AA0013610	2.0439	1.90146	1.89215	0.807356	1.75388	1.54567
TRIAE_CS42_1AL_TGACv1_000512_AA0013620	11.9695	12.5581	14.5454	7.41976	11.5825	8.9768
TRIAE_CS42_1AL_TGACv1_000512_AA0013630	0	1.69105	0.376533	0.654663	1.13095	0.463895
TRIAE_CS42_1AL_TGACv1_000512_AA0013650	0.048981	0.0855631	0.0478194	0.0872361	0.100219	0
TRIAE_CS42_1AL_TGACv1_000512_AA0013670	6.62649	10.155	8.818	5.49612	7.35555	5.96469
TRIAE_CS42_1AL_TGACv1_000513_AA0013680	0.0993003	0.0309231	0.857753	0	0.229473	0.126
TRIAE_CS42_1AL_TGACv1_000513_AA0013690	23.1316	27.6465	28.5315	27.1924	24.5236	21.6538
TRIAE_CS42_1AL_TGACv1_000515_AA0013730	0.42422	0.323564	0.403235	0.274748	0.142979	0.184715
TRIAE_CS42_1AL_TGACv1_000516_AA0013740	0.243718	0.327976	0.138301	0.14894	0.366294	0.301518
TRIAE_CS42_1AL_TGACv1_000516_AA0013770	0	0.0430342	0.0936098	0.349279	0.0936755	0.176724
TRIAE_CS42_1AL_TGACv1_000516_AA0013800	0.123897	0.0602682	0.218812	0.060233	0.189409	0.029962
TRIAE_CS42_1AL_TGACv1_000521_AA0013850	2.21312	2.0342	2.56981	1.79331	2.41986	2.21862
TRIAE_CS42_1AL_TGACv1_000524_AA0013890	1.30159	1.9867	1.13035	1.18364	1.84135	1.86669
TRIAE_CS42_1AL_TGACv1_000524_AA0013920	0.0435939	0.0824231	0.0431129	0.123085	0.0449204	0
TRIAE_CS42_1AL_TGACv1_000532_AA0014050	0.131929	0.0290683	0.129101	0	0.0969944	0.0896745
TRIAE_CS42_1AL_TGACv1_000532_AA0014060	3.3057	5.80523	5.21907	5.77338	4.98717	5.69265
TRIAE_CS42_1AL_TGACv1_000533_AA0014070	0.203171	0.477514	0.449866	0.617086	0.310108	0.850556
TRIAE_CS42_1AL_TGACv1_000533_AA0014090	0.155294	0.0489139	0	0.0978777	0.416924	0
TRIAE_CS42_1AL_TGACv1_000533_AA0014110	0	0	0.0345773	0	0.0114075	0
TRIAE_CS42_1AL_TGACv1_000533_AA0014130	4.96229	4.9076	5.894	4.40512	5.61694	5.08321
TRIAE_CS42_1AL_TGACv1_000533_AA0014140	0.082527	0.0584648	0.16486	0.117076	0.145223	0.0983412
TRIAE_CS42_1AL_TGACv1_000538_AA0014160	0.0600379	0.240175	0.179447	0.236319	0.24045	0.178482
TRIAE_CS42_1AL_TGACv1_000540_AA0014260	0.0823914	0.125724	0.13899	0.0906218	0.211885	0.107315
TRIAE_CS42_1AL_TGACv1_000540_AA0014280	0	0.0206616	0.0438529	0	0	0
TRIAE_CS42_1AL_TGACv1_000540_AA0014290	4.03466	5.63667	4.46142	5.59865	4.9592	4.60037
TRIAE_CS42_1AL_TGACv1_000540_AA0014300	1.80631	2.67184	2.19401	2.7212	2.5497	2.27119
TRIAE_CS42_1AL_TGACv1_000542_AA0014310	0.74572	0.217857	1.1245	0.145225	0.519448	0.359082
TRIAE_CS42_1AL_TGACv1_000545_AA0014340	0.0564502	0.100759	0.387427	0.408864	0.0581946	0.0998679
TRIAE_CS42_1AL_TGACv1_000545_AA0014350	0.0833079	1.39901	0.69216	0.860839	1.4513	0.829927
TRIAE_CS42_1AL_TGACv1_000546_AA0014380	0.249049	1.10219	0.535661	0.355979	0.554221	0.705997
TRIAE_CS42_1AL_TGACv1_000548_AA0014410	0.0815674	0.027553	0.0557231	0	0.0268907	0.084289
TRIAE_CS42_1AL_TGACv1_000548_AA0014440	0.493348	0.928431	0.369181	0.936658	0.859632	0.948267
TRIAE_CS42_1AL_TGACv1_000548_AA0014450	2.2229	2.88591	2.20438	2.82509	2.7412	2.82275
TRIAE_CS42_1AL_TGACv1_000549_AA0014490	0	0	0	0	0.0576423	0
TRIAE_CS42_1AL_TGACv1_000549_AA0014520	0.0443275	0	0.0916294	0	0	0
TRIAE_CS42_1AL_TGACv1_000553_AA0014550	0.277137	1.30481	0.523357	0.777909	1.01291	0.629445
TRIAE_CS42_1AL_TGACv1_000553_AA0014560	8.25548	6.41646	7.77927	4.83254	6.76966	5.10244
TRIAE_CS42_1AL_TGACv1_000553_AA0014570	1.21129	1.76326	1.03854	1.45638	1.95933	1.39698
TRIAE_CS42_1AL_TGACv1_000553_AA0014580	3.35634	3.82879	4.07674	3.59549	3.54883	3.88931
TRIAE_CS42_1AL_TGACv1_000555_AA0014630	0.284151	0.601823	0.412706	0.26505	0.346165	0.240472
TRIAE_CS42_1AL_TGACv1_000555_AA0014640	0.19103	0.612238	0.496985	0.32068	0.572882	0.187364
TRIAE_CS42_1AL_TGACv1_000562_AA0014700	7.75574	8.62811	8.37823	6.12356	8.03276	8.11314
TRIAE_CS42_1AL_TGACv1_000565_AA0014730	4.6584	5.93287	4.08389	7.65417	4.53149	5.87091
TRIAE_CS42_1AL_TGACv1_000567_AA0014760	7.94147	9.84756	8.52852	8.09948	8.51367	8.4811
TRIAE_CS42_1AL_TGACv1_000567_AA0014770	4.14213	5.98222	5.25825	3.32218	4.15938	5.18425
TRIAE_CS42_1AL_TGACv1_000567_AA0014780	0.311684	1.07114	0.825993	0.771396	1.29595	1.05008
TRIAE_CS42_1AL_TGACv1_000567_AA0014790	0	0.0269997	0	0	0	0
TRIAE_CS42_1AL_TGACv1_000567_AA0014810	1.46463	2.3072	2.79251	1.79603	2.5345	1.8765
TRIAE_CS42_1AL_TGACv1_000567_AA0014820	0.0850822	0.438433	0.168005	0.119247	0.172321	0.159021
TRIAE_CS42_1AL_TGACv1_000576_AA0014940	1.55143	2.61992	2.35741	1.80806	2.07068	2.70302
TRIAE_CS42_1AL_TGACv1_000581_AA0014990	0	0	0.226631	0	0.110172	0
TRIAE_CS42_1AL_TGACv1_000581_AA0015030	0	0.22945	0.0578226	0.0851783	0.14406	0.0285604
TRIAE_CS42_1AL_TGACv1_000581_AA0015040	0.0890766	0.287329	0.185589	0	0.0902041	0
TRIAE_CS42_1AL_TGACv1_000581_AA0015060	0.556991	0.891349	0.719395	0.81068	0.683442	0.683698
TRIAE_CS42_1AL_TGACv1_000581_AA0015070	2.08134	1.82448	2.9032	3.41888	2.30912	2.33148
TRIAE_CS42_1AL_TGACv1_000581_AA0015080	5.19473	7.52442	6.31437	5.24408	4.43018	5.99395
TRIAE_CS42_1AL_TGACv1_000582_AA0015140	0.0491575	0	0.0734932	0.0463234	0.0739687	0.0692627
TRIAE_CS42_1AL_TGACv1_000582_AA0015150	0	0.0250942	0.052908	0.0500205	0.0804748	0.125058
TRIAE_CS42_1AL_TGACv1_000583_AA0015220	0.236488	0.544245	0.0945467	0.230635	0.190344	0.274215
TRIAE_CS42_1AL_TGACv1_000583_AA0015230	0.0360698	0.0669391	0.0356187	0.168453	0.0906366	0.0342299
TRIAE_CS42_1AL_TGACv1_000588_AA0015300	0	0	0	0.042132	0	0.0416664
TRIAE_CS42_1AL_TGACv1_000589_AA0015320	0.130127	0.115827	0.0801053	0.0297092	0.0332945	0
TRIAE_CS42_1AL_TGACv1_000591_AA0015340	0.880668	0.761806	0.878513	0.715119	1.68936	1.00028
TRIAE_CS42_1AL_TGACv1_000591_AA0015350	0	0.0726258	0	0.14602	0	0
TRIAE_CS42_1AL_TGACv1_000591_AA0015390	5.44189	6.29416	5.47541	6.35779	5.6517	6.58968
TRIAE_CS42_1AL_TGACv1_000591_AA0015400	0.699885	1.95084	2.04102	10.5976	2.73663	2.48882
TRIAE_CS42_1AL_TGACv1_000592_AA0015410	0	0.188585	0.47942	0	0	0
TRIAE_CS42_1AL_TGACv1_000597_AA0015430	0	0.149427	0.195129	0	0.0481068	0.0978092
TRIAE_CS42_1AL_TGACv1_000597_AA0015440	0.0335049	0	0	0	0	0.0313028
TRIAE_CS42_1AL_TGACv1_000597_AA0015450	1.05408	0.839753	0.871733	1.17411	0.683552	0.863003
TRIAE_CS42_1AL_TGACv1_000597_AA0015460	7.09157	9.78104	9.85812	11.4328	10.3666	10.3034
TRIAE_CS42_1AL_TGACv1_000597_AA0015470	0	0	0.0322064	0	0	0
TRIAE_CS42_1AL_TGACv1_000597_AA0015480	5.51228	5.85325	4.82368	5.05265	5.0466	5.19388
TRIAE_CS42_1AL_TGACv1_000597_AA0015490	0.89404	1.92478	1.65836	0.97	2.02397	1.56308
TRIAE_CS42_1AL_TGACv1_000601_AA0015510	1.9108	3.05295	2.34384	2.32345	2.5479	2.60159
TRIAE_CS42_1AL_TGACv1_000602_AA0015540	1.15282	1.66816	1.59932	2.08167	1.8149	1.88034
TRIAE_CS42_1AL_TGACv1_000606_AA0015560	0.155869	1.47225	0.480479	0	0.408316	0.115542
TRIAE_CS42_1AL_TGACv1_000606_AA0015580	0.122946	0.155869	0.0723841	0.0225037	0.174579	0.111775
TRIAE_CS42_1AL_TGACv1_000609_AA0015630	0.278434	0.637553	0.459427	0.116551	0.40682	0.751122
TRIAE_CS42_1AL_TGACv1_000609_AA0015650	3.17915	2.69867	3.07066	3.86275	2.94882	2.95904
TRIAE_CS42_1AL_TGACv1_000609_AA0015670	0.0863955	0.0573449	0.147659	0	0.0588923	0.0578568
TRIAE_CS42_1AL_TGACv1_000612_AA0015780	0.525826	1.0527	0.560045	0.593793	0.388746	0.504048
TRIAE_CS42_1AL_TGACv1_000612_AA0015790	2.16875	2.09166	2.198	2.314	2.48962	2.83586
TRIAE_CS42_1AL_TGACv1_000615_AA0015890	0.208836	0.034958	0.385219	0.0347146	0.105435	0.137697
TRIAE_CS42_1AL_TGACv1_000617_AA0015950	0	0.138754	0.0299597	0.194902	0.215347	0
TRIAE_CS42_1AL_TGACv1_000617_AA0015960	0	0.0490011	0.0530557	0	0	0
TRIAE_CS42_1AL_TGACv1_000618_AA0015970	0	0	0	0.109624	0.232801	0
TRIAE_CS42_1AL_TGACv1_000619_AA0015980	0.0172046	0.0172178	0.0524602	0.0859735	0.0342806	0.0348394
TRIAE_CS42_1AL_TGACv1_000619_AA0015990	0.0614702	0	0.0921796	0	0.0305136	0
TRIAE_CS42_1AL_TGACv1_000619_AA0016000	0	0.0287341	0	0	0.0592622	0
TRIAE_CS42_1AL_TGACv1_000620_AA0016020	21.9625	30.1078	20.1946	23.8377	25.2266	18.4991
TRIAE_CS42_1AL_TGACv1_000622_AA0016120	2.41167	2.74249	3.31675	2.62682	1.76616	2.10906
TRIAE_CS42_1AL_TGACv1_000622_AA0016130	0	0	0.0894488	0.0219843	0.0219876	0
TRIAE_CS42_1AL_TGACv1_000625_AA0016150	1.67204	2.1942	2.44586	1.83566	1.47267	2.22184
TRIAE_CS42_1AL_TGACv1_000627_AA0016180	43.0841	43.3416	44.601	36.8823	34.3591	33.6917
TRIAE_CS42_1AL_TGACv1_000627_AA0016190	0.0486129	0.0935487	0.217665	0.0695923	0.0959113	0
TRIAE_CS42_1AL_TGACv1_000627_AA0016200	0	0.0720973	0.051126	0	0.0505276	0.049049
TRIAE_CS42_1AL_TGACv1_000627_AA0016210	0.0895373	0.0506036	0	0.0340495	0.0179634	0.051098
TRIAE_CS42_1AL_TGACv1_000629_AA0016220	0	0	0	0	0	0.0268226
TRIAE_CS42_1AL_TGACv1_000633_AA0016240	1.73785	2.29492	3.05797	1.86177	2.22541	2.27407
TRIAE_CS42_1AL_TGACv1_000639_AA0016320	7.69589	9.03963	8.4393	9.21042	8.86528	9.55073
TRIAE_CS42_1AL_TGACv1_000639_AA0016330	9.79173	10.9071	7.7005	8.17867	15.1461	12.0761
TRIAE_CS42_1AL_TGACv1_000639_AA0016340	1.12525	1.69605	1.20529	1.11752	1.34895	1.18841
TRIAE_CS42_1AL_TGACv1_000639_AA0016350	1.8159	2.66116	2.29446	3.5346	4.35328	3.20343
TRIAE_CS42_1AL_TGACv1_000639_AA0016360	4.63483	6.43984	4.84535	5.62289	6.36521	5.09716
TRIAE_CS42_1AL_TGACv1_000644_AA0016380	0.0650114	0.0223988	0	0	0.0650832	0.0224024
TRIAE_CS42_1AL_TGACv1_000645_AA0016430	0.247497	0.135751	0.436263	0.0921574	0	0.142666
TRIAE_CS42_1AL_TGACv1_000646_AA0016460	0.201822	0.245614	0.197277	0.145364	0.161392	0.148134
TRIAE_CS42_1AL_TGACv1_000654_AA0016480	2.83685	4.92188	2.80664	3.25077	3.32041	3.03092
TRIAE_CS42_1AL_TGACv1_000659_AA0016580	0.384886	1.07138	1.54829	0.572285	1.4983	0.697017
TRIAE_CS42_1AL_TGACv1_000661_AA0016590	0.232148	0.365491	0.577908	0.389129	0.541765	0.410007
TRIAE_CS42_1AL_TGACv1_000666_AA0016610	0	0	0.216999	0	0.0435886	0
TRIAE_CS42_1AL_TGACv1_000667_AA0016620	1.79722	2.02729	1.33777	1.8372	1.64838	1.45877
TRIAE_CS42_1AL_TGACv1_000667_AA0016650	1.27913	1.31412	1.66384	1.5438	1.53461	1.40368
TRIAE_CS42_1AL_TGACv1_000667_AA0016660	0.212259	0	0	0	0.0530804	0
TRIAE_CS42_1AL_TGACv1_000667_AA0016670	1.07977	0.881359	1.00008	0.593394	0.912716	1.05943
TRIAE_CS42_1AL_TGACv1_000668_AA0016690	0	0	0.0323179	0	0.0626235	0.0654164
TRIAE_CS42_1AL_TGACv1_000668_AA0016720	0.418129	0.137898	0.176478	0.657438	0.273844	0.802685
TRIAE_CS42_1AL_TGACv1_000668_AA0016740	0.115966	0	0.208183	0.331592	0.228387	0.394519
TRIAE_CS42_1AL_TGACv1_000669_AA0016760	0.103899	0.337377	0.246784	0.213761	0.136026	0.160068
TRIAE_CS42_1AL_TGACv1_000671_AA0016780	2.23373	2.16212	2.36555	1.98974	2.01334	2.18987
TRIAE_CS42_1AL_TGACv1_000671_AA0016800	2.25513	3.72956	3.22669	2.90386	2.93143	2.98841
TRIAE_CS42_1AL_TGACv1_000671_AA0016810	4.10819	5.84136	5.15545	4.91441	4.6327	4.3861
TRIAE_CS42_1AL_TGACv1_000676_AA0016850	9.15804	9.64156	11.3714	10.4401	11.0513	9.92632
TRIAE_CS42_1AL_TGACv1_000676_AA0016870	0.494296	0.819257	0.460505	0.541951	0.880057	0.805879
TRIAE_CS42_1AL_TGACv1_000680_AA0016890	0	0.0307543	0	0	0	0
TRIAE_CS42_1AL_TGACv1_000680_AA0016900	0.545784	0.396953	0.732534	0.297707	0.55038	0.334966
TRIAE_CS42_1AL_TGACv1_000680_AA0016910	2.83695	2.88593	3.43586	2.20929	2.84677	2.6821
TRIAE_CS42_1AL_TGACv1_000680_AA0016920	0.0768497	0.0381402	0.0774077	0	0	0.271398
TRIAE_CS42_1AL_TGACv1_000684_AA0016970	6.4911	6.88644	6.54888	7.56752	6.96311	6.18925
TRIAE_CS42_1AL_TGACv1_000685_AA0017000	8.19225	8.54327	8.87832	7.42438	7.93311	8.59012
TRIAE_CS42_1AL_TGACv1_000685_AA0017020	0	0	0.0153871	0.0150627	0.0151571	0
TRIAE_CS42_1AL_TGACv1_000686_AA0017040	0.316105	0.146375	0.194623	0.182403	0.158662	0.294694
TRIAE_CS42_1AL_TGACv1_000687_AA0017050	0	0.0993465	0.896001	0.0506033	0.0551342	0.149018
TRIAE_CS42_1AL_TGACv1_000687_AA0017070	0.0593978	0.132791	0.0905486	0.164361	0.135513	0.104778
TRIAE_CS42_1AL_TGACv1_000688_AA0017080	0	0	0.135418	0	0.069072	0
TRIAE_CS42_1AL_TGACv1_000691_AA0017120	3.29119	3.09309	2.80846	3.63257	3.16095	2.82881
TRIAE_CS42_1AL_TGACv1_000694_AA0017160	0	0.124122	0.0315267	0.185901	0.124498	0.248605
TRIAE_CS42_1AL_TGACv1_000695_AA0017180	0.56186	0.610101	0.719174	0.549665	0.962753	0.883184
TRIAE_CS42_1AL_TGACv1_000696_AA0017240	3.89493	8.09448	3.78614	5.03212	8.15295	6.55258
TRIAE_CS42_1AL_TGACv1_000696_AA0017270	8.09913	9.49435	8.7528	7.45691	8.13408	10.0161
TRIAE_CS42_1AL_TGACv1_000697_AA0017300	0	0.307659	0.126926	0	0.0643533	0.181559
TRIAE_CS42_1AL_TGACv1_000697_AA0017310	1.45955	1.48317	1.9401	1.69266	1.64571	1.32853
TRIAE_CS42_1AL_TGACv1_000702_AA0017320	32.4705	41.2812	26.3663	30.6769	38.4466	31.2702
TRIAE_CS42_1AL_TGACv1_000702_AA0017330	0.0268374	0.0528347	0.044935	0.0612862	0.0538615	0.0176505
TRIAE_CS42_1AL_TGACv1_000704_AA0017370	0.374692	0.712003	0.634519	0.793513	0.725133	0.85517
TRIAE_CS42_1AL_TGACv1_000705_AA0017400	0.175979	0.58899	0.341592	0.371628	0.363607	0.511025
TRIAE_CS42_1AL_TGACv1_000707_AA0017410	0.335348	0.190524	0.473597	0.442836	0.339906	0.125013
TRIAE_CS42_1AL_TGACv1_000708_AA0017440	4.09311	13.2498	8.50521	13.2134	24.7956	14.2636
TRIAE_CS42_1AL_TGACv1_000708_AA0017470	0.0537576	0	0.163675	0.053498	0.0536244	0
TRIAE_CS42_1AL_TGACv1_000708_AA0017480	3.41318	2.01363	3.35536	1.41	2.49323	1.82319
TRIAE_CS42_1AL_TGACv1_000708_AA0017500	3.49968	4.49235	3.16194	3.90875	3.76133	3.00668
TRIAE_CS42_1AL_TGACv1_000710_AA0017560	0.0961221	0.385088	0.29005	0.242471	0.334015	0.391078
TRIAE_CS42_1AL_TGACv1_000710_AA0017570	0.0838487	0.0772669	0.0276601	0.103472	0.0282443	0.103249
TRIAE_CS42_1AL_TGACv1_000710_AA0017580	0.13766	0.173635	0.176427	0.137743	0.279968	0.308673
TRIAE_CS42_1AL_TGACv1_000710_AA0017600	0	0.028575	0	0	0	0.0282626
TRIAE_CS42_1AL_TGACv1_000710_AA0017610	0.0809733	0	0.245765	0.15367	0	0
TRIAE_CS42_1AL_TGACv1_000710_AA0017620	1.89483	1.85764	2.54862	0.906787	2.15298	1.9635
TRIAE_CS42_1AL_TGACv1_000711_AA0017650	0.0796074	0.151972	0.394784	0.153443	0.157632	0.232458
TRIAE_CS42_1AL_TGACv1_000713_AA0017660	0.22391	0.742585	0.268302	0.596553	0.618814	0.374663
TRIAE_CS42_1AL_TGACv1_000714_AA0017670	5.16723	4.41356	4.20994	6.85007	4.69547	5.2768
TRIAE_CS42_1AL_TGACv1_000714_AA0017680	0.150869	0.194314	0.17521	0.121329	0.300575	0.242082
TRIAE_CS42_1AL_TGACv1_000718_AA0017740	2.10349	3.65296	3.63562	2.24809	3.24495	2.24363
TRIAE_CS42_1AL_TGACv1_000718_AA0017750	2.32563	2.62451	2.28283	1.53748	2.45867	2.42366
TRIAE_CS42_1AL_TGACv1_000719_AA0017770	0.503266	0.541641	0.669506	0.646322	0.83844	1.13577
TRIAE_CS42_1AL_TGACv1_000719_AA0017780	0.311819	0.456729	0.511235	0.279371	0.427595	0.580061
TRIAE_CS42_1AL_TGACv1_000719_AA0017790	53.2055	78.9909	66.7983	70.127	75.7597	76.7878
TRIAE_CS42_1AL_TGACv1_000720_AA0017820	0.962464	1.24437	2.13943	1.104	1.93247	1.69379
TRIAE_CS42_1AL_TGACv1_000720_AA0017840	0.189129	0.168846	0.33591	0.111903	0.190372	0.223284
TRIAE_CS42_1AL_TGACv1_000720_AA0017850	0.0841505	0	0	0.0816141	0.0829737	0
TRIAE_CS42_1AL_TGACv1_000720_AA0017860	0.929138	0.820729	0.973136	1.13594	0.989031	0.863594
TRIAE_CS42_1AL_TGACv1_000720_AA0017900	0.87266	1.69011	0.76374	1.29187	0.895601	1.6555
TRIAE_CS42_1AL_TGACv1_000725_AA0017950	0	0	0	0.0488069	0	0
TRIAE_CS42_1AL_TGACv1_000725_AA0017960	0.177385	0.0819675	0.0442252	0.0412128	0.134025	0.123427
TRIAE_CS42_1AL_TGACv1_000725_AA0017970	0.0672434	0	0	0	0	0
TRIAE_CS42_1AL_TGACv1_000725_AA0017980	0.112109	0.140591	0.036933	0.105946	0	0.0721026
TRIAE_CS42_1AL_TGACv1_000725_AA0017990	0.0996252	0.141183	0.0990336	0.0931017	0.202522	0.230834
TRIAE_CS42_1AL_TGACv1_000728_AA0018020	1.17713	0.63605	2.69795	0.901381	0.73933	0.665916
TRIAE_CS42_1AL_TGACv1_000728_AA0018030	0.666732	0.640379	0.579008	0.551503	0.747561	0.680964
TRIAE_CS42_1AL_TGACv1_000734_AA0018070	0.328319	1.07966	0.934696	0.935476	1.79767	0.876329
TRIAE_CS42_1AL_TGACv1_000734_AA0018080	3.65932	5.46831	5.78115	6.73921	5.66358	5.10963
TRIAE_CS42_1AL_TGACv1_000734_AA0018090	0.199853	0.430327	0.529706	0.231562	0.200293	0.338474
TRIAE_CS42_1AL_TGACv1_000734_AA0018110	4.29217	3.85006	3.09097	3.0735	3.30601	4.34365
TRIAE_CS42_1AL_TGACv1_000735_AA0018120	1.65006	1.96859	3.42086	1.91765	2.28424	4.82384
TRIAE_CS42_1AL_TGACv1_000738_AA0018160	3.42688	4.46851	3.44528	5.14359	4.01975	4.29443
TRIAE_CS42_1AL_TGACv1_000743_AA0018220	0.0824824	0.220813	0	0.228835	0.11747	0.0395824
TRIAE_CS42_1AL_TGACv1_000745_AA0018230	0.736377	1.0014	1.27655	1.10172	1.35437	1.08456
TRIAE_CS42_1AL_TGACv1_000745_AA0018240	0.109018	0.170313	0.23743	0.339769	0.168307	0.144971
TRIAE_CS42_1AL_TGACv1_000746_AA0018250	0.0982209	0.233873	0.461659	0.234415	0.402709	0.443663
TRIAE_CS42_1AL_TGACv1_000747_AA0018270	0	0	0.121523	0	0	0
TRIAE_CS42_1AL_TGACv1_000750_AA0018310	0.0216206	0.0407602	0.0216128	0.0615903	0.132319	0.0615683
TRIAE_CS42_1AL_TGACv1_000751_AA0018370	11.433	14.1266	9.2273	11.25	16.291	13.1242
TRIAE_CS42_1AL_TGACv1_000753_AA0018400	3.75491	5.96448	4.2906	5.39276	4.82849	4.13242
TRIAE_CS42_1AL_TGACv1_000754_AA0018410	0.713069	1.13703	0.907447	0.565785	0.926564	0.998098
TRIAE_CS42_1AL_TGACv1_000755_AA0018420	0	0	0	0.0159958	0	0
TRIAE_CS42_1AL_TGACv1_000755_AA0018450	1.10508	2.26835	2.3871	1.47992	2.39427	2.56406
TRIAE_CS42_1AL_TGACv1_000755_AA0018460	7.21151	5.85519	7.27301	6.58253	5.69102	7.5922
TRIAE_CS42_1AL_TGACv1_000756_AA0018480	0	0.153296	0.0389965	0	0	0
TRIAE_CS42_1AL_TGACv1_000756_AA0018500	37.7538	51.3256	52.1698	41.8575	56.1677	46.9182
TRIAE_CS42_1AL_TGACv1_000756_AA0018510	0.554317	0.387524	0.496174	0.496284	0.711702	0.494203
TRIAE_CS42_1AL_TGACv1_000756_AA0018520	0	0.0767876	0.0401733	0.0782702	0.0795331	0.0396311
TRIAE_CS42_1AL_TGACv1_000758_AA0018550	0.902846	1.041	1.49053	0.828823	1.20025	0.597481
TRIAE_CS42_1AL_TGACv1_000759_AA0018560	18.8754	29.2635	24.134	21.2158	25.2336	25.8125
TRIAE_CS42_1AL_TGACv1_000759_AA0018570	1.47968	2.14334	2.2908	1.86726	2.26365	1.57044
TRIAE_CS42_1AL_TGACv1_000762_AA0018590	1.11085	3.11017	3.89138	39.6465	8.39473	5.74957
TRIAE_CS42_1AL_TGACv1_000762_AA0018600	5.68945	13.5045	9.92131	9.79564	9.68801	9.93351
TRIAE_CS42_1AL_TGACv1_000766_AA0018650	0	0.103076	0.105554	0	0	0
TRIAE_CS42_1AL_TGACv1_000767_AA0018690	0.116561	0.02737	0.0293513	0.0552405	0.0291797	0.0276679
TRIAE_CS42_1AL_TGACv1_000767_AA0018700	0.25928	0.495963	0.438498	0.12264	0.778285	0.438633
TRIAE_CS42_1AL_TGACv1_000767_AA0018710	5.078	6.32657	5.68001	7.27733	4.71885	5.6042
TRIAE_CS42_1AL_TGACv1_000770_AA0018780	0.0577869	0.33533	0.327228	0.0937182	0.170029	0.173256
TRIAE_CS42_1AL_TGACv1_000771_AA0018790	3.36836	5.91535	3.03978	10.4839	6.1428	3.88334
TRIAE_CS42_1AL_TGACv1_000772_AA0018800	0.287047	0.35614	0.316515	0.208658	0.486928	0.177612
TRIAE_CS42_1AL_TGACv1_000772_AA0018820	0.0733845	0.664143	0.0954658	0.133834	0.473179	0.22414
TRIAE_CS42_1AL_TGACv1_000772_AA0018850	1.13789	1.66625	1.86108	0.616445	1.06569	0.959818
TRIAE_CS42_1AL_TGACv1_000772_AA0018860	7.63708	10.3502	10.3873	9.98595	9.34457	8.67791
TRIAE_CS42_1AL_TGACv1_000772_AA0018880	0	0.153822	0.12529	0.246057	0.0617002	0.27605
TRIAE_CS42_1AL_TGACv1_000775_AA0018930	0	0	0	0	0	0.0640107
TRIAE_CS42_1AL_TGACv1_000775_AA0018960	0	0.0511966	0	0	0.157334	0
TRIAE_CS42_1AL_TGACv1_000783_AA0019040	0.0929618	0.0295215	0	0	0	0.058823
TRIAE_CS42_1AL_TGACv1_000787_AA0019070	1.3294	2.3703	2.04002	1.86651	2.01198	1.85538
TRIAE_CS42_1AL_TGACv1_000790_AA0019110	2.66235	4.51525	3.71753	2.71594	3.4299	3.30287
TRIAE_CS42_1AL_TGACv1_000790_AA0019130	0.110758	0.0511183	0.110166	0.103212	0.329481	0.259763
TRIAE_CS42_1AL_TGACv1_000792_AA0019160	1.18879	2.35454	2.09112	2.05236	2.23194	2.19537
TRIAE_CS42_1AL_TGACv1_000793_AA0019210	0.0695258	0	0	0	0	0.0649784
TRIAE_CS42_1AL_TGACv1_000794_AA0019250	0.189282	0.496506	0.26632	0.203271	0.296775	0.229359
TRIAE_CS42_1AL_TGACv1_000794_AA0019260	2.50711	3.13952	3.25933	3.21002	3.29395	2.8904
TRIAE_CS42_1AL_TGACv1_000794_AA0019270	0	0	0	0	0.0420501	0
TRIAE_CS42_1AL_TGACv1_000794_AA0019280	0.522324	0.263783	0.33032	0.342865	0.355873	0.239598
TRIAE_CS42_1AL_TGACv1_000796_AA0019320	0.593872	0.362053	0.416654	0.388266	0.302845	0.388118
TRIAE_CS42_1AL_TGACv1_000796_AA0019330	0.715069	0.935769	0.256904	0.389003	0.768658	0.388005
TRIAE_CS42_1AL_TGACv1_000799_AA0019360	0.106639	0.309636	0.318311	0.180075	0.223233	0.323637
TRIAE_CS42_1AL_TGACv1_000799_AA0019370	0.488627	0.899461	0.868232	0.578833	0.930582	0.724189
TRIAE_CS42_1AL_TGACv1_000801_AA0019400	0.0342658	0.0499549	0.120553	0.066638	0	0.100708
TRIAE_CS42_1AL_TGACv1_000803_AA0019410	0.471484	0.76583	1.06142	0.462333	0.333158	0.430911
TRIAE_CS42_1AL_TGACv1_000803_AA0019420	0.524594	0.289253	0.473838	0.339185	0.482635	0.58092
TRIAE_CS42_1AL_TGACv1_000808_AA0019470	0.375641	0.549063	0.383953	0.21871	0.827681	0.811269
TRIAE_CS42_1AL_TGACv1_000810_AA0019480	2.10247	4.78791	3.82053	4.05418	4.28521	2.93432
TRIAE_CS42_1AL_TGACv1_000810_AA0019490	1.19402	0.435497	1.29855	0.527045	1.08152	1.3561
TRIAE_CS42_1AL_TGACv1_000810_AA0019500	1.6478	1.83047	2.44587	1.68557	2.03079	1.63943
TRIAE_CS42_1AL_TGACv1_000810_AA0019510	2.76324	3.66236	3.60555	3.63157	3.77901	3.4437
TRIAE_CS42_1AL_TGACv1_000811_AA0019540	1.33783	1.68157	1.90971	1.63144	2.34474	1.13979
TRIAE_CS42_1AL_TGACv1_000812_AA0019550	4.40733	5.11276	4.51461	6.64657	4.8934	5.28984
TRIAE_CS42_1AL_TGACv1_000812_AA0019570	1.00934	1.1574	1.47747	1.26201	1.51633	1.51606
TRIAE_CS42_1AL_TGACv1_000814_AA0019580	0.159705	0.326451	0.303599	0.397413	0.551061	0.954156
TRIAE_CS42_1AL_TGACv1_000814_AA0019600	88.4125	166.383	68.6914	156.746	113.408	120.487
TRIAE_CS42_1AL_TGACv1_000815_AA0019690	4.741	4.85316	4.99966	5.28676	4.40314	3.8879
TRIAE_CS42_1AL_TGACv1_000815_AA0019700	1.00189	0.815513	0.934785	0.91258	0.843947	0.822659
TRIAE_CS42_1AL_TGACv1_000815_AA0019710	0.611123	0.829177	0.929913	0.500661	1.15886	1.05434
TRIAE_CS42_1AL_TGACv1_000815_AA0019720	0.102648	0.195314	0.180573	0.374612	0.334298	0.273572
TRIAE_CS42_1AL_TGACv1_000820_AA0019750	0	0	0.187917	0	0	0.279437
TRIAE_CS42_1AL_TGACv1_000820_AA0019760	0.355782	0.357505	0.122433	0.480726	0.21288	0.183966
TRIAE_CS42_1AL_TGACv1_000820_AA0019770	0.0548796	0.353534	0.229243	0.228852	0.233485	0.219567
TRIAE_CS42_1AL_TGACv1_000820_AA0019780	0	0.0690806	0	0.0345177	0	0.0687937
TRIAE_CS42_1AL_TGACv1_000825_AA0019830	0.262674	0.805942	0.213245	0.352086	0.950183	0.977683
TRIAE_CS42_1AL_TGACv1_000830_AA0019970	0.1266	0.150043	0.25305	0.180133	0.542282	0.151307
TRIAE_CS42_1AL_TGACv1_000830_AA0019980	2.74626	1.82358	2.57409	1.50781	0.769617	1.42781
TRIAE_CS42_1AL_TGACv1_000839_AA0020060	0	0.129172	0.201842	0.194589	0.13627	0.0324633
TRIAE_CS42_1AL_TGACv1_000840_AA0020090	11.4155	13.3318	11.6732	12.3494	12.4028	12.7293
TRIAE_CS42_1AL_TGACv1_000840_AA0020100	0	0	0.120777	0	0.189888	0.0560448
TRIAE_CS42_1AL_TGACv1_000841_AA0020150	2.933	1.84665	2.83291	1.25313	2.19456	2.69256
TRIAE_CS42_1AL_TGACv1_000843_AA0020190	0.481306	0.0902903	0.29149	0.650659	0.962387	0.367026
TRIAE_CS42_1AL_TGACv1_000843_AA0020200	0.321583	0.103226	0.248234	0.308413	0.35782	0.468586
TRIAE_CS42_1AL_TGACv1_000843_AA0020210	0.823899	0.899118	0.929951	0.410799	0.719021	1.03651
TRIAE_CS42_1AL_TGACv1_000844_AA0020240	4.96043	6.46026	4.5165	5.745	5.78151	5.85634
TRIAE_CS42_1AL_TGACv1_000845_AA0020250	0.35919	0.974736	0.467789	0.431283	0.483217	0.532502
TRIAE_CS42_1AL_TGACv1_000845_AA0020270	0.0709585	0.0685424	0.0941333	0.067972	0.212888	0.388025
TRIAE_CS42_1AL_TGACv1_000846_AA0020300	1.11859	1.15205	1.24844	1.21073	0.667342	1.13866
TRIAE_CS42_1AL_TGACv1_000848_AA0020320	0.07147	0.0668736	0.141171	0.405786	0.353693	0.0682878
TRIAE_CS42_1AL_TGACv1_000849_AA0020340	0.859772	1.22259	0.72462	0.936781	0.984547	0.543025
TRIAE_CS42_1AL_TGACv1_000855_AA0020420	0.799765	0.976707	0.661397	0.683665	0.888319	0.575128
TRIAE_CS42_1AL_TGACv1_000858_AA0020510	0.650173	0.681961	0.604473	1.58061	0.438251	0.743797
TRIAE_CS42_1AL_TGACv1_000860_AA0020540	0.0215961	0	0	0.0210965	0	0
TRIAE_CS42_1AL_TGACv1_000860_AA0020560	0.378983	0.599004	0.84741	0.200333	0.431601	0.199923
TRIAE_CS42_1AL_TGACv1_000861_AA0020570	0.2114	0.466657	0.285733	0.281738	0.602101	0.260058
TRIAE_CS42_1AL_TGACv1_000861_AA0020600	0	0	0.163484	0	0.0837264	0
TRIAE_CS42_1AL_TGACv1_000861_AA0020630	0.466657	0.376833	0.356345	0.346561	0.294805	0.355542
TRIAE_CS42_1AL_TGACv1_000862_AA0020640	0.188199	0.0691933	0.069875	0.0862837	0.10141	0.104666
TRIAE_CS42_1AL_TGACv1_000868_AA0020680	1.1331	1.3477	1.61601	2.61194	1.49219	1.23284
TRIAE_CS42_1AL_TGACv1_000868_AA0020690	0	0	0.0779753	0.0249227	0.0265354	0.0250145
TRIAE_CS42_1AL_TGACv1_000868_AA0020700	0.660873	0.687678	0.71632	0.465676	0.62561	0.514608
TRIAE_CS42_1AL_TGACv1_000871_AA0020720	0.0513747	0	0.150142	0.138416	0.104997	0.0460709
TRIAE_CS42_1AL_TGACv1_000871_AA0020730	0	0.181887	0	0	0	0
TRIAE_CS42_1AL_TGACv1_000872_AA0020750	1.12136	0.918052	0.910372	1.27908	0.825932	1.28562
TRIAE_CS42_1AL_TGACv1_000873_AA0020760	0.429761	0.161358	0.252246	0.167714	0	0.0827554
TRIAE_CS42_1AL_TGACv1_000873_AA0020770	3.07487	1.98334	2.50931	2.66462	3.31362	3.15456
TRIAE_CS42_1AL_TGACv1_000874_AA0020790	13.5837	16.1953	15.8546	12.3985	21.7276	19.4103
TRIAE_CS42_1AL_TGACv1_000874_AA0020800	3.12079	5.88925	4.48875	4.42553	6.01687	5.38028
TRIAE_CS42_1AL_TGACv1_000875_AA0020810	1.55626	1.95297	2.10933	1.63541	2.27871	1.99453
TRIAE_CS42_1AL_TGACv1_000875_AA0020820	0	0.0763887	0	0	0	0
TRIAE_CS42_1AL_TGACv1_000878_AA0020870	0.199102	0.274132	0.206132	0.118051	0.149412	0.2252
TRIAE_CS42_1AL_TGACv1_000879_AA0020900	1.47721	5.58135	2.11183	4.53833	5.32055	4.89316
TRIAE_CS42_1AL_TGACv1_000879_AA0020910	0.068119	1.38136	0.181301	0.554612	0.822557	0.818666
TRIAE_CS42_1AL_TGACv1_000879_AA0020920	0.602874	0.642196	0.955277	0.784058	0.837306	0.554239
TRIAE_CS42_1AL_TGACv1_000880_AA0020940	0.19192	0.716522	0.193033	0.721055	0.229366	0.606901
TRIAE_CS42_1AL_TGACv1_000880_AA0020950	3.61325	3.82976	3.39991	3.01789	3.36957	3.79201
TRIAE_CS42_1AL_TGACv1_000880_AA0020960	0.925741	1.24056	1.01356	1.41886	1.3077	0.888663
TRIAE_CS42_1AL_TGACv1_000880_AA0020970	1.92191	4.96074	3.25657	3.91439	3.12152	2.82735
TRIAE_CS42_1AL_TGACv1_000880_AA0020980	1.63126	2.63175	1.95062	2.83985	2.4126	1.83081
TRIAE_CS42_1AL_TGACv1_000883_AA0021000	4.16069	5.83509	5.46141	5.78989	5.95386	5.02512
TRIAE_CS42_1AL_TGACv1_000885_AA0021020	0.0290469	0	0.0581623	0.111693	0.0296054	0
TRIAE_CS42_1AL_TGACv1_000885_AA0021050	10.7319	11.5434	9.73371	9.401	10.1078	10.8641
TRIAE_CS42_1AL_TGACv1_000885_AA0021060	4.75479	6.85806	3.96579	5.10731	4.05462	4.19108
TRIAE_CS42_1AL_TGACv1_000885_AA0021070	0.315204	0.181735	0.294284	0.28826	0.35024	0.230548
TRIAE_CS42_1AL_TGACv1_000886_AA0021100	0	0	2.15904	0	0	0
TRIAE_CS42_1AL_TGACv1_000886_AA0021110	1.66991	1.56057	2.24563	3.18344	1.63076	1.80159
TRIAE_CS42_1AL_TGACv1_000886_AA0021120	1.06812	1.21564	0.767741	1.09941	0.836257	0.523501
TRIAE_CS42_1AL_TGACv1_000888_AA0021140	0	0.0438496	0.0452485	0.0436819	0	0.043741
TRIAE_CS42_1AL_TGACv1_000890_AA0021200	0.419786	0.650807	1.22037	0.369495	1.12305	0.685649
TRIAE_CS42_1AL_TGACv1_000890_AA0021220	0	0	0.136381	0	0.067551	0.0674456
TRIAE_CS42_1AL_TGACv1_000892_AA0021280	14.7126	25.2411	15.8957	18.0402	23.7911	18.1284
TRIAE_CS42_1AL_TGACv1_000893_AA0021300	0.450853	0.635251	0.42589	0.50816	0.489549	0.537847
TRIAE_CS42_1AL_TGACv1_000893_AA0021310	3.99704	4.81531	3.93572	5.36989	5.78549	4.31593
TRIAE_CS42_1AL_TGACv1_000893_AA0021320	0.11028	0.222374	0	0	0	0
TRIAE_CS42_1AL_TGACv1_000900_AA0021420	1.14216	0.486668	1.74759	0.383441	0.773646	0.611365
TRIAE_CS42_1AL_TGACv1_000902_AA0021490	0	0	0.285771	0.0531405	0	0
TRIAE_CS42_1AL_TGACv1_000902_AA0021510	0	0.0811326	0.0799866	0	0	0
TRIAE_CS42_1AL_TGACv1_000905_AA0021520	2.91185	4.12998	5.43912	3.41053	4.75138	5.93204
TRIAE_CS42_1AL_TGACv1_000906_AA0021540	0.0597957	0.0724	0.0982757	0.0728198	0.0416707	0.0358682
TRIAE_CS42_1AL_TGACv1_000906_AA0021550	2.34906	3.11581	2.24893	4.12586	3.04683	1.64396
TRIAE_CS42_1AL_TGACv1_000906_AA0021560	6.91266	10.7796	9.35235	7.92719	9.91553	8.6438
TRIAE_CS42_1AL_TGACv1_000906_AA0021570	1.02256	1.58686	1.30038	2.03981	2.32268	1.83571
TRIAE_CS42_1AL_TGACv1_000906_AA0021580	0.22235	0.490254	0.405553	0.355067	0.268192	0.257147
TRIAE_CS42_1AL_TGACv1_000908_AA0021600	7.59475	8.52328	7.34661	6.98471	7.70311	7.14051
TRIAE_CS42_1AL_TGACv1_000909_AA0021620	0.0496594	0.0467846	0.0988218	0	0	0.0707953
TRIAE_CS42_1AL_TGACv1_000910_AA0021670	0	0.118585	0.415298	0.238058	0.165767	0.206099
TRIAE_CS42_1AL_TGACv1_000911_AA0021690	0.336853	1.12813	0.896102	0.772373	2.4625	0.884068
TRIAE_CS42_1AL_TGACv1_000912_AA0021710	0.628243	0.729003	0.620202	0.426647	0.579749	0.74613
TRIAE_CS42_1AL_TGACv1_000912_AA0021720	1.73024	4.65032	3.6435	3.422	6.88544	4.76049
TRIAE_CS42_1AL_TGACv1_000914_AA0021760	0	0.0427397	0	0	0.0440581	0
TRIAE_CS42_1AL_TGACv1_000915_AA0021770	0.0260774	0.0764502	0.0263156	0.0514948	0.0518726	0.102688
TRIAE_CS42_1AL_TGACv1_000918_AA0021800	4.63274	4.94337	4.56399	3.95185	4.13148	4.09539
TRIAE_CS42_1AL_TGACv1_000919_AA0021850	7.90112	8.23843	6.59585	9.04031	6.38384	6.81924
TRIAE_CS42_1AL_TGACv1_000920_AA0021870	0.338862	0.388355	0.356236	0.54047	0.417255	0.421116
TRIAE_CS42_1AL_TGACv1_000922_AA0021940	0.0566887	0.101628	0.0564397	0.104007	0.0565698	0
TRIAE_CS42_1AL_TGACv1_000922_AA0021950	0.4082	0.294984	0.42819	0.465499	0.52833	0.425254
TRIAE_CS42_1AL_TGACv1_000926_AA0021990	1.17711	1.32608	1.46815	1.72814	1.28618	1.17731
TRIAE_CS42_1AL_TGACv1_000929_AA0022050	1.46002	3.13095	2.55079	2.57095	2.53451	1.64544
TRIAE_CS42_1AL_TGACv1_000931_AA0022080	0	0	0	0	0.0875015	0
TRIAE_CS42_1AL_TGACv1_000931_AA0022100	0	0	0	0	0	0.0207602
TRIAE_CS42_1AL_TGACv1_000931_AA0022110	0.049755	0	0	0	0.0330311	0
TRIAE_CS42_1AL_TGACv1_000936_AA0022180	2.42572	2.07504	2.78247	3.12957	3.13313	4.90253
TRIAE_CS42_1AL_TGACv1_000936_AA0022190	0.618226	0.274253	0.594913	0.709652	0.517854	0.679524
TRIAE_CS42_1AL_TGACv1_000936_AA0022200	0.395501	0.954524	0.80846	1.17386	1.444	0.776056
TRIAE_CS42_1AL_TGACv1_000936_AA0022210	0.860321	0.421177	0.309767	0.287204	0.702789	0.641331
TRIAE_CS42_1AL_TGACv1_000937_AA0022250	0.208264	0.255072	0.250906	0.265235	0.204875	0.360649
TRIAE_CS42_1AL_TGACv1_000938_AA0022260	7.0105	8.51778	9.74363	9.03225	8.89482	7.94309
TRIAE_CS42_1AL_TGACv1_000938_AA0022270	0.476202	1.16423	0.947373	0.949094	0.829023	0.71956
TRIAE_CS42_1AL_TGACv1_000939_AA0022300	130.641	154.622	134.012	172.338	131.861	135.786
TRIAE_CS42_1AL_TGACv1_000939_AA0022330	0.656359	0.950049	1.03367	0.502726	0.904033	0.627601
TRIAE_CS42_1AL_TGACv1_000944_AA0022350	0.392555	0.472913	1.02699	0.459067	0.441013	0.73314
TRIAE_CS42_1AL_TGACv1_000947_AA0022440	0	0.0188071	0.0133165	0	0.0136	0.00635116
TRIAE_CS42_1AL_TGACv1_000949_AA0022450	0.726689	1.49016	1.10756	0.577433	0.896976	0.706842
TRIAE_CS42_1AL_TGACv1_000949_AA0022460	0	0.0406717	0.0453334	0	0	0.081626
TRIAE_CS42_1AL_TGACv1_000956_AA0022470	0.519287	0.55095	0.296122	0.80363	0.650884	0.564093
TRIAE_CS42_1AL_TGACv1_000956_AA0022480	0.61355	0.422705	0.300485	0.823945	0.39356	0.288542
TRIAE_CS42_1AL_TGACv1_000956_AA0022510	1.9154	3.33104	1.48715	2.00105	2.26326	1.48352
TRIAE_CS42_1AL_TGACv1_000956_AA0022540	0.0532146	0	0.0516107	0	0	0
TRIAE_CS42_1AL_TGACv1_000958_AA0022570	4.37937	5.6868	5.36696	3.99317	4.16258	4.28833
TRIAE_CS42_1AL_TGACv1_000959_AA0022680	0.140405	0	0	0.0712723	0.0355611	0.106096
TRIAE_CS42_1AL_TGACv1_000962_AA0022730	0.0605401	0	0.0746338	0	0.0150933	0.0141752
TRIAE_CS42_1AL_TGACv1_000964_AA0022770	0.183852	0.286821	0.327705	0.197539	0.193634	0.20873
TRIAE_CS42_1AL_TGACv1_000964_AA0022780	0.353931	0.262869	0.596018	0.131245	0.320717	0.229541
TRIAE_CS42_1AL_TGACv1_000964_AA0022790	0.77502	1.09507	1.025	0.64947	1.07407	0.959455
TRIAE_CS42_1AL_TGACv1_000964_AA0022800	0.343534	0.31708	0.203497	0.0787468	0.265374	0.255748
TRIAE_CS42_1AL_TGACv1_000966_AA0022850	5.07786	4.83483	6.43444	5.3863	5.45809	6.11259
TRIAE_CS42_1AL_TGACv1_000966_AA0022860	0.372237	0.518701	0.402832	0.913569	0.83724	0.522553
TRIAE_CS42_1AL_TGACv1_000966_AA0022870	0.710734	0.558926	0.902607	0.428861	0.369127	0.543285
TRIAE_CS42_1AL_TGACv1_000967_AA0022880	1.48721	1.50624	1.38155	1.71013	0.953442	1.04456
TRIAE_CS42_1AL_TGACv1_000969_AA0022910	5.40486	3.9023	4.94597	5.30669	4.37435	4.33439
TRIAE_CS42_1AL_TGACv1_000969_AA0022930	0.0484048	0.0447682	0.047983	0.364759	0	0.0902216
TRIAE_CS42_1AL_TGACv1_000972_AA0022940	0	0.0732234	0.39302	0	0	0
TRIAE_CS42_1AL_TGACv1_000972_AA0022960	0	0	0.158679	0	0	0.0745588
TRIAE_CS42_1AL_TGACv1_000981_AA0023030	1.42103	1.66793	1.68114	1.7351	1.51873	1.15398
TRIAE_CS42_1AL_TGACv1_000981_AA0023040	2.45732	4.27478	3.5164	2.45623	5.2254	2.70911
TRIAE_CS42_1AL_TGACv1_000982_AA0023070	13.0625	15.8196	13.2144	12.0355	10.575	13.353
TRIAE_CS42_1AL_TGACv1_000982_AA0023080	0.323505	0.639478	0.125597	0.520544	0.40816	0.682076
TRIAE_CS42_1AL_TGACv1_000983_AA0023090	0.0344244	0	0	0.139943	0.0691245	0.104901
TRIAE_CS42_1AL_TGACv1_000984_AA0023130	0.753456	2.69466	1.13555	1.01354	1.79096	1.94685
TRIAE_CS42_1AL_TGACv1_000984_AA0023140	0.34266	0.496249	0.321712	0.250967	0.265109	0.289514
TRIAE_CS42_1AL_TGACv1_000985_AA0023170	0	0.0583373	0.0316399	0.148782	0.199732	0.201654
TRIAE_CS42_1AL_TGACv1_000985_AA0023190	3.64963	4.50985	3.22258	5.59769	5.44768	5.07764
TRIAE_CS42_1AL_TGACv1_000985_AA0023200	0.941254	1.28144	1.17208	0.553823	1.57828	0.996846
TRIAE_CS42_1AL_TGACv1_000986_AA0023220	0.0823901	0.192133	0.164221	0.116078	0.169605	0.228103
TRIAE_CS42_1AL_TGACv1_000986_AA0023230	1.2552	0.958502	2.21675	1.1556	1.46479	1.28018
TRIAE_CS42_1AL_TGACv1_000986_AA0023240	0.891679	0.640709	0.953283	0.640505	0.601438	0.771856
TRIAE_CS42_1AL_TGACv1_000995_AA0023350	0	0.0302748	0.031428	0.0612166	0.0629742	0.0305988
TRIAE_CS42_1AL_TGACv1_000995_AA0023360	0.231906	0.0148278	0.0486891	0.0300734	0.0672904	0.0453213
TRIAE_CS42_1AL_TGACv1_000995_AA0023370	0.0645065	0	0.0327489	0.0325167	0.0325051	0
TRIAE_CS42_1AL_TGACv1_001007_AA0023450	1.64892	2.47106	1.48265	2.63752	1.47798	2.67036
TRIAE_CS42_1AL_TGACv1_001007_AA0023460	0.0601179	0.0591861	0.138756	0.0607799	0.118385	0.0403311
TRIAE_CS42_1AL_TGACv1_001007_AA0023470	10.6398	8.41267	7.53559	9.28043	8.48321	9.77494
TRIAE_CS42_1AL_TGACv1_001008_AA0023490	0.669108	1.21206	1.44456	1.21713	1.00663	1.00916
TRIAE_CS42_1AL_TGACv1_001015_AA0023540	0	0.0218821	0	0	0.0455057	0.0672582
TRIAE_CS42_1AL_TGACv1_001016_AA0023570	0.418987	0.318789	0.446783	0.545327	0.172509	0.444878
TRIAE_CS42_1AL_TGACv1_001016_AA0023580	0.0926493	0.0918618	0.753644	2.95135	0.933506	0.362872
TRIAE_CS42_1AL_TGACv1_001021_AA0023600	0.137224	0.0404727	0.0446458	0.0203075	0.046902	0.0810842
TRIAE_CS42_1AL_TGACv1_001022_AA0023610	0.917095	0.836468	1.08314	0.594636	0.792726	1.26754
TRIAE_CS42_1AL_TGACv1_001023_AA0023620	0.856154	1.26792	1.28455	0.418457	0.995357	0.95883
TRIAE_CS42_1AL_TGACv1_001026_AA0023640	2.96852	3.79688	2.45675	3.30301	3.23036	2.84056
TRIAE_CS42_1AL_TGACv1_001026_AA0023650	0.312042	0.143641	0.362592	0.107709	0.349399	0.366392
TRIAE_CS42_1AL_TGACv1_001026_AA0023660	0.192833	0.0860668	0.188961	0.08702	0.0964765	0.0532178
TRIAE_CS42_1AL_TGACv1_001026_AA0023670	0.177673	0.245616	0.0218128	0.0816089	0.0660671	0.207669
TRIAE_CS42_1AL_TGACv1_001026_AA0023680	0.0208282	0.0193039	0.143851	0	0	0
TRIAE_CS42_1AL_TGACv1_001027_AA0023700	0	0	0.0738191	0	0	0.0237698
TRIAE_CS42_1AL_TGACv1_001027_AA0023720	0.797127	2.66291	1.88483	0.584182	1.78044	1.61509
TRIAE_CS42_1AL_TGACv1_001027_AA0023730	5.40088	5.01115	4.69392	6.50093	3.80764	4.5971
TRIAE_CS42_1AL_TGACv1_001027_AA0023740	2.83667	3.63261	3.09223	3.00564	2.84829	3.28035
TRIAE_CS42_1AL_TGACv1_001031_AA0023780	4.5239	7.63274	6.86043	4.25672	6.66542	6.48051
TRIAE_CS42_1AL_TGACv1_001032_AA0023820	0.13585	0.169874	0	0.374095	0.202645	0.034463
TRIAE_CS42_1AL_TGACv1_001032_AA0023830	0.614403	0.885003	0.48702	0.578003	0.299037	0.522537
TRIAE_CS42_1AL_TGACv1_001033_AA0023840	0.0426124	0.140195	0.0844006	0.304679	0.0211565	0.142992
TRIAE_CS42_1AL_TGACv1_001035_AA0023850	2.93938	3.64813	4.31685	2.61615	4.92045	4.09768
TRIAE_CS42_1AL_TGACv1_001038_AA0023880	0.0398359	0	0.120722	0	0	0
TRIAE_CS42_1AL_TGACv1_001038_AA0023900	6.81673	11.4767	7.89382	10.1064	7.53492	8.71975
TRIAE_CS42_1AL_TGACv1_001038_AA0023930	3.28056	4.55849	3.71122	2.65861	3.87377	3.5418
TRIAE_CS42_1AL_TGACv1_001049_AA0024010	0.212512	0.612717	0.289159	0.154441	0.593545	0.194065
TRIAE_CS42_1AL_TGACv1_001049_AA0024020	0.0525736	0.0271629	0.0537901	0.0820201	0.181735	0.0828805
TRIAE_CS42_1AL_TGACv1_001050_AA0024030	0.737945	1.33449	0.808825	2.13712	1.46291	0.500426
TRIAE_CS42_1AL_TGACv1_001050_AA0024040	0.811013	1.07797	1.24439	1.30375	1.47187	1.00378
TRIAE_CS42_1AL_TGACv1_001053_AA0024060	10.4675	15.0922	8.16062	14.1015	11.8916	11.5528
TRIAE_CS42_1AL_TGACv1_001055_AA0024070	0.862109	0.595217	0.853376	0.506526	0.625882	0.667627
TRIAE_CS42_1AL_TGACv1_001055_AA0024090	0.499608	0.270031	0.832623	0.180209	0.259026	0.224422
TRIAE_CS42_1AL_TGACv1_001060_AA0024150	0	0	0	0	0	0.0217561
TRIAE_CS42_1AL_TGACv1_001060_AA0024180	1.92702	2.24861	2.11599	2.88939	2.40321	2.1695
TRIAE_CS42_1AL_TGACv1_001060_AA0024200	0.107829	0.0727556	0.105366	0.219978	0.0825869	0.195646
TRIAE_CS42_1AL_TGACv1_001063_AA0024220	0.246959	0.436384	0.29968	0.483946	0.491859	0.483131
TRIAE_CS42_1AL_TGACv1_001063_AA0024230	0.0331395	0.0313022	0.066057	0.0314125	0.0330404	0.126406
TRIAE_CS42_1AL_TGACv1_001063_AA0024240	0.0682582	0	0.140865	0	0	0
TRIAE_CS42_1AL_TGACv1_001065_AA0024280	0.092153	0.453789	0.0452647	0.124479	0.187922	0.414249
TRIAE_CS42_1AL_TGACv1_001065_AA0024290	0.664672	0.72753	0.263793	0.646083	1.05943	0.73144
TRIAE_CS42_1AL_TGACv1_001067_AA0024380	5.93955	8.73987	6.52456	5.77284	8.68554	8.23574
TRIAE_CS42_1AL_TGACv1_001069_AA0024420	0.209955	0.094915	0.0519428	0.147617	0	0.194902
TRIAE_CS42_1AL_TGACv1_001070_AA0024440	2.28631	3.32222	2.57392	2.97193	2.97379	3.48497
TRIAE_CS42_1AL_TGACv1_001070_AA0024450	0.34128	0.831662	0.510535	0.29352	0.520158	0.460144
TRIAE_CS42_1AL_TGACv1_001070_AA0024480	0.379399	0.683497	0.337399	0.381992	0.425911	0.276813
TRIAE_CS42_1AL_TGACv1_001072_AA0024490	0.0385624	0.219903	0.306045	0.0360139	0.432722	0.472638
TRIAE_CS42_1AL_TGACv1_001075_AA0024540	3.00426	3.62037	3.17002	3.29555	3.93645	3.63032
TRIAE_CS42_1AL_TGACv1_001075_AA0024550	0.726992	0.176609	0.640119	0.177278	0.2768	0.614972
TRIAE_CS42_1AL_TGACv1_001075_AA0024560	0.0387357	0.132469	0.0773354	0.0189565	0.0392442	0
TRIAE_CS42_1AL_TGACv1_001079_AA0024590	1.10248	1.13955	1.32347	1.23408	1.19226	1.05703
TRIAE_CS42_1AL_TGACv1_001082_AA0024620	0.582471	1.49416	2.60674	0.917629	0.475007	1.01245
TRIAE_CS42_1AL_TGACv1_001085_AA0024640	0.58359	0.596518	0.868126	0.540924	1.05413	1.058
TRIAE_CS42_1AL_TGACv1_001085_AA0024650	0.616554	0.531647	0.309372	0.798269	0.472698	0.83037
TRIAE_CS42_1AL_TGACv1_001085_AA0024660	5.47888	7.75674	6.28303	8.25211	6.9253	5.34342
TRIAE_CS42_1AL_TGACv1_001085_AA0024670	0	0.0413397	0	0.020908	0.0445347	0
TRIAE_CS42_1AL_TGACv1_001085_AA0024680	0	0.209088	0.0933539	0.0509772	0.177196	0.255362
TRIAE_CS42_1AL_TGACv1_001087_AA0024710	0.601564	0.919973	1.34333	10.5009	2.8594	4.30109
TRIAE_CS42_1AL_TGACv1_001087_AA0024720	1.02043	1.35251	0.596333	2.19646	0.879564	1.67956
TRIAE_CS42_1AL_TGACv1_001092_AA0024770	0	0.0388663	0	0	0	0
TRIAE_CS42_1AL_TGACv1_001097_AA0024900	0.0686987	0	0	0	0	0.0328223
TRIAE_CS42_1AL_TGACv1_001101_AA0024930	3.40881	4.36804	4.52707	2.90318	3.42839	3.68487
TRIAE_CS42_1AL_TGACv1_001101_AA0024940	0.250161	0.292406	0.768455	0.116218	0.340927	0.413013
TRIAE_CS42_1AL_TGACv1_001102_AA0024980	0	0	0	0	0.0198516	0.0403287
TRIAE_CS42_1AL_TGACv1_001102_AA0025000	0.718302	0.524356	0.852759	0.861691	0.289841	0.465182
TRIAE_CS42_1AL_TGACv1_001102_AA0025040	0.106647	0.035955	0	0	0.106657	0.0359388
TRIAE_CS42_1AL_TGACv1_001103_AA0025100	16.5468	23.0436	20.1739	13.925	17.4525	16.2869
TRIAE_CS42_1AL_TGACv1_001104_AA0025110	9.9297	9.5641	9.80527	10.0187	8.94799	9.05825
TRIAE_CS42_1AL_TGACv1_001107_AA0025150	0.895725	1.18985	1.09922	0.859534	1.12667	0.882995
TRIAE_CS42_1AL_TGACv1_001107_AA0025170	0	0.0667374	0	0	0	0.0669813
TRIAE_CS42_1AL_TGACv1_001107_AA0025180	0	0	0.0175762	0.0164344	0.0182612	0.0493308
TRIAE_CS42_1AL_TGACv1_001108_AA0025200	0.1687	0.378857	0.370871	0.223118	0.277897	0.287082
TRIAE_CS42_1AL_TGACv1_001108_AA0025210	0.467716	0.366364	0.117689	0.244306	0.116978	0.240417
TRIAE_CS42_1AL_TGACv1_001108_AA0025220	3.03101	3.64036	2.56998	3.82565	2.75145	3.48712
TRIAE_CS42_1AL_TGACv1_001108_AA0025230	6.85448	9.50234	7.02598	7.13267	6.86313	6.3267
TRIAE_CS42_1AL_TGACv1_001109_AA0025250	0.871139	0.963123	1.17686	0.716779	1.31766	1.56049
TRIAE_CS42_1AL_TGACv1_001109_AA0025260	1.0316	1.12022	0.934154	0.991147	1.19742	0.985026
TRIAE_CS42_1AL_TGACv1_001109_AA0025290	0.55345	1.09934	0.870938	1.10126	0.972617	0.624516
TRIAE_CS42_1AL_TGACv1_001112_AA0025320	0.150104	0	0.115266	0.0778287	0.110556	0.039329
TRIAE_CS42_1AL_TGACv1_001114_AA0025350	0.139546	0.173593	0.207499	0.0966095	0.107419	0.112413
TRIAE_CS42_1AL_TGACv1_001117_AA0025370	0.170253	0.27692	0.545704	0.118955	0.172394	0.157269
TRIAE_CS42_1AL_TGACv1_001119_AA0025390	0.500265	0.656045	0.349704	0.329256	0.553134	0.558946
TRIAE_CS42_1AL_TGACv1_001119_AA0025400	11.248	13.1185	11.505	10.1518	11.3306	9.48026
TRIAE_CS42_1AL_TGACv1_001123_AA0025430	0.0173349	0.0156902	0.0856128	0	0.0171839	0.0162091
TRIAE_CS42_1AL_TGACv1_001127_AA0025460	0.217862	0.177019	0.0956581	0.290452	0.31406	0.382332
TRIAE_CS42_1AL_TGACv1_001129_AA0025500	0.544883	0.282413	0.474216	0.455408	0.328208	0.315908
TRIAE_CS42_1AL_TGACv1_001129_AA0025510	0.914258	1.93805	0.841733	1.89517	2.05277	1.4162
TRIAE_CS42_1AL_TGACv1_001129_AA0025520	1.33887	1.32528	0.882502	1.56014	2.2726	0.820318
TRIAE_CS42_1AL_TGACv1_001131_AA0025530	0.797793	0.327337	0.368204	0.29426	0.345965	0.501729
TRIAE_CS42_1AL_TGACv1_001131_AA0025540	0.363777	0.446781	0.277345	0.335349	0.663925	0.408959
TRIAE_CS42_1AL_TGACv1_001131_AA0025550	0.784869	0.93076	0.762784	0.771061	0.940478	0.989843
TRIAE_CS42_1AL_TGACv1_001133_AA0025570	0.0468646	0.0226735	0.0237782	0.114837	0.118949	0
TRIAE_CS42_1AL_TGACv1_001133_AA0025580	0.279331	0.640083	0.288681	0.355919	0.628144	0.423983
TRIAE_CS42_1AL_TGACv1_001133_AA0025590	0.642641	0.634636	0.53462	0.730752	1.50563	1.14704
TRIAE_CS42_1AL_TGACv1_001135_AA0025630	0.0222455	0.0209803	0.0220937	0.0211233	0.0223527	0.0214139
TRIAE_CS42_1AL_TGACv1_001135_AA0025650	1.28477	2.84973	1.10168	1.77487	1.4289	0.781772
TRIAE_CS42_1AL_TGACv1_001137_AA0025700	0.550844	0.968916	1.16067	1.79725	1.12272	1.80426
TRIAE_CS42_1AL_TGACv1_001137_AA0025710	0	0	0.0310673	0	0	0
TRIAE_CS42_1AL_TGACv1_001138_AA0025730	0.717082	1.41526	1.23952	0.418924	0.604074	0.620562
TRIAE_CS42_1AL_TGACv1_001138_AA0025740	1.14525	0.474482	0.642482	1.5092	0.649258	1.69763
TRIAE_CS42_1AL_TGACv1_001138_AA0025750	5.07243	5.77729	4.86434	4.71803	5.49401	5.45369
TRIAE_CS42_1AL_TGACv1_001142_AA0025780	3.3203	5.32012	3.71159	4.72191	4.47291	4.41239
TRIAE_CS42_1AL_TGACv1_001143_AA0025830	0.460139	0.543396	0.764384	0.836529	0.967723	0.651286
TRIAE_CS42_1AL_TGACv1_001145_AA0025890	5.33633	6.73499	7.79291	3.72739	5.57133	5.15113
TRIAE_CS42_1AL_TGACv1_001145_AA0025900	2.15699	3.60468	2.0067	2.40585	3.31245	2.1409
TRIAE_CS42_1AL_TGACv1_001146_AA0025930	4.69125	7.30069	4.96022	7.3895	6.53593	5.43641
TRIAE_CS42_1AL_TGACv1_001146_AA0025940	2.89992	3.53409	2.30605	2.5281	2.27877	2.4956
TRIAE_CS42_1AL_TGACv1_001147_AA0025990	0.0773806	0.196142	0.180585	0	0.236416	0.0493199
TRIAE_CS42_1AL_TGACv1_001148_AA0026010	0.259639	0.701818	0.831202	0.175771	0.675386	0.46148
TRIAE_CS42_1AL_TGACv1_001148_AA0026030	377.335	433.254	341.359	336.934	394.253	369.601
TRIAE_CS42_1AL_TGACv1_001150_AA0026050	4.37365	6.39566	5.77711	5.63265	4.70261	5.40292
TRIAE_CS42_1AL_TGACv1_001150_AA0026060	0.625053	0.390725	0.308935	0.457187	0.347172	0.359274
TRIAE_CS42_1AL_TGACv1_001151_AA0026080	24.0652	35.363	27.2503	23.8549	27.1726	29.9562
TRIAE_CS42_1AL_TGACv1_001153_AA0026130	0.081944	0.208166	0.166427	0.184258	0.112729	0.416861
TRIAE_CS42_1AL_TGACv1_001153_AA0026140	0.0379603	0.0349014	0.093434	0.0522171	0.0588364	0
TRIAE_CS42_1AL_TGACv1_001153_AA0026150	1.23388	1.04283	1.17828	1.35009	0.812044	1.08167
TRIAE_CS42_1AL_TGACv1_001153_AA0026180	0.808139	0	0.668955	0.887551	0.337891	0.379171
TRIAE_CS42_1AL_TGACv1_001154_AA0026190	0	0.0458768	0	0	0	0
TRIAE_CS42_1AL_TGACv1_001154_AA0026200	0	0	0.0318012	0	0.0109589	0.0200018
TRIAE_CS42_1AL_TGACv1_001154_AA0026210	0	0.0845263	0.0597884	0	0.03124	0.0280763
TRIAE_CS42_1AL_TGACv1_001154_AA0026240	0	0	0.0266605	0	0	0
TRIAE_CS42_1AL_TGACv1_001157_AA0026250	2.42342	3.25321	3.17599	3.51019	2.89778	2.81776
TRIAE_CS42_1AL_TGACv1_001161_AA0026280	1.28223	1.94755	1.51751	1.14969	2.1555	1.78935
TRIAE_CS42_1AL_TGACv1_001161_AA0026300	0.109202	0.150597	0.325487	0.203671	0.112039	0.0501393
TRIAE_CS42_1AL_TGACv1_001164_AA0026320	0	0	0	0	0.0307711	0
TRIAE_CS42_1AL_TGACv1_001166_AA0026380	1.53126	1.23122	1.6043	0.808573	0.909582	0.926034
TRIAE_CS42_1AL_TGACv1_001169_AA0026410	12.9386	16.4034	13.9824	12.0095	13.9305	11.633
TRIAE_CS42_1AL_TGACv1_001169_AA0026420	0.701924	1.08014	0.896993	0.949957	0.879891	0.820863
TRIAE_CS42_1AL_TGACv1_001169_AA0026430	1.7087	1.7057	2.42438	1.96328	0.871261	2.20713
TRIAE_CS42_1AL_TGACv1_001169_AA0026440	0.0686482	0	0.0687081	0.066028	0.0906146	0
TRIAE_CS42_1AL_TGACv1_001170_AA0026460	0	0.0305198	0	0	0	0.0312085
TRIAE_CS42_1AL_TGACv1_001170_AA0026470	0.825686	0.660457	0.419042	0.469852	0.357046	0.590531
TRIAE_CS42_1AL_TGACv1_001170_AA0026480	0.0683237	0	0	0.0342618	0	0
TRIAE_CS42_1AL_TGACv1_001172_AA0026490	0.995689	1.25815	1.26068	1.01631	1.24891	1.02143
TRIAE_CS42_1AL_TGACv1_001173_AA0026500	0.369504	0.560859	0.520081	0.42306	0.439145	0.484997
TRIAE_CS42_1AL_TGACv1_001173_AA0026510	3.47708	4.51762	4.72816	4.67204	4.52057	4.30094
TRIAE_CS42_1AL_TGACv1_001173_AA0026520	8.03558	46.5529	28.4634	40.0995	63.6428	37.0727
TRIAE_CS42_1AL_TGACv1_001174_AA0026530	0	0.699392	0.279266	0.422429	2.64024	0.398132
TRIAE_CS42_1AL_TGACv1_001175_AA0026540	3.66835	7.50809	4.72791	5.1528	5.80312	6.18609
TRIAE_CS42_1AL_TGACv1_001179_AA0026560	4.07193	4.55344	3.38601	4.92677	4.70547	3.98594
TRIAE_CS42_1AL_TGACv1_001182_AA0026600	0.15293	0.322319	0.236843	0.080346	0.312618	0.383523
TRIAE_CS42_1AL_TGACv1_001183_AA0026610	2.55473	3.31971	3.57226	2.94169	3.74598	3.63856
TRIAE_CS42_1AL_TGACv1_001183_AA0026620	2.86977	3.58339	2.69989	3.52882	3.50757	3.51737
TRIAE_CS42_1AL_TGACv1_001183_AA0026630	0.0115842	0.0333473	0	0	0.0232613	0.0337784
TRIAE_CS42_1AL_TGACv1_001188_AA0026700	1.40418	1.83347	4.04177	2.14024	1.81384	1.77383
TRIAE_CS42_1AL_TGACv1_001188_AA0026720	0.278194	0.192827	0.158793	0	0.272062	0.0788345
TRIAE_CS42_1AL_TGACv1_001188_AA0026730	0.145277	0.266541	0.28673	0.134476	0.199012	0.2197
TRIAE_CS42_1AL_TGACv1_001188_AA0026740	0.0301914	0.0553986	0.0298997	0.028124	0.0312089	0
TRIAE_CS42_1AL_TGACv1_001188_AA0026750	1.70339	1.4727	1.62274	1.04762	1.26142	0.89684
TRIAE_CS42_1AL_TGACv1_001191_AA0026780	0.949093	1.13547	1.36707	0.752714	1.48217	1.70075
TRIAE_CS42_1AL_TGACv1_001193_AA0026810	8.7688	11.1582	10.5944	10.5129	9.88473	11.2342
TRIAE_CS42_1AL_TGACv1_001193_AA0026840	0.0440389	0.317844	0.258679	0.402652	0.474966	0.122386
TRIAE_CS42_1AL_TGACv1_001199_AA0026860	0.352567	1.16738	0.567847	0.478892	0.267826	0.968942
TRIAE_CS42_1AL_TGACv1_001202_AA0026870	0.0529854	0.0224084	0.0511454	0.022748	0.0278722	0
TRIAE_CS42_1AL_TGACv1_001205_AA0026900	85.8345	103.029	82.527	91.9968	80.8581	76.6319
TRIAE_CS42_1AL_TGACv1_001205_AA0026910	0.6764	0.894475	0.574127	0.706425	0.590456	0.429274
TRIAE_CS42_1AL_TGACv1_001205_AA0026920	0.463564	0.435267	0.635434	0.34507	0.361986	0.357562
TRIAE_CS42_1AL_TGACv1_001205_AA0026930	0.112643	0.214405	0.377113	0.14309	0.182161	0.296069
TRIAE_CS42_1AL_TGACv1_001207_AA0026940	18.7877	21.7416	18.3818	19.6963	21.0132	20.3844
TRIAE_CS42_1AL_TGACv1_001208_AA0026970	2.22828	2.52556	1.73978	2.84794	1.33536	1.38931
TRIAE_CS42_1AL_TGACv1_001208_AA0026980	2.81759	2.21992	2.28613	3.95602	2.60037	2.44841
TRIAE_CS42_1AL_TGACv1_001208_AA0026990	0.0341035	0.0316986	0.0338963	0	0.033784	0
TRIAE_CS42_1AL_TGACv1_001208_AA0027000	0.380267	0.831047	0.0809771	0.830808	0.860002	0.505824
TRIAE_CS42_1AL_TGACv1_001208_AA0027020	0	0	0	0	0	0.0585461
TRIAE_CS42_1AL_TGACv1_001214_AA0027030	0	0.201966	0	0	0.303525	0
TRIAE_CS42_1AL_TGACv1_001216_AA0027050	0.535982	0.500002	0.62158	0.296598	0.376566	0.505553
TRIAE_CS42_1AL_TGACv1_001216_AA0027060	12.7356	12.7582	15.9631	8.19709	12.1573	9.65777
TRIAE_CS42_1AL_TGACv1_001218_AA0027140	0	0	0	0	0	0.049833
TRIAE_CS42_1AL_TGACv1_001219_AA0027160	0.0168228	0.0335721	0.0673412	0.0166721	0.033797	0.016972
TRIAE_CS42_1AL_TGACv1_001221_AA0027180	0	0	0	0	0	0.0740008
TRIAE_CS42_1AL_TGACv1_001222_AA0027220	0.256728	0.681009	0.414215	0.480591	0.433464	0.303518
TRIAE_CS42_1AL_TGACv1_001222_AA0027230	2.52167	2.7836	2.48281	3.04836	2.29032	3.54892
TRIAE_CS42_1AL_TGACv1_001225_AA0027290	24.6269	25.3735	22.5135	29.5174	23.3813	25.5302
TRIAE_CS42_1AL_TGACv1_001229_AA0027320	2.1634	2.7834	1.76918	2.96297	2.99805	2.81501
TRIAE_CS42_1AL_TGACv1_001229_AA0027330	0	0	0	0	0	0.0663581
TRIAE_CS42_1AL_TGACv1_001229_AA0027360	7.42412	10.8358	9.84061	9.54439	10.7337	8.014
TRIAE_CS42_1AL_TGACv1_001230_AA0027380	0.013634	0.0743546	0.0133334	0.0124371	0.110336	0.099607
TRIAE_CS42_1AL_TGACv1_001230_AA0027390	0.424621	0.313996	0.645552	0.252918	0.272105	0.253593
TRIAE_CS42_1AL_TGACv1_001231_AA0027410	0.284784	0.159581	0.138765	0.228959	0.179176	0.0325622
TRIAE_CS42_1AL_TGACv1_001231_AA0027420	0.171212	0.175798	0.173846	0	0.343982	0.173601
TRIAE_CS42_1AL_TGACv1_001231_AA0027430	0	0	0	0.0461979	0	0
TRIAE_CS42_1AL_TGACv1_001231_AA0027440	0.433711	0.172603	0.212576	0.19807	0.24192	0.261839
TRIAE_CS42_1AL_TGACv1_001231_AA0027470	0.264634	0.280077	0.0752136	0.141333	0.151946	0.177387
TRIAE_CS42_1AL_TGACv1_001231_AA0027480	29.7978	36.4311	32.0565	23.4943	31.7375	25.0833
TRIAE_CS42_1AL_TGACv1_001231_AA0027490	0	0.0894452	0.0195004	0	0	0.0541729
TRIAE_CS42_1AL_TGACv1_001231_AA0027500	0	0.145369	0	0	0	0
TRIAE_CS42_1AL_TGACv1_001231_AA0027510	2.85686	4.04245	4.35491	5.5165	3.87918	3.89377
TRIAE_CS42_1AL_TGACv1_001232_AA0027520	0	0.0349434	0.105742	0	0	0
TRIAE_CS42_1AL_TGACv1_001232_AA0027540	0.0425104	0.0797915	0.0858605	0.122995	0.0440268	0.121718
TRIAE_CS42_1AL_TGACv1_001233_AA0027560	0	0.168553	0.0845648	0.169889	0.169057	0
TRIAE_CS42_1AL_TGACv1_001233_AA0027580	2.41785	4.28475	3.67999	4.57039	4.26913	3.95164
TRIAE_CS42_1AL_TGACv1_001233_AA0027590	0.508621	0.481454	0.168652	0.371611	0.404544	0.425078
TRIAE_CS42_1AL_TGACv1_001233_AA0027600	8.53069	9.68557	6.36154	12.2533	9.27469	7.45926
TRIAE_CS42_1AL_TGACv1_001233_AA0027610	0	1.21474	0.608994	0.338305	1.15611	0.869518
TRIAE_CS42_1AL_TGACv1_001234_AA0027630	4.61711	4.05671	4.9572	4.52953	3.93663	4.07062
TRIAE_CS42_1AL_TGACv1_001234_AA0027640	0.811239	1.71921	1.08261	1.17141	1.50099	1.27401
TRIAE_CS42_1AL_TGACv1_001239_AA0027650	0	0.0647927	0	0	0	0.0220257
TRIAE_CS42_1AL_TGACv1_001242_AA0027660	0.216607	1.31251	0.834995	0.474048	1.4581	1.49268
TRIAE_CS42_1AL_TGACv1_001244_AA0027670	3.67391	4.32258	3.69841	2.41655	5.29122	3.90735
TRIAE_CS42_1AL_TGACv1_001244_AA0027680	1.52865	1.41696	2.65069	1.18804	1.49811	1.96959
TRIAE_CS42_1AL_TGACv1_001244_AA0027690	0.589981	0.133449	0.493423	0.210122	0.0836016	0.132225
TRIAE_CS42_1AL_TGACv1_001247_AA0027720	1.00757	1.35197	1.92421	1.20309	1.37312	1.94475
TRIAE_CS42_1AL_TGACv1_001247_AA0027730	0.0745695	0	0.0239866	0.0224159	0.101022	0.0449876
TRIAE_CS42_1AL_TGACv1_001251_AA0027790	5.90902	6.77477	6.66747	6.28711	7.00164	6.12357
TRIAE_CS42_1AL_TGACv1_001252_AA0027800	0.453694	0.305588	0.681554	0.378762	0.145863	0.386383
TRIAE_CS42_1AL_TGACv1_001254_AA0027810	1.44457	1.25628	1.0852	1.60738	1.04727	1.05266
TRIAE_CS42_1AL_TGACv1_001254_AA0027820	5.15597	6.41791	5.30318	5.86612	5.59788	6.24817
TRIAE_CS42_1AL_TGACv1_001255_AA0027830	0.0975278	0.0634546	0.0325969	0.094234	0.161867	0.189281
TRIAE_CS42_1AL_TGACv1_001255_AA0027840	0.240565	1.22971	0.729173	0.73353	0	0.731282
TRIAE_CS42_1AL_TGACv1_001256_AA0027860	0	0	0.0200461	0	0	0
TRIAE_CS42_1AL_TGACv1_001256_AA0027880	0	0	0	0	0.115741	0
TRIAE_CS42_1AL_TGACv1_001257_AA0027900	1.20818	3.37347	3.2554	0.936436	2.78996	2.54974
TRIAE_CS42_1AL_TGACv1_001257_AA0027910	0	0.0182283	0	0	0	0.0182276
TRIAE_CS42_1AL_TGACv1_001259_AA0027930	0	0	0	0.0767763	0	0
TRIAE_CS42_1AL_TGACv1_001261_AA0027950	0.0244494	0	0	0	0	0.0471666
TRIAE_CS42_1AL_TGACv1_001266_AA0028020	2.46332	1.58923	1.88473	2.1129	2.28926	1.76464
TRIAE_CS42_1AL_TGACv1_001266_AA0028030	0.253199	0.191087	0.553443	0.150222	0.182419	0.491017
TRIAE_CS42_1AL_TGACv1_001266_AA0028040	0.218568	0.40209	0.488166	0.113848	0.109617	0.0575106
TRIAE_CS42_1AL_TGACv1_001267_AA0028050	0.263624	0.352239	0.450453	0.37784	0.31835	0.592647
TRIAE_CS42_1AL_TGACv1_001268_AA0028060	0.0209188	0.0198668	0.0841788	0.0399353	0.0219854	0.0194733
TRIAE_CS42_1AL_TGACv1_001272_AA0028080	1.81308	2.3333	2.42367	2.51773	2.60674	2.1791
TRIAE_CS42_1AL_TGACv1_001272_AA0028090	0.554918	0.509032	0.478334	0.250691	0.682809	0.574353
TRIAE_CS42_1AL_TGACv1_001283_AA0028200	3.73128	3.08937	3.90446	3.54207	3.39134	3.47976
TRIAE_CS42_1AL_TGACv1_001283_AA0028210	7.96979	7.05665	9.28618	7.69181	7.14187	6.68136
TRIAE_CS42_1AL_TGACv1_001283_AA0028220	0.146981	0.0953588	0.147461	0.134873	0.150378	0.166446
TRIAE_CS42_1AL_TGACv1_001283_AA0028240	0	0	0.0222006	0.0211673	0.0225617	0
TRIAE_CS42_1AL_TGACv1_001286_AA0028250	0.953841	2.03139	0.934628	0.949247	1.37336	1.43917
TRIAE_CS42_1AL_TGACv1_001286_AA0028260	0.644811	0.997443	0.424613	0.977207	0.782116	0.499661
TRIAE_CS42_1AL_TGACv1_001290_AA0028310	0.556646	0.829756	0.905398	0.407354	0.302143	0.539926
TRIAE_CS42_1AL_TGACv1_001291_AA0028340	0.927856	0.124342	0.491673	0.572848	0.92188	0.75452
TRIAE_CS42_1AL_TGACv1_001291_AA0028350	1.90296	0.216223	1.48606	0.822328	2.08021	1.93384
TRIAE_CS42_1AL_TGACv1_001291_AA0028360	0.398445	0.0927454	0.297675	0.344943	0.263648	0.409257
TRIAE_CS42_1AL_TGACv1_001308_AA0028400	0	0.366608	0.527929	0.123085	0	0.120878
TRIAE_CS42_1AL_TGACv1_001308_AA0028410	20.0652	31.367	28.3605	21.5767	33.369	28.0564
TRIAE_CS42_1AL_TGACv1_001310_AA0028440	0.0941326	0.118082	0.0371162	0.0688742	0.19194	0.0686596
TRIAE_CS42_1AL_TGACv1_001312_AA0028530	0.0207855	0.113598	0.0619854	0.0193327	0.0846233	0.0572876
TRIAE_CS42_1AL_TGACv1_001312_AA0028540	0.249119	0.435244	0.375161	0.0242898	0.344663	0.194639
TRIAE_CS42_1AL_TGACv1_001312_AA0028550	7.6685	9.82996	5.83103	8.10875	6.58801	7.02464
TRIAE_CS42_1AL_TGACv1_001312_AA0028560	0.215416	0.214847	0	0.143272	0.253461	0
TRIAE_CS42_1AL_TGACv1_001316_AA0028580	0.0961074	0.152001	0.679424	0.247465	0.231909	0.273462
TRIAE_CS42_1AL_TGACv1_001317_AA0028600	0.0398764	0.149864	0.356685	0.148857	0.0830114	0.07406
TRIAE_CS42_1AL_TGACv1_001320_AA0028620	5.18544	6.51392	6.30212	5.29305	6.2481	5.09476
TRIAE_CS42_1AL_TGACv1_001321_AA0028630	0	0	0.0349917	0	0.0333927	0
TRIAE_CS42_1AL_TGACv1_001323_AA0028670	0.246563	0.261799	0.384737	0.34089	0.280467	0.391306
TRIAE_CS42_1AL_TGACv1_001323_AA0028680	1.89933	2.22517	2.35533	1.93477	2.10175	1.81094
TRIAE_CS42_1AL_TGACv1_001323_AA0028690	2.3484	2.20402	2.53151	1.55073	2.36361	1.96654
TRIAE_CS42_1AL_TGACv1_001327_AA0028720	0.44638	0.525266	0.245929	0.354438	0.207111	0.117556
TRIAE_CS42_1AL_TGACv1_001328_AA0028750	0	0.409864	0.107523	0	0.219609	0.0504438
TRIAE_CS42_1AL_TGACv1_001329_AA0028790	0.095673	0.114891	0	0.0869283	0.165314	0.0287401
TRIAE_CS42_1AL_TGACv1_001330_AA0028830	0.146633	0	0.0974243	0.124875	0.0327351	0.0468093
TRIAE_CS42_1AL_TGACv1_001331_AA0028860	6.99764	8.36571	6.78556	6.14781	6.61556	5.92942
TRIAE_CS42_1AL_TGACv1_001333_AA0028870	0.0686369	0.0869206	0.0455669	0.151906	0.204153	0.0218898
TRIAE_CS42_1AL_TGACv1_001337_AA0028910	0.3299	0.509537	0.352015	0.232358	0.379005	0.418099
TRIAE_CS42_1AL_TGACv1_001337_AA0028920	1.62706	2.54005	1.96119	2.11813	2.17109	2.11969
TRIAE_CS42_1AL_TGACv1_001337_AA0028930	5.38332	5.10552	4.45087	4.58256	6.05474	5.19583
TRIAE_CS42_1AL_TGACv1_001337_AA0028940	3.90848	3.7994	4.03874	3.03759	3.31143	4.38372
TRIAE_CS42_1AL_TGACv1_001341_AA0029020	1.04348	0.641631	0.810401	0.488885	0.904922	0.849551
TRIAE_CS42_1AL_TGACv1_001349_AA0029070	1.49746	0.870746	2.43385	2.78715	2.0535	2.13994
TRIAE_CS42_1AL_TGACv1_001352_AA0029090	11.6357	13.0446	10.2101	12.7479	11.3725	13.128
TRIAE_CS42_1AL_TGACv1_001352_AA0029100	0.345849	0.558472	0.886587	0.679677	0.470898	0.785692
TRIAE_CS42_1AL_TGACv1_001352_AA0029110	0	0.229746	0.189093	0.234119	0	0.228952
TRIAE_CS42_1AL_TGACv1_001352_AA0029120	3.86432	4.1196	3.59476	4.48164	3.98658	4.33258
TRIAE_CS42_1AL_TGACv1_001352_AA0029130	0	0	0	0	0	0.0386812
TRIAE_CS42_1AL_TGACv1_001352_AA0029160	0	0.0471722	0.050203	0	0	0
TRIAE_CS42_1AL_TGACv1_001352_AA0029180	1.12956	0.621896	1.47157	0.264049	0.704858	0.627612
TRIAE_CS42_1AL_TGACv1_001353_AA0029190	0.477857	0.512411	0.603016	0.469797	0.507833	0.568402
TRIAE_CS42_1AL_TGACv1_001353_AA0029200	2.61569	2.0662	2.25601	5.12599	3.66599	3.75811
TRIAE_CS42_1AL_TGACv1_001355_AA0029210	0.0205034	0.197357	0.165686	0	0.10225	0.0404676
TRIAE_CS42_1AL_TGACv1_001355_AA0029220	0.279057	0.263197	0.136258	0.102355	0.0975105	0.382504
TRIAE_CS42_1AL_TGACv1_001358_AA0029240	0.119448	0.0568533	0.045026	0.0142774	0.030275	0.0567146
TRIAE_CS42_1AL_TGACv1_001359_AA0029280	0.861071	0.629674	0.827069	0.552186	0.970644	0.825128
TRIAE_CS42_1AL_TGACv1_001360_AA0029310	0.2704	0.0634999	0.136006	0	0	0.326508
TRIAE_CS42_1AL_TGACv1_001360_AA0029330	26.9093	34.6158	25.9588	33.9456	32.5172	26.8393
TRIAE_CS42_1AL_TGACv1_001362_AA0029390	4.90169	7.30277	7.12831	9.0089	10.327	11.4644
TRIAE_CS42_1AL_TGACv1_001373_AA0029450	2.52151	2.52543	2.03321	2.1538	2.73322	2.35878
TRIAE_CS42_1AL_TGACv1_001373_AA0029470	0.267424	0.415353	0.323924	0.304625	0.298244	0.305755
TRIAE_CS42_1AL_TGACv1_001373_AA0029480	0.056631	0.0531836	0.111655	0.10596	0	0.105114
TRIAE_CS42_1AL_TGACv1_001375_AA0029520	1.43556	1.57481	1.4895	1.16074	1.32772	1.39286
TRIAE_CS42_1AL_TGACv1_001376_AA0029540	0	0.0556939	0.184369	0	0.121987	0.0568063
TRIAE_CS42_1AL_TGACv1_001376_AA0029550	7.72088	11.2125	6.6204	8.98457	10.2126	9.75623
TRIAE_CS42_1AL_TGACv1_001376_AA0029560	0.750133	1.10597	1.26732	1.08307	1.15776	1.27724
TRIAE_CS42_1AL_TGACv1_001376_AA0029570	6.09416	5.00141	5.85143	4.33563	5.33611	4.41458
TRIAE_CS42_1AL_TGACv1_001379_AA0029600	1.18721	2.0645	1.61205	1.89866	1.67153	2.31825
TRIAE_CS42_1AL_TGACv1_001379_AA0029610	1.75817	2.61347	2.15717	1.23143	2.09812	1.63691
TRIAE_CS42_1AL_TGACv1_001379_AA0029630	10.3957	10.5439	9.10619	10.068	9.27274	9.61975
TRIAE_CS42_1AL_TGACv1_001381_AA0029640	0.033984	0.34244	0.347588	0.0347051	0.374786	0.173389
TRIAE_CS42_1AL_TGACv1_001381_AA0029660	0.856162	0.93151	0.94257	0.843342	1.15616	0.591455
TRIAE_CS42_1AL_TGACv1_001381_AA0029670	1.36741	1.6527	1.91939	1.41033	1.23184	1.40534
TRIAE_CS42_1AL_TGACv1_001382_AA0029680	0.127479	0.13178	0.323591	0.0652519	0	0.38626
TRIAE_CS42_1AL_TGACv1_001382_AA0029710	0.733499	0.75331	0.855581	0.926713	1.00362	0.958542
TRIAE_CS42_1AL_TGACv1_001384_AA0029720	0.368099	0.193279	0.516302	0.196807	0.062422	0.0562662
TRIAE_CS42_1AL_TGACv1_001385_AA0029730	0.286322	0.164989	0.194029	0.0964404	0.211074	0.1207
TRIAE_CS42_1AL_TGACv1_001387_AA0029780	0.328663	0.462268	0.21271	0.527142	0.542804	0.595259
TRIAE_CS42_1AL_TGACv1_001387_AA0029790	4.64472	1.8541	3.63613	1.91469	1.45492	1.61639
TRIAE_CS42_1AL_TGACv1_001389_AA0029830	0.586318	0.420916	0	0.139708	0	0
TRIAE_CS42_1AL_TGACv1_001389_AA0029840	2.21733	3.17964	2.54367	3.50225	3.20089	3.52207
TRIAE_CS42_1AL_TGACv1_001389_AA0029850	1.01314	1.43372	1.77929	0.589413	1.37301	0.901744
TRIAE_CS42_1AL_TGACv1_001391_AA0029900	1.24974	1.33637	1.22274	0.747146	1.29384	1.23982
TRIAE_CS42_1AL_TGACv1_001391_AA0029920	3.36589	2.9935	3.46487	2.4846	4.30973	2.04755
TRIAE_CS42_1AL_TGACv1_001393_AA0029940	2.18164	2.74007	2.80595	1.78702	2.43991	2.74459
TRIAE_CS42_1AL_TGACv1_001395_AA0029970	0	0	0	0.0653924	0	0
TRIAE_CS42_1AL_TGACv1_001399_AA0030040	0	0.0811887	0	0	0	0
TRIAE_CS42_1AL_TGACv1_001399_AA0030080	0.195074	0.224766	0.260967	0.259579	0.162824	0.0542243
TRIAE_CS42_1AL_TGACv1_001400_AA0030100	0.548825	1.04556	0.643283	0.331296	0.43734	0.712503
TRIAE_CS42_1AL_TGACv1_001400_AA0030120	0.716348	0.743236	0.811	0.286625	0.862559	0.638482
TRIAE_CS42_1AL_TGACv1_001400_AA0030130	0.248808	0.555669	0.345917	0.464012	0.409846	0.504372
TRIAE_CS42_1AL_TGACv1_001404_AA0030140	0.891386	1.7014	2.1021	0.973578	1.40613	0.768373
TRIAE_CS42_1AL_TGACv1_001408_AA0030180	0	0.0235682	0.0241636	0	0	0
TRIAE_CS42_1AL_TGACv1_001416_AA0030250	17.433	19.7031	16.8462	17.5535	18.5352	16.3257
TRIAE_CS42_1AL_TGACv1_001417_AA0030280	1.92493	1.95087	2.12866	1.72867	1.28602	1.91061
TRIAE_CS42_1AL_TGACv1_001426_AA0030330	0.272928	0.690455	0.602163	0.147852	0.230348	0.193091
TRIAE_CS42_1AL_TGACv1_001427_AA0030360	0	0	0.0417348	0	0	0.0388471
TRIAE_CS42_1AL_TGACv1_001427_AA0030380	2.6325	2.70477	2.13395	2.95023	2.02484	2.24372
TRIAE_CS42_1AL_TGACv1_001427_AA0030390	0.0632496	0.0286641	0.0926234	0.0287241	0.0654541	0.0281681
TRIAE_CS42_1AL_TGACv1_001430_AA0030440	1.01543	1.59488	2.1635	1.27963	1.64786	1.57956
TRIAE_CS42_1AL_TGACv1_001430_AA0030450	1.98073	1.61403	1.88951	1.72413	1.4674	1.71365
TRIAE_CS42_1AL_TGACv1_001436_AA0030510	0.239413	0.384911	0.24353	0.574127	0.398266	0.328172
TRIAE_CS42_1AL_TGACv1_001439_AA0030600	1.66729	3.2191	1.86545	2.08428	2.69394	2.27769
TRIAE_CS42_1AL_TGACv1_001442_AA0030620	0	0.109736	0.0558848	0.0275262	0	0.0556347
TRIAE_CS42_1AL_TGACv1_001442_AA0030630	3.07265	4.37546	3.69315	3.94614	4.19083	4.05503
TRIAE_CS42_1AL_TGACv1_001447_AA0030660	3.09195	4.07392	5.75361	1.95053	5.26193	3.23948
TRIAE_CS42_1AL_TGACv1_001447_AA0030680	67.9687	70.0023	69.023	65.1756	60.38	60.6875
TRIAE_CS42_1AL_TGACv1_001450_AA0030700	1.48811	2.52559	1.83534	1.86456	2.62145	1.89636
TRIAE_CS42_1AL_TGACv1_001450_AA0030720	2.8203	3.30709	2.72355	2.30235	3.53899	3.41851
TRIAE_CS42_1AL_TGACv1_001450_AA0030730	10.5961	11.5289	8.59151	11.9187	10.1566	8.56479
TRIAE_CS42_1AL_TGACv1_001450_AA0030750	2.81405	6.93536	3.65134	4.0383	5.95887	4.77657
TRIAE_CS42_1AL_TGACv1_001450_AA0030760	3.17932	5.80793	4.42578	3.9746	4.15456	4.84825
TRIAE_CS42_1AL_TGACv1_001455_AA0030800	0	0	0.0563265	0.111446	0.109383	0.0559164
TRIAE_CS42_1AL_TGACv1_001455_AA0030810	0	0	0	0	0	0.0758507
TRIAE_CS42_1AL_TGACv1_001460_AA0030860	0.296339	0.570849	0.318771	0.492619	0.399195	0.558174
TRIAE_CS42_1AL_TGACv1_001460_AA0030870	0.461206	0.352213	0.317951	0.322644	0.316763	0.313526
TRIAE_CS42_1AL_TGACv1_001462_AA0030900	6.41658	4.55865	4.08019	4.82316	3.64395	4.4511
TRIAE_CS42_1AL_TGACv1_001462_AA0030910	0.0266374	0	0.0264287	0.0493317	0	0
TRIAE_CS42_1AL_TGACv1_001464_AA0030980	0	0	0.155879	0	0	0
TRIAE_CS42_1AL_TGACv1_001467_AA0030990	0.0919804	0.0421022	0.0906637	0.0424748	0	0.0839693
TRIAE_CS42_1AL_TGACv1_001474_AA0031010	0.882034	1.83748	1.45903	1.46552	1.64285	1.10127
TRIAE_CS42_1AL_TGACv1_001475_AA0031050	1.15375	2.8388	2.35955	1.6138	2.79018	2.49261
TRIAE_CS42_1AL_TGACv1_001479_AA0031070	11.0016	10.3179	10.232	9.28916	9.13233	9.69972
TRIAE_CS42_1AL_TGACv1_001479_AA0031080	1.46877	1.9671	2.05055	1.34789	1.67082	1.56885
TRIAE_CS42_1AL_TGACv1_001479_AA0031090	0	0.0941911	0.040097	0	0.0402788	0.0189171
TRIAE_CS42_1AL_TGACv1_001481_AA0031140	5.09985	5.19581	3.54582	3.74986	5.12566	4.53741
TRIAE_CS42_1AL_TGACv1_001484_AA0031170	0.0709391	0	0	0	0.142333	0
TRIAE_CS42_1AL_TGACv1_001486_AA0031190	2.04567	4.57555	3.69845	5.58166	5.6067	4.82366
TRIAE_CS42_1AL_TGACv1_001488_AA0031210	3.69757	3.92743	3.2504	4.0374	3.70648	4.03769
TRIAE_CS42_1AL_TGACv1_001490_AA0031250	3.18992	2.6958	2.83809	2.54233	2.56909	3.24121
TRIAE_CS42_1AL_TGACv1_001490_AA0031260	0	0	0	0.04962	0	0
TRIAE_CS42_1AL_TGACv1_001490_AA0031270	0.449579	0.587061	0.553398	0.360466	0.231104	0.398114
TRIAE_CS42_1AL_TGACv1_001492_AA0031280	3.72797	5.04436	4.64712	4.75202	5.55028	5.63322
TRIAE_CS42_1AL_TGACv1_001492_AA0031290	0	0	0	0.0192425	0	0.0195948
TRIAE_CS42_1AL_TGACv1_001492_AA0031320	4.05291	3.53581	3.52791	4.64601	3.82156	3.85726
TRIAE_CS42_1AL_TGACv1_001492_AA0031340	3.52607	4.61707	3.23089	5.47279	4.25753	3.98225
TRIAE_CS42_1AL_TGACv1_001493_AA0031350	0.310633	0.210529	0.177028	0.127299	0.225343	0.0837216
TRIAE_CS42_1AL_TGACv1_001498_AA0031390	1.05188	1.47466	1.85022	1.15792	1.42158	0.937418
TRIAE_CS42_1AL_TGACv1_001498_AA0031400	4.5066	7.26578	4.63785	5.00739	5.83848	5.01518
TRIAE_CS42_1AL_TGACv1_001498_AA0031410	0.0351284	0.068511	0.0355687	0.0689423	0.0364489	0.0338511
TRIAE_CS42_1AL_TGACv1_001498_AA0031430	0.365377	0.647095	0.781579	0.500264	0.477624	0.200958
TRIAE_CS42_1AL_TGACv1_001501_AA0031460	0	0	0.288465	0	0	0
TRIAE_CS42_1AL_TGACv1_001504_AA0031500	9.87417	15.6582	11.6748	10.1564	12.794	13.2259
TRIAE_CS42_1AL_TGACv1_001509_AA0031530	0.0375518	0.0754295	0.0374132	0.0741673	0	0.112058
TRIAE_CS42_1AL_TGACv1_001510_AA0031540	0.471677	0.180709	0.742555	0.182523	0.527061	1.03234
TRIAE_CS42_1AL_TGACv1_001511_AA0031550	25.5901	26.4298	24.8016	20.481	24.155	20.0033
TRIAE_CS42_1AL_TGACv1_001511_AA0031560	1.19934	0.906406	1.14437	0.516912	0.958723	1.109
TRIAE_CS42_1AL_TGACv1_001511_AA0031570	0.239045	0.331665	0.472193	0.223229	0.325076	0.334479
TRIAE_CS42_1AL_TGACv1_001516_AA0031600	0	0.0492435	0	0	0	0
TRIAE_CS42_1AL_TGACv1_001517_AA0031630	8.10954	7.36267	8.79291	9.03865	8.00363	8.07521
TRIAE_CS42_1AL_TGACv1_001523_AA0031680	3.42266	18.2771	10.6449	13.1567	10.2425	15.4749
TRIAE_CS42_1AL_TGACv1_001526_AA0031720	0.92191	1.75843	2.13784	1.12136	1.42377	1.39892
TRIAE_CS42_1AL_TGACv1_001526_AA0031730	0.0699556	0.084612	0.0915715	0.106296	0.188725	0.0849446
TRIAE_CS42_1AL_TGACv1_001528_AA0031760	0.092601	0.357056	0.140011	0.224819	0.136594	0.18078
TRIAE_CS42_1AL_TGACv1_001528_AA0031780	1.71772	1.40409	1.70457	1.65065	1.69036	1.22973
TRIAE_CS42_1AL_TGACv1_001534_AA0031810	0.99178	1.0019	1.41456	1.53378	1.81623	1.60086
TRIAE_CS42_1AL_TGACv1_001534_AA0031850	0.12859	0.0932749	0.124439	0.0563436	0.0874467	0.168069
TRIAE_CS42_1AL_TGACv1_001536_AA0031880	11.5411	12.9904	10.2421	11.0516	11.0416	7.87424
TRIAE_CS42_1AL_TGACv1_001537_AA0031900	0.145308	0.01735	0.0181231	0.104434	0.124133	0.107379
TRIAE_CS42_1AL_TGACv1_001540_AA0031930	0	0.267191	0.0293195	0.0538952	0.0306251	0.080014
TRIAE_CS42_1AL_TGACv1_001541_AA0031950	5.41963	5.91475	4.86791	7.09099	4.99443	6.27429
TRIAE_CS42_1AL_TGACv1_001541_AA0031960	0.591377	0.651	0.737301	0.604945	0.703222	0.594894
TRIAE_CS42_1AL_TGACv1_001541_AA0031970	0.0719401	0	0	0	0	0
TRIAE_CS42_1AL_TGACv1_001544_AA0031990	6548.44	6208.21	6753.77	7312.92	5212.93	6541.99
TRIAE_CS42_1AL_TGACv1_001544_AA0032020	2.03848	2.13076	1.70209	2.17932	2.03164	2.10947
TRIAE_CS42_1AL_TGACv1_001548_AA0032040	2.73858	2.33775	2.52957	1.45767	2.50983	2.06295
TRIAE_CS42_1AL_TGACv1_001549_AA0032050	3.25884	3.0106	4.40044	2.78132	2.84244	2.59121
TRIAE_CS42_1AL_TGACv1_001549_AA0032060	0.120499	0.505235	0.683326	0.507042	0.866021	0.37939
TRIAE_CS42_1AL_TGACv1_001549_AA0032080	0.339505	0.548408	0.750154	0.157614	0.555956	0.708379
TRIAE_CS42_1AL_TGACv1_001550_AA0032110	1.09034	1.33224	1.01897	1.26198	1.13856	1.60995
TRIAE_CS42_1AL_TGACv1_001550_AA0032120	3.00944	4.15774	3.67382	4.09338	4.13394	3.47889
TRIAE_CS42_1AL_TGACv1_001551_AA0032140	6.11436	7.70247	7.24676	3.36132	10.0017	10.6659
TRIAE_CS42_1AL_TGACv1_001552_AA0032220	4.91598	1.46458	4.31932	1.15496	1.97585	2.05821
TRIAE_CS42_1AL_TGACv1_001559_AA0032250	44.3689	49.2231	42.6068	66.7025	52.6393	61.5036
TRIAE_CS42_1AL_TGACv1_001559_AA0032260	0	0.0155327	0	0.0314359	0	0
TRIAE_CS42_1AL_TGACv1_001559_AA0032270	0.252439	0.387039	0.496243	0.256634	0.843806	0.487614
TRIAE_CS42_1AL_TGACv1_001560_AA0032280	1.64144	2.5982	1.81913	2.43199	1.81299	2.26962
TRIAE_CS42_1AL_TGACv1_001561_AA0032300	5.02854	5.60148	5.32941	4.24666	4.74195	4.34171
TRIAE_CS42_1AL_TGACv1_001562_AA0032330	3.79379	4.81079	3.87165	5.42348	6.39395	7.8819
TRIAE_CS42_1AL_TGACv1_001563_AA0032350	1.47189	2.20453	1.04143	1.55905	1.86861	1.0115
TRIAE_CS42_1AL_TGACv1_001565_AA0032390	0	0	0.0199088	0	0	0
TRIAE_CS42_1AL_TGACv1_001565_AA0032400	0	0.135678	0.179406	0.0151165	0.204418	0.060889
TRIAE_CS42_1AL_TGACv1_001567_AA0032430	0.84674	0.802472	1.8032	1.33124	1.12533	1.59098
TRIAE_CS42_1AL_TGACv1_001572_AA0032440	2.07871	0.634725	1.90457	1.056	0.720224	1.03594
TRIAE_CS42_1AL_TGACv1_001574_AA0032460	1.11726	1.352	1.34354	1.1173	1.50777	1.65071
TRIAE_CS42_1AL_TGACv1_001586_AA0032530	2.36932	2.94699	2.93827	1.93358	2.36568	2.822
TRIAE_CS42_1AL_TGACv1_001586_AA0032540	0.0493519	0	0.016187	0.0299328	0	0.0151831
TRIAE_CS42_1AL_TGACv1_001592_AA0032560	0.0244815	0.0112132	0.096229	0.0113157	0.0243334	0
TRIAE_CS42_1AL_TGACv1_001592_AA0032570	5.50948	4.64753	4.10559	3.65321	3.13231	3.74865
TRIAE_CS42_1AL_TGACv1_001592_AA0032580	0.879176	0.812773	0.926383	1.04371	0.881088	0.883017
TRIAE_CS42_1AL_TGACv1_001592_AA0032590	0.213473	0.245118	0.342632	0.142711	0.304322	0.205675
TRIAE_CS42_1AL_TGACv1_001595_AA0032630	0.594339	0.641459	1.05955	0.443497	0.398737	0.627445
TRIAE_CS42_1AL_TGACv1_001595_AA0032640	0.287674	0.824875	0.576698	0.327873	0.634907	0.354138
TRIAE_CS42_1AL_TGACv1_001595_AA0032650	0	0.184373	0.0462403	0.0456629	0.0488376	0.0446853
TRIAE_CS42_1AL_TGACv1_001596_AA0032670	22.8924	23.6468	20.0499	21.1439	20.0974	18.8668
TRIAE_CS42_1AL_TGACv1_001596_AA0032680	0	1.25904e-09	0	0	0	0
TRIAE_CS42_1AL_TGACv1_001596_AA0032690	1.57968	1.55912	1.8323	1.56697	1.74849	1.65247
TRIAE_CS42_1AL_TGACv1_001596_AA0032700	0.227939	0.261258	0.455305	0.52283	0.245506	0.227332
TRIAE_CS42_1AL_TGACv1_001598_AA0032720	0	0	0.095828	0.0459645	0	0
TRIAE_CS42_1AL_TGACv1_001598_AA0032730	2.59777	2.83222	3.07922	2.66307	2.6607	2.37706
TRIAE_CS42_1AL_TGACv1_001599_AA0032750	0.271313	0.0628441	0	0.0627794	0	0
TRIAE_CS42_1AL_TGACv1_001601_AA0032800	0.757328	0.450544	0.54513	0.325524	0.641622	0.48668
TRIAE_CS42_1AL_TGACv1_001604_AA0032810	1.05317	0.985418	1.00114	1.37268	0.916294	1.11196
TRIAE_CS42_1AL_TGACv1_001604_AA0032830	0.489314	1.16861	0.736926	1.05924	0.764155	0.688025
TRIAE_CS42_1AL_TGACv1_001606_AA0032860	0	0.0491934	0.025586	0	0.0765544	0
TRIAE_CS42_1AL_TGACv1_001609_AA0032910	0.259978	0.656996	0.649731	0.267705	0.559044	0.535938
TRIAE_CS42_1AL_TGACv1_001614_AA0032970	0.757453	1.33992	0.666991	0.666484	0.94657	0.883097
TRIAE_CS42_1AL_TGACv1_001614_AA0032980	1.36871	1.11042	1.54904	1.46885	1.33356	1.85288
TRIAE_CS42_1AL_TGACv1_001616_AA0033000	3.75197	4.72961	3.97268	4.55572	4.55674	4.53707
TRIAE_CS42_1AL_TGACv1_001616_AA0033010	12.783	17.0042	13.0309	15.5766	15.3759	16.3723
TRIAE_CS42_1AL_TGACv1_001621_AA0033050	3.03703	3.83314	3.1122	4.85404	3.15214	4.57447
TRIAE_CS42_1AL_TGACv1_001621_AA0033060	0	0	0	0	0.0828191	0
TRIAE_CS42_1AL_TGACv1_001621_AA0033070	6.20009	9.10688	7.07606	7.43093	6.81109	7.14257
TRIAE_CS42_1AL_TGACv1_001623_AA0033100	0	0	0	0.108509	0	0.0540515
TRIAE_CS42_1AL_TGACv1_001623_AA0033110	5.81878	6.84605	9.92871	6.91187	7.72295	7.00254
TRIAE_CS42_1AL_TGACv1_001623_AA0033120	0.996045	1.45323	1.38087	1.23944	1.36666	0.882586
TRIAE_CS42_1AL_TGACv1_001626_AA0033130	0.265237	0.226436	0.244207	0.58776	0.434201	0.143103
TRIAE_CS42_1AL_TGACv1_001626_AA0033140	12.2597	16.0289	11.9372	13.1448	10.7554	15.0416
TRIAE_CS42_1AL_TGACv1_001626_AA0033150	41.1079	57.2324	50.483	58.8697	51.6639	45.7711
TRIAE_CS42_1AL_TGACv1_001628_AA0033170	2.12458	2.28867	2.20247	1.82825	2.04028	2.90574
TRIAE_CS42_1AL_TGACv1_001630_AA0033200	0.177299	0.533911	0.356083	0.174023	0.602837	0.43249
TRIAE_CS42_1AL_TGACv1_001632_AA0033240	0.244274	1.00215	0.240214	0.542566	0.682873	0.631437
TRIAE_CS42_1AL_TGACv1_001636_AA0033260	1.09096	0.831774	1.12586	0.943565	1.07594	0.980827
TRIAE_CS42_1AL_TGACv1_001637_AA0033280	0.0315115	0.0097402	0.0104003	0	0	0.0197876
TRIAE_CS42_1AL_TGACv1_001642_AA0033350	0.0193507	0.0551077	0.116571	0.0375231	0.0397446	0.0557694
TRIAE_CS42_1AL_TGACv1_001646_AA0033370	21.8138	21.4297	19.7126	24.1382	21.1639	18.5821
TRIAE_CS42_1AL_TGACv1_001646_AA0033390	0	0.043045	0	0.0440256	0	0.0447912
TRIAE_CS42_1AL_TGACv1_001646_AA0033400	21.7007	23.4778	28.297	34.5386	30.878	26.6235
TRIAE_CS42_1AL_TGACv1_001646_AA0033410	0.110484	0.268591	0.056117	0.380143	0	0.212921
TRIAE_CS42_1AL_TGACv1_001648_AA0033430	0.607003	1.32178	1.04755	0.641036	1.08538	1.38744
TRIAE_CS42_1AL_TGACv1_001649_AA0033470	0	0	0	0.0385872	0.0430876	0
TRIAE_CS42_1AL_TGACv1_001649_AA0033520	0.0825285	0	0.245037	0.100905	0.0554731	0.0503597
TRIAE_CS42_1AL_TGACv1_001650_AA0033540	0.664059	1.79137	1.27866	1.46535	0.988595	1.03634
TRIAE_CS42_1AL_TGACv1_001650_AA0033550	10.3423	28.0601	17.7552	23.0959	24.4432	21.8131
TRIAE_CS42_1AL_TGACv1_001650_AA0033560	0.180839	0.401382	0.3838	0.311984	0.492487	0.436711
TRIAE_CS42_1AL_TGACv1_001652_AA0033600	2.59171	3.244	3.55425	2.60476	3.75529	2.56324
TRIAE_CS42_1AL_TGACv1_001652_AA0033610	0	0	0	0	0	0.0313725
TRIAE_CS42_1AL_TGACv1_001652_AA0033620	5.02047	9.23096	6.17386	5.52921	7.35868	6.91308
TRIAE_CS42_1AL_TGACv1_001653_AA0033650	0.0164381	0	0	0	0.0333318	0
TRIAE_CS42_1AL_TGACv1_001653_AA0033660	0	0.0710474	0	0	0	0.0966671
TRIAE_CS42_1AL_TGACv1_001658_AA0033690	0	0.0405811	0.0211564	0	0.0424886	0
TRIAE_CS42_1AL_TGACv1_001658_AA0033700	12.9068	17.4871	18.5725	9.7677	21.3957	21.5265
TRIAE_CS42_1AL_TGACv1_001661_AA0033730	0.0210077	0	0.020823	0	0.0635429	0.0591836
TRIAE_CS42_1AL_TGACv1_001662_AA0033740	1.08085	1.01442	0.865151	1.3349	1.00992	0.828825
TRIAE_CS42_1AL_TGACv1_001664_AA0033750	0	0.0130171	0	0	0	0
TRIAE_CS42_1AL_TGACv1_001669_AA0033810	0.0588246	0.177951	0	0.214118	0.234814	0.149411
TRIAE_CS42_1AL_TGACv1_001670_AA0033830	0.084861	0.0421621	0.130674	0.0423479	0.0849262	0.0426626
TRIAE_CS42_1AL_TGACv1_001672_AA0033850	0	0	0.0330818	0.0477133	0.0328822	0.0634734
TRIAE_CS42_1AL_TGACv1_001672_AA0033880	1.20996	1.42539	1.35424	0.906679	0.515887	0.791444
TRIAE_CS42_1AL_TGACv1_001676_AA0033900	2.28281	2.44475	2.02586	1.45787	1.88631	1.97781
TRIAE_CS42_1AL_TGACv1_001678_AA0033970	1.92933	2.45201	2.39604	2.3098	2.88043	3.39047
TRIAE_CS42_1AL_TGACv1_001681_AA0033990	0.723533	0.894096	0.819177	0.572103	1.29697	0.933288
TRIAE_CS42_1AL_TGACv1_001688_AA0034020	0.145193	0.0427374	0.219289	0.0145206	0.0841238	0.164341
TRIAE_CS42_1AL_TGACv1_001690_AA0034060	0.135998	0	0	0	0.2017	0.126781
TRIAE_CS42_1AL_TGACv1_001690_AA0034070	1.05309	0.66348	1.567	0.776704	0.930042	0.695198
TRIAE_CS42_1AL_TGACv1_001690_AA0034080	0.0179665	0.0175594	0.0364475	0.0179405	0	0
TRIAE_CS42_1AL_TGACv1_001690_AA0034090	2.16386	2.83635	2.28968	2.51172	2.50798	2.14732
TRIAE_CS42_1AL_TGACv1_001695_AA0034100	23.5061	25.8595	25.6769	16.161	20.9183	22.2961
TRIAE_CS42_1AL_TGACv1_001695_AA0034110	1.69802	2.59274	1.44829	2.10948	1.98267	1.97212
TRIAE_CS42_1AL_TGACv1_001695_AA0034120	5.56425	6.87414	5.62011	5.74996	6.26535	5.5812
TRIAE_CS42_1AL_TGACv1_001696_AA0034130	0.460721	1.31416	1.25984	0.817595	1.06298	0.578579
TRIAE_CS42_1AL_TGACv1_001700_AA0034150	0.0113569	0	0	0	0.0230065	0.0316424
TRIAE_CS42_1AL_TGACv1_001700_AA0034160	0.0843081	0.0928827	0.149443	0.140826	0.0343884	0.124386
TRIAE_CS42_1AL_TGACv1_001700_AA0034170	6.57996	7.43761	7.52084	5.75682	8.19566	7.36956
TRIAE_CS42_1AL_TGACv1_001713_AA0034200	3.61098	3.57063	4.0297	4.44511	4.3611	4.61399
TRIAE_CS42_1AL_TGACv1_001713_AA0034210	1.69268	1.58703	1.60106	2.45721	2.34973	2.60249
TRIAE_CS42_1AL_TGACv1_001713_AA0034220	0.035572	0.0342594	0.142673	0.342369	0.179066	0
TRIAE_CS42_1AL_TGACv1_001714_AA0034230	2.25248	2.34835	1.92657	3.01352	2.10787	2.47444
TRIAE_CS42_1AL_TGACv1_001716_AA0034260	0	0.216493	0	0	0.15509	0.0706971
TRIAE_CS42_1AL_TGACv1_001716_AA0034270	1.59401	1.69006	0.980184	1.50381	1.1002	1.40497
TRIAE_CS42_1AL_TGACv1_001718_AA0034290	1.95829	4.59156	4.33239	4.9948	4.3734	4.13403
TRIAE_CS42_1AL_TGACv1_001718_AA0034300	20.6906	20.9457	21.1189	21.2687	21.9142	21.8942
TRIAE_CS42_1AL_TGACv1_001718_AA0034310	0.675277	0.767204	0.925636	0.524549	0.654384	0.628894
TRIAE_CS42_1AL_TGACv1_001718_AA0034320	0.808962	1.13404	0.634116	0.621853	0.917275	1.08241
TRIAE_CS42_1AL_TGACv1_001722_AA0034330	0.125755	0.0595879	0.187869	0.045005	0	0.0447336
TRIAE_CS42_1AL_TGACv1_001724_AA0034350	1.19	1.25446	1.0782	1.04662	1.49304	1.08898
TRIAE_CS42_1AL_TGACv1_001727_AA0034370	1.35367	5.57455	3.24225	2.64724	4.49817	2.92565
TRIAE_CS42_1AL_TGACv1_001738_AA0034430	0.856657	0.473541	0.974804	0.475031	1.16867	0.2075
TRIAE_CS42_1AL_TGACv1_001741_AA0034440	0.456892	0.576261	0.783832	0.40877	0.463865	0.728322
TRIAE_CS42_1AL_TGACv1_001741_AA0034450	0.677192	0.950273	0.81973	0.748747	1.04075	0.798914
TRIAE_CS42_1AL_TGACv1_001743_AA0034490	0.0318444	0	0	0	0	0
TRIAE_CS42_1AL_TGACv1_001743_AA0034500	1.96437	3.01579	2.79498	1.99631	2.4316	2.39751
TRIAE_CS42_1AL_TGACv1_001746_AA0034520	0.107679	0.269108	0.218456	0.0535323	0.135597	0.160834
TRIAE_CS42_1AL_TGACv1_001750_AA0034590	0	0	0	0	0	0.0147179
TRIAE_CS42_1AL_TGACv1_001750_AA0034600	0.12728	0.364936	0.222891	0.18223	0.277717	0.159797
TRIAE_CS42_1AL_TGACv1_001752_AA0034630	3.19042	3.64588	2.62268	4.19335	4.65869	3.52243
TRIAE_CS42_1AL_TGACv1_001752_AA0034640	1.89488	3.13748	2.28035	2.3495	2.93639	2.39399
TRIAE_CS42_1AL_TGACv1_001753_AA0034660	4.4431	5.88116	4.89889	4.84056	5.43102	4.44927
TRIAE_CS42_1AL_TGACv1_001753_AA0034670	3.12933	4.77167	4.48815	3.78419	3.54882	3.87814
TRIAE_CS42_1AL_TGACv1_001753_AA0034680	0	0.0761343	0	0	0	0
TRIAE_CS42_1AL_TGACv1_001753_AA0034690	0.0903589	0.686927	0.132558	0.323904	0.364591	0.2901
TRIAE_CS42_1AL_TGACv1_001753_AA0034700	0	0.0256215	0	0	0	0
TRIAE_CS42_1AL_TGACv1_001755_AA0034720	0.0549649	0.109435	0.186847	0	0.0182885	0
TRIAE_CS42_1AL_TGACv1_001755_AA0034730	0.833274	0.377728	0.844885	0.380319	1.01229	1.09695
TRIAE_CS42_1AL_TGACv1_001757_AA0034770	0.0600479	0	0	0	0	0
TRIAE_CS42_1AL_TGACv1_001757_AA0034780	1.03133	1.22928	1.35324	1.14134	1.25135	1.44694
TRIAE_CS42_1AL_TGACv1_001758_AA0034790	0.179474	0.569002	0.317841	0.133268	0.298907	0.296479
TRIAE_CS42_1AL_TGACv1_001758_AA0034800	1.16591	0.917947	0.882578	1.03567	2.04967	1.43836
TRIAE_CS42_1AL_TGACv1_001758_AA0034810	2.13216	1.90235	1.47934	1.92287	1.75143	1.72642
TRIAE_CS42_1AL_TGACv1_001768_AA0034880	0.0213991	0	0.0206693	0.0198807	0.0213787	0.0200452
TRIAE_CS42_1AL_TGACv1_001781_AA0035080	0.0355205	0.0363694	0.05249	0.0501984	0	0.0334211
TRIAE_CS42_1AL_TGACv1_001781_AA0035090	0.0133047	0.131008	0.208893	0.0613873	0.0271843	0.0245733
TRIAE_CS42_1AL_TGACv1_001781_AA0035100	0.0530735	0.505972	0.159647	0.0505063	0.262482	0.153268
TRIAE_CS42_1AL_TGACv1_001781_AA0035110	28.8969	43.5259	39.2682	37.0463	43.474	34.9315
TRIAE_CS42_1AL_TGACv1_001781_AA0035120	12.2251	11.629	13.5849	18.349	16.4331	14.5374
TRIAE_CS42_1AL_TGACv1_001781_AA0035130	0.0543268	2.22884	1.69751	2.94952	2.48347	0.942053
TRIAE_CS42_1AL_TGACv1_001782_AA0035150	0.232465	0.216157	0.346966	0.216541	0.122532	0.352651
TRIAE_CS42_1AL_TGACv1_001782_AA0035170	1.74023	2.11265	2.33871	2.80428	2.42742	2.4172
TRIAE_CS42_1AL_TGACv1_001784_AA0035180	0	0.11372	0	0.0313074	0.0349689	0.0621134
TRIAE_CS42_1AL_TGACv1_001787_AA0035190	3.11992	4.10578	4.19614	1.8795	3.14088	2.78397
TRIAE_CS42_1AL_TGACv1_001789_AA0035210	1.8043	2.09762	2.25533	1.93068	1.50405	1.36536
TRIAE_CS42_1AL_TGACv1_001794_AA0035240	0.109356	0.0345059	0.145469	0.122585	0.112614	0.120182
TRIAE_CS42_1AL_TGACv1_001795_AA0035260	3.03159	1.94532	1.63223	1.8696	2.1138	2.52376
TRIAE_CS42_1AL_TGACv1_001796_AA0035280	0.0970025	0.221266	0.143305	0.268541	0.342602	0.223281
TRIAE_CS42_1AL_TGACv1_001798_AA0035330	1.38301	1.28625	1.62136	0.642379	1.82197	1.31372
TRIAE_CS42_1AL_TGACv1_001799_AA0035370	1.79912	2.37245	2.13078	2.25996	2.59604	2.20931
TRIAE_CS42_1AL_TGACv1_001805_AA0035400	0	0.159285	0.0514153	0	0.199348	0.0521572
TRIAE_CS42_1AL_TGACv1_001810_AA0035450	0.0311494	0.0880069	0.0619935	0.0291364	0.0622079	0.0293771
TRIAE_CS42_1AL_TGACv1_001811_AA0035470	0.0193811	0.0719707	0.0192307	0.018252	0.0803978	0.0902274
TRIAE_CS42_1AL_TGACv1_001811_AA0035480	0	0	0.0329386	0	0	0
TRIAE_CS42_1AL_TGACv1_001813_AA0035490	0.134278	0.168491	0.134048	0.17036	0.138438	0.252811
TRIAE_CS42_1AL_TGACv1_001813_AA0035520	0.0187234	0.124521	0.28057	0.106985	0.223622	0.0539653
TRIAE_CS42_1AL_TGACv1_001821_AA0035610	2.86623	2.76261	2.68877	2.03852	1.71237	2.07369
TRIAE_CS42_1AL_TGACv1_001821_AA0035620	0	0	0.0729979	0	0	0
TRIAE_CS42_1AL_TGACv1_001829_AA0035660	0.118052	0.106506	0	0.0266068	0.0310494	0.0260486
TRIAE_CS42_1AL_TGACv1_001829_AA0035670	0.407942	0.680979	0.734997	0.455146	0.712082	0.630812
TRIAE_CS42_1AL_TGACv1_001831_AA0035690	0	0.124192	0.128502	0.122888	0	0.247474
TRIAE_CS42_1AL_TGACv1_001842_AA0035740	2.53082	2.83971	3.6767	2.66769	2.6462	2.79565
TRIAE_CS42_1AL_TGACv1_001844_AA0035750	4.09324	5.65254	5.39733	3.36944	5.25914	5.62032
TRIAE_CS42_1AL_TGACv1_001845_AA0035770	0.173917	0.148004	0.14769	0.0583623	0.351346	0.087539
TRIAE_CS42_1AL_TGACv1_001846_AA0035790	2.12792	2.05209	2.34576	1.8587	2.32988	2.52721
TRIAE_CS42_1AL_TGACv1_001846_AA0035800	3.00924	3.3341	3.22396	3.93226	4.47642	3.64236
TRIAE_CS42_1AL_TGACv1_001847_AA0035810	0.175173	0.409002	0.438185	0.290954	0.195314	0.339892
TRIAE_CS42_1AL_TGACv1_001853_AA0035830	1.00711	0.720378	1.40931	1.10782	0.805689	1.1457
TRIAE_CS42_1AL_TGACv1_001855_AA0035860	5.35541	5.04849	5.97138	7.95667	6.82627	5.34709
TRIAE_CS42_1AL_TGACv1_001859_AA0035870	0	0	0.036242	0.0169989	0.0376936	0.153753
TRIAE_CS42_1AL_TGACv1_001859_AA0035880	0.163597	0.290193	0.540646	0.311964	0.145649	0.066481
TRIAE_CS42_1AL_TGACv1_001859_AA0035890	0.700593	0.835615	0.731827	0.964249	0.637898	0.971806
TRIAE_CS42_1AL_TGACv1_001859_AA0035900	10.9557	9.92635	10.2643	4.9205	6.97108	8.22446
TRIAE_CS42_1AL_TGACv1_001859_AA0035910	0	0.0442765	0	0.0222366	0.0222966	0
TRIAE_CS42_1AL_TGACv1_001859_AA0035920	1.46295	2.67817	1.82341	1.94307	2.64725	2.32807
TRIAE_CS42_1AL_TGACv1_001860_AA0035940	0.0692498	0.125622	0	0	0.0687771	0
TRIAE_CS42_1AL_TGACv1_001860_AA0035950	0.179571	0.17034	0.0714327	0.0170033	0.0556751	0.0682797
TRIAE_CS42_1AL_TGACv1_001862_AA0035970	0	0	0	0	0.0282798	0
TRIAE_CS42_1AL_TGACv1_001862_AA0035980	0.0178071	0.0163138	0.0523733	0	0.054538	0.0166527
TRIAE_CS42_1AL_TGACv1_001862_AA0035990	1.30407	1.15571	0.90633	1.42831	1.65699	1.40812
TRIAE_CS42_1AL_TGACv1_001862_AA0036010	0.534344	1.15503	0.706355	0.67852	0.5931	0.317187
TRIAE_CS42_1AL_TGACv1_001862_AA0036020	4.00685	6.09901	5.3072	5.44418	5.82818	5.58125
TRIAE_CS42_1AL_TGACv1_001864_AA0036030	4.23366	3.48206	4.06386	3.0431	3.59416	3.4058
TRIAE_CS42_1AL_TGACv1_001864_AA0036040	1.8783	3.09088	2.53092	2.92123	3.28876	2.71432
TRIAE_CS42_1AL_TGACv1_001867_AA0036050	0.684817	1.05936	0.63023	0.527496	0.59466	0.892179
TRIAE_CS42_1AL_TGACv1_001867_AA0036060	0	0.0807316	0	0.0541713	0.0619583	0.0804451
TRIAE_CS42_1AL_TGACv1_001868_AA0036080	0.649515	0.945825	0.75105	0.464498	0.858469	0.742627
TRIAE_CS42_1AL_TGACv1_001868_AA0036090	1.77799	1.42352	2.11081	1.76248	1.20355	1.66767
TRIAE_CS42_1AL_TGACv1_001869_AA0036120	5.2512	5.61156	4.68821	5.47569	4.38336	4.76108
TRIAE_CS42_1AL_TGACv1_001872_AA0036170	0	0	0	0	0.0270694	0
TRIAE_CS42_1AL_TGACv1_001882_AA0036200	0.454761	0.388415	0.446189	0.25592	0.367199	0.612322
TRIAE_CS42_1AL_TGACv1_001882_AA0036210	0	0	0.0372509	0	0	0
TRIAE_CS42_1AL_TGACv1_001885_AA0036230	1.39952	2.12342	2.21625	1.92694	1.86093	1.86519
TRIAE_CS42_1AL_TGACv1_001885_AA0036240	0	0.0396978	0	0	0	0
TRIAE_CS42_1AL_TGACv1_001885_AA0036250	11.7335	16.7925	14.5214	12.2101	16.7836	10.975
TRIAE_CS42_1AL_TGACv1_001886_AA0036260	2.13403	2.82955	2.52049	2.68852	2.62378	3.20824
TRIAE_CS42_1AL_TGACv1_001886_AA0036270	1.24594	1.3093	1.44653	1.16738	1.06789	0.678969
TRIAE_CS42_1AL_TGACv1_001887_AA0036290	0.0437772	0.0833447	0.478516	0.377619	0.176859	0.0421553
TRIAE_CS42_1AL_TGACv1_001888_AA0036300	0.428145	0.443455	0.643421	0.208548	0.181692	0.14872
TRIAE_CS42_1AL_TGACv1_001897_AA0036400	0	0.0541935	0	0.161307	0	0.0538773
TRIAE_CS42_1AL_TGACv1_001900_AA0036430	0.277089	0.555186	0.77722	0.34776	0.494302	0.525402
TRIAE_CS42_1AL_TGACv1_001903_AA0036460	0.0506806	0.142061	0.375638	0.377325	0.178942	0.353186
TRIAE_CS42_1AL_TGACv1_001903_AA0036490	0.0206583	0.79356	0.0205634	0.351608	0.407869	0.731544
TRIAE_CS42_1AL_TGACv1_001905_AA0036510	0.157506	0.196343	0.122225	0.0870604	0.250501	0.232559
TRIAE_CS42_1AL_TGACv1_001907_AA0036520	0	0.110364	0.0399231	0.037441	0.122855	0.14727
TRIAE_CS42_1AL_TGACv1_001907_AA0036530	0	0.287641	0	0	0	0
TRIAE_CS42_1AL_TGACv1_001907_AA0036540	4.20006	5.0808	4.20164	4.27985	3.99488	4.70359
TRIAE_CS42_1AL_TGACv1_001907_AA0036550	0.505395	0.673613	0.4582	0.213104	0.43101	0.426105
TRIAE_CS42_1AL_TGACv1_001912_AA0036610	1.18024	0.996344	0.748518	0.706683	1.45612	0.671482
TRIAE_CS42_1AL_TGACv1_001915_AA0036630	0.0365372	0.138853	0.145601	0.0348884	0.0718683	0.280483
TRIAE_CS42_1AL_TGACv1_001917_AA0036640	0.0818495	0	0	0	0	0.0782664
TRIAE_CS42_1AL_TGACv1_001917_AA0036650	3.39216	3.58929	3.69057	4.05775	3.60038	4.63638
TRIAE_CS42_1AL_TGACv1_001917_AA0036660	0.122522	0.577522	0.357515	0.216002	0.123084	0.481179
TRIAE_CS42_1AL_TGACv1_001917_AA0036680	67.5466	65.5382	64.066	51.9199	59.6466	55.506
TRIAE_CS42_1AL_TGACv1_001918_AA0036700	3.71956	2.7381	3.59917	1.74583	2.41944	2.06718
TRIAE_CS42_1AL_TGACv1_001920_AA0036710	1.01522	1.00426	0.43986	0.509892	1.12311	1.10707
TRIAE_CS42_1AL_TGACv1_001921_AA0036720	0.366899	0.204577	0.324313	0.113046	0.549239	0.359374
TRIAE_CS42_1AL_TGACv1_001921_AA0036730	1.81294	1.81897	1.8391	1.4339	1.78854	1.15372
TRIAE_CS42_1AL_TGACv1_001921_AA0036740	5.47857	5.33949	4.31597	4.29108	5.57002	4.74015
TRIAE_CS42_1AL_TGACv1_001922_AA0036750	0.133585	0.0699409	0.0674794	0.0466925	0.108881	0.0235598
TRIAE_CS42_1AL_TGACv1_001922_AA0036780	0	0.0189306	0	0	0.0197898	0
TRIAE_CS42_1AL_TGACv1_001922_AA0036790	1.34212	2.05052	1.23525	1.66581	2.21263	1.20961
TRIAE_CS42_1AL_TGACv1_001923_AA0036800	0.0897408	0.239457	0.132774	0.363071	0.545871	0.120146
TRIAE_CS42_1AL_TGACv1_001923_AA0036810	0.116355	0.103021	0.342093	0.0786592	0.473228	0.208562
TRIAE_CS42_1AL_TGACv1_001923_AA0036820	1.95802	1.67324	2.61388	2.08716	2.07337	1.73166
TRIAE_CS42_1AL_TGACv1_001923_AA0036830	0.130763	0.789468	0.193283	0.363615	0.933812	0.300886
TRIAE_CS42_1AL_TGACv1_001924_AA0036850	4.05243	4.37429	3.82125	3.81147	3.385	3.98292
TRIAE_CS42_1AL_TGACv1_001924_AA0036870	2.88213	3.41168	2.6393	2.99376	3.30304	2.61948
TRIAE_CS42_1AL_TGACv1_001928_AA0036910	0.481787	0.208783	0.369308	0.244868	0.307739	0.411683
TRIAE_CS42_1AL_TGACv1_001930_AA0036940	1.30107	2.06591	1.21198	1.34641	1.20881	0.75889
TRIAE_CS42_1AL_TGACv1_001932_AA0036950	0.306466	0.475045	0.572818	0.138016	0.343073	0.549536
TRIAE_CS42_1AL_TGACv1_001932_AA0036960	28.5902	32.9483	28.0325	28.6491	28.1212	25.9095
TRIAE_CS42_1AL_TGACv1_001936_AA0036970	7.7478	12.0916	10.5006	10.0087	10.2691	14.2805
TRIAE_CS42_1AL_TGACv1_001938_AA0036990	0.262436	0.285532	0.530218	0.540201	0.487975	0.291253
TRIAE_CS42_1AL_TGACv1_001940_AA0037010	0	0.0136191	0	0	0.045884	0
TRIAE_CS42_1AL_TGACv1_001945_AA0037060	0	0.0348309	0	0	0.103935	0.103939
TRIAE_CS42_1AL_TGACv1_001945_AA0037070	2.41701	4.51042	3.44201	1.92172	3.16139	2.54847
TRIAE_CS42_1AL_TGACv1_001946_AA0037080	15.6241	15.63	11.8418	18.4358	16.891	15.733
TRIAE_CS42_1AL_TGACv1_001956_AA0037210	3.62442	3.24885	3.96192	3.32501	3.80649	2.99792
TRIAE_CS42_1AL_TGACv1_001960_AA0037230	1.499	1.92845	1.91471	2.09406	1.69369	2.01934
TRIAE_CS42_1AL_TGACv1_001964_AA0037280	0.0951622	0.119747	0	0	0.0961398	0.11771
TRIAE_CS42_1AL_TGACv1_001965_AA0037300	3.76701	4.01788	3.9507	3.73507	3.73053	4.35375
TRIAE_CS42_1AL_TGACv1_001965_AA0037320	0.779523	1.09547	1.29292	0.252054	1.29683	0.250641
TRIAE_CS42_1AL_TGACv1_001978_AA0037380	12.0372	11.8983	14.698	12.1554	12.4683	12.6189
TRIAE_CS42_1AL_TGACv1_001980_AA0037400	0	0	0.259195	0	0.260722	0
TRIAE_CS42_1AL_TGACv1_001982_AA0037420	1.04053	2.20332	1.62457	1.53015	1.80069	1.9405
TRIAE_CS42_1AL_TGACv1_001984_AA0037460	43.8474	44.2475	50.0066	69.3528	50.2521	54.7409
TRIAE_CS42_1AL_TGACv1_001984_AA0037470	0.730754	1.49988	1.01003	1.28852	0.724381	1.07748
TRIAE_CS42_1AL_TGACv1_001985_AA0037480	5.40995	7.15731	5.81179	5.86429	5.6807	5.06253
TRIAE_CS42_1AL_TGACv1_001990_AA0037510	0.384128	1.14956	0.959966	0.602048	0.437821	0.55238
TRIAE_CS42_1AL_TGACv1_001990_AA0037520	33.1904	35.6759	38.2649	45.809	31.166	34.9839
TRIAE_CS42_1AL_TGACv1_001992_AA0037540	1.83509	2.74441	2.3056	1.04792	3.18572	2.40399
TRIAE_CS42_1AL_TGACv1_001992_AA0037550	0.484921	0.578366	0.54818	0.575294	0.462617	0.60258
TRIAE_CS42_1AL_TGACv1_001993_AA0037630	0.526999	0.398864	0.375988	0.535551	0.633263	0.648657
TRIAE_CS42_1AL_TGACv1_001997_AA0037650	1.69692	0.121596	0.781672	1.30932	0.331866	0.79976
TRIAE_CS42_1AL_TGACv1_002000_AA0037670	1.72381	1.62286	1.51105	1.53488	1.29588	1.89632
TRIAE_CS42_1AL_TGACv1_002004_AA0037690	0.611149	0.489149	0.423553	0.439357	0.262979	0.67158
TRIAE_CS42_1AL_TGACv1_002004_AA0037700	3.14453	4.26648	3.10656	3.70968	3.52378	3.40748
TRIAE_CS42_1AL_TGACv1_002004_AA0037710	4.26514	5.27027	4.67025	4.96269	4.17167	5.18426
TRIAE_CS42_1AL_TGACv1_002007_AA0037750	0.11803	0.162869	0.252715	0.246947	0.337346	0.0993589
TRIAE_CS42_1AL_TGACv1_002007_AA0037760	1.47285	1.0634	2.03433	1.77516	0.984266	1.36161
TRIAE_CS42_1AL_TGACv1_002008_AA0037780	0.149147	0.447988	0.363849	0.184112	0.26821	0.0828223
TRIAE_CS42_1AL_TGACv1_002013_AA0037820	0.205822	0.158644	0.371875	0.230315	0.265788	0.299129
TRIAE_CS42_1AL_TGACv1_002014_AA0037830	0	0.08298	0.0890217	0.249724	0	0.0827292
TRIAE_CS42_1AL_TGACv1_002014_AA0037840	0.681245	1.56587	0.94266	0.628875	0.463289	0.784499
TRIAE_CS42_1AL_TGACv1_002018_AA0037910	0	0	0	0	0.0662734	0.0145075
TRIAE_CS42_1AL_TGACv1_002020_AA0037920	0	0	0	0	0	0.0624534
TRIAE_CS42_1AL_TGACv1_002026_AA0037970	3.11832	4.20386	4.98156	3.91581	4.94153	6.09506
TRIAE_CS42_1AL_TGACv1_002035_AA0038000	0.494226	0.959163	0.511656	0.261915	0.665643	0.43926
TRIAE_CS42_1AL_TGACv1_002036_AA0038010	0.407566	1.28159	0.823688	0.436867	0.503151	0.71544
TRIAE_CS42_1AL_TGACv1_002036_AA0038030	0	0	0	0	0.0294847	0
TRIAE_CS42_1AL_TGACv1_002038_AA0038050	0.63223	0.443577	0.285797	0.389024	0.84207	0.108899
TRIAE_CS42_1AL_TGACv1_002038_AA0038060	0	0.0685607	0.147479	0	0.147601	0
TRIAE_CS42_1AL_TGACv1_002038_AA0038070	0	0.096477	0	0	0	0
TRIAE_CS42_1AL_TGACv1_002042_AA0038100	0.167735	0.168224	0.17917	0.11687	0.271905	0.130207
TRIAE_CS42_1AL_TGACv1_002048_AA0038110	0	0.155805	0	0.0315074	0.104847	0.0927527
TRIAE_CS42_1AL_TGACv1_002051_AA0038150	0	0	0	0.104809	0	0
TRIAE_CS42_1AL_TGACv1_002054_AA0038170	1.996	2.92671	2.30332	3.16076	2.9202	2.5242
TRIAE_CS42_1AL_TGACv1_002057_AA0038220	3.20385	4.64193	5.14322	24.3136	6.31761	5.77111
TRIAE_CS42_1AL_TGACv1_002057_AA0038230	0.61256	1.36106	1.05141	0.462197	0.89502	0.565511
TRIAE_CS42_1AL_TGACv1_002060_AA0038250	1.67375	1.17925	1.82638	1.10779	1.2932	2.20406
TRIAE_CS42_1AL_TGACv1_002063_AA0038300	1.55993	2.13201	1.39137	2.74334	3.18883	2.67997
TRIAE_CS42_1AL_TGACv1_002065_AA0038310	1.87751	1.6366	1.08297	1.77197	1.59509	1.85088
TRIAE_CS42_1AL_TGACv1_002067_AA0038340	0.864326	0.933718	0.612984	0.496786	0.869152	0.401446
TRIAE_CS42_1AL_TGACv1_002070_AA0038350	1.38095	1.44748	1.22498	1.08022	1.06269	1.4527
TRIAE_CS42_1AL_TGACv1_002074_AA0038450	0.338328	0.580042	0.551982	0.360848	0.202626	0.562826
TRIAE_CS42_1AL_TGACv1_002075_AA0038470	1.88203	0.428432	1.37234	0.56906	0.0789963	0.864313
TRIAE_CS42_1AL_TGACv1_002075_AA0038480	0.190188	2.2715	0.187065	0.600405	1.74229	1.271
TRIAE_CS42_1AL_TGACv1_002075_AA0038500	0.249232	0.8807	0.0303707	0.261808	0.487675	0.469603
TRIAE_CS42_1AL_TGACv1_002075_AA0038510	0	0	0	0	0	0.0734327
TRIAE_CS42_1AL_TGACv1_002080_AA0038530	0.246701	0	0.0415747	0	0	0.0413066
TRIAE_CS42_1AL_TGACv1_002080_AA0038550	0.252499	0.927616	0.566409	0.153201	1.11	0.663199
TRIAE_CS42_1AL_TGACv1_002083_AA0038560	1.99569	1.74427	1.69549	2.65962	2.19295	2.60374
TRIAE_CS42_1AL_TGACv1_002086_AA0038570	0.036771	0.039041	0	0	0.0376499	0
TRIAE_CS42_1AL_TGACv1_002087_AA0038580	0.125229	0.316077	0.285839	0.0697175	0.389182	0.404012
TRIAE_CS42_1AL_TGACv1_002088_AA0038610	0	0	0	0.024604	0	0.0247181
TRIAE_CS42_1AL_TGACv1_002088_AA0038620	0.38747	0.282412	0.0853441	0.202059	0.086048	0.243969
TRIAE_CS42_1AL_TGACv1_002088_AA0038630	0.750803	0.895317	0.624123	1.12899	1.05553	1.16783
TRIAE_CS42_1AL_TGACv1_002091_AA0038680	0.573917	1.4154	0.55125	1.09173	1.59523	1.62826
TRIAE_CS42_1AL_TGACv1_002091_AA0038690	5.54017	6.93525	7.38112	6.77792	5.59988	6.32035
TRIAE_CS42_1AL_TGACv1_002095_AA0038700	1.90987	3.40625	2.04683	3.45975	3.32223	2.87788
TRIAE_CS42_1AL_TGACv1_002112_AA0038770	0.0521579	0.0970361	0.258855	0.195577	0.106679	0.24443
TRIAE_CS42_1AL_TGACv1_002114_AA0038800	0.171011	0.489699	0.0561317	0.109719	0.115866	0.162104
TRIAE_CS42_1AL_TGACv1_002115_AA0038820	1.64922	2.85934	2.36458	1.70583	2.34357	2.14374
TRIAE_CS42_1AL_TGACv1_002115_AA0038830	0.618182	0.809252	0.489025	0.344304	0.762357	0.514868
TRIAE_CS42_1AL_TGACv1_002115_AA0038840	1.67187	2.29034	2.63465	2.75208	3.10327	3.34251
TRIAE_CS42_1AL_TGACv1_002125_AA0038880	1.46432	2.06316	1.69396	1.7122	3.00008	2.04312
TRIAE_CS42_1AL_TGACv1_002125_AA0038890	0.127538	0	0.208573	0	0	0
TRIAE_CS42_1AL_TGACv1_002129_AA0038920	0	0	0.0273263	0.0532671	0	0.0266368
TRIAE_CS42_1AL_TGACv1_002131_AA0038980	8.2324	10.5666	7.29314	13.3007	9.81545	10.4705
TRIAE_CS42_1AL_TGACv1_002139_AA0039010	0.360985	0.746269	0.994002	0.483046	0.717166	0.454645
TRIAE_CS42_1AL_TGACv1_002140_AA0039030	119.154	89.9075	98.191	85.6865	95.4963	87.9314
TRIAE_CS42_1AL_TGACv1_002141_AA0039040	0	0	0.0428535	0	0.132683	0
TRIAE_CS42_1AL_TGACv1_002141_AA0039080	1.63158	1.25318	1.64074	1.51175	1.32409	1.52473
TRIAE_CS42_1AL_TGACv1_002144_AA0039090	0	0.0356848	0.070308	0	0	0
TRIAE_CS42_1AL_TGACv1_002147_AA0039120	0.116626	0	0.350011	0	0.11806	0.057584
TRIAE_CS42_1AL_TGACv1_002149_AA0039130	1.03148	1.09883	0.798835	0.7834	0.865372	0.887261
TRIAE_CS42_1AL_TGACv1_002152_AA0039160	10.1041	12.0086	11.8164	13.0059	9.86619	12.2926
TRIAE_CS42_1AL_TGACv1_002153_AA0039220	0.44928	0.330477	0.351689	0.177949	0.119846	0.133065
TRIAE_CS42_1AL_TGACv1_002159_AA0039230	0.0888131	0.589153	0.294255	0.170045	0.349142	0.316583
TRIAE_CS42_1AL_TGACv1_002159_AA0039240	0	0.0592118	0	0	0	0.0399245
TRIAE_CS42_1AL_TGACv1_002161_AA0039270	0.0510439	0.210998	0.402827	0.167174	0.324721	0.219465
TRIAE_CS42_1AL_TGACv1_002163_AA0039290	1.03591	1.44265	1.48966	2.17463	1.43141	2.14959
TRIAE_CS42_1AL_TGACv1_002164_AA0039300	1.29015	1.55429	1.89165	1.03363	1.71473	1.73208
TRIAE_CS42_1AL_TGACv1_002164_AA0039330	0.183429	0	0.245276	0.177715	0.18005	0.0599437
TRIAE_CS42_1AL_TGACv1_002165_AA0039370	0	0	0	0.0212969	0	0.0213534
TRIAE_CS42_1AL_TGACv1_002170_AA0039390	1.34934	1.60184	1.69307	1.23444	0.863171	1.70628
TRIAE_CS42_1AL_TGACv1_002171_AA0039400	0	0	0	0.0360375	0	0
TRIAE_CS42_1AL_TGACv1_002171_AA0039410	0	0	0.00853276	0.0239851	0.0261181	0
TRIAE_CS42_1AL_TGACv1_002174_AA0039460	9.19322	12.4257	8.44924	9.93367	10.4594	9.52055
TRIAE_CS42_1AL_TGACv1_002175_AA0039470	0	0	0.0702812	0	0.240267	0
TRIAE_CS42_1AL_TGACv1_002176_AA0039500	0	0.0229379	0	0	0.0544974	0.0716033
TRIAE_CS42_1AL_TGACv1_002176_AA0039510	18.5379	16.8812	18.2343	14.2957	17.4694	15.0736
TRIAE_CS42_1AL_TGACv1_002183_AA0039550	0	0.0979669	0.0514165	0.0246188	0.178071	0.0989449
TRIAE_CS42_1AL_TGACv1_002187_AA0039570	0.184991	0.668901	0.372775	0.487428	0.519436	0.705898
TRIAE_CS42_1AL_TGACv1_002187_AA0039600	0.0330716	0	0.0326804	0	0	0
TRIAE_CS42_1AL_TGACv1_002188_AA0039610	0.172324	0.140347	0.106861	0.0404948	0.0664357	0.222077
TRIAE_CS42_1AL_TGACv1_002192_AA0039630	1.01952	1.49364	1.17039	0.995927	0.962416	0.91163
TRIAE_CS42_1AL_TGACv1_002197_AA0039650	0.436236	0.396069	0.524868	0.64522	0.952469	0.543757
TRIAE_CS42_1AL_TGACv1_002200_AA0039680	15.6719	29.2131	26.0445	21.3696	28.4578	29.465
TRIAE_CS42_1AL_TGACv1_002202_AA0039700	3.23128	4.10581	2.92722	4.8979	4.13825	4.66082
TRIAE_CS42_1AL_TGACv1_002203_AA0039710	0.0458787	0.212592	0	0.171487	0.188586	0.211339
TRIAE_CS42_1AL_TGACv1_002205_AA0039730	0	0.0198427	0.0410586	0.0199718	0.060171	0.0204543
TRIAE_CS42_1AL_TGACv1_002205_AA0039740	0	0	0.0752083	0	0.0975944	0
TRIAE_CS42_1AL_TGACv1_002215_AA0039780	5.36399	6.64854	5.43839	5.42194	7.12695	6.10336
TRIAE_CS42_1AL_TGACv1_002215_AA0039790	0.420264	0.57456	0.568893	0.496269	0.39031	0.351156
TRIAE_CS42_1AL_TGACv1_002218_AA0039810	0.0154834	0.0284009	0.0917333	0.0722282	0.0619789	0.0729417
TRIAE_CS42_1AL_TGACv1_002218_AA0039840	0	0.157891	0.0548029	0.0536329	0.16438	0
TRIAE_CS42_1AL_TGACv1_002233_AA0039910	0.637042	0.518422	0.925795	0.437271	0.353606	0.394112
TRIAE_CS42_1AL_TGACv1_002236_AA0039950	0.0375128	0.107266	0	0.0358495	0.0754822	0.107996
TRIAE_CS42_1AL_TGACv1_002240_AA0039960	0.795778	0.660121	0.750891	0.299009	0.295763	0.696139
TRIAE_CS42_1AL_TGACv1_002240_AA0039970	3.04319	3.55921	3.61909	3.31776	3.11248	2.91165
TRIAE_CS42_1AL_TGACv1_002242_AA0039980	1.85598	1.77955	1.1127	1.79658	1.54391	1.81717
TRIAE_CS42_1AL_TGACv1_002244_AA0040000	2.40125	2.49007	2.75877	1.39311	1.75711	1.91599
TRIAE_CS42_1AL_TGACv1_002245_AA0040020	0.0655466	0	0.0218522	0	0	0
TRIAE_CS42_1AL_TGACv1_002246_AA0040030	0.787283	0.665577	0.384331	0.908608	0.585838	0.575252
TRIAE_CS42_1AL_TGACv1_002247_AA0040050	0.817792	0.771657	0.788928	0.631093	0.545632	0.593422
TRIAE_CS42_1AL_TGACv1_002261_AA0040130	0	0.026251	0	0	0	0
TRIAE_CS42_1AL_TGACv1_002261_AA0040140	2.05702	2.33149	1.88377	1.71176	2.49134	1.94015
TRIAE_CS42_1AL_TGACv1_002261_AA0040150	0.365271	0.434417	0.147956	0.285389	0.73473	0.577946
TRIAE_CS42_1AL_TGACv1_002261_AA0040160	0.0701103	0.433993	0	0.0618979	0	0.0616814
TRIAE_CS42_1AL_TGACv1_002261_AA0040170	0.469011	0.596106	0.338994	0.400217	0.265304	0.40053
TRIAE_CS42_1AL_TGACv1_002263_AA0040180	0.0485006	0.0229929	0	0	0.0245724	0.0460381
TRIAE_CS42_1AL_TGACv1_002263_AA0040190	0	0.142941	0.0963148	0	0	0.0465606
TRIAE_CS42_1AL_TGACv1_002265_AA0040210	0	0.0461458	0	0	0	0
TRIAE_CS42_1AL_TGACv1_002265_AA0040230	7.25642	4.1642	4.9977	4.44137	3.76345	3.67358
TRIAE_CS42_1AL_TGACv1_002267_AA0040270	2.80319	3.07339	2.99085	2.80812	2.19563	2.50735
TRIAE_CS42_1AL_TGACv1_002267_AA0040280	0	0.0641483	0	0	0.0705577	0
TRIAE_CS42_1AL_TGACv1_002270_AA0040290	1.72309	1.92504	1.69718	1.23315	1.11315	1.68685
TRIAE_CS42_1AL_TGACv1_002272_AA0040330	0.016025	0	0	0.0155759	0	0.0313646
TRIAE_CS42_1AL_TGACv1_002273_AA0040340	0.291923	1.21357	0.670441	0.475987	0.909976	1.05782
TRIAE_CS42_1AL_TGACv1_002273_AA0040350	0.151612	0.414246	0.344068	0.420628	0.263215	0.303168
TRIAE_CS42_1AL_TGACv1_002273_AA0040370	0.298493	0.403287	0.118617	0.0574721	0.177215	0.116833
TRIAE_CS42_1AL_TGACv1_002274_AA0040380	0.0846635	0	0.213488	0.0819326	0.0428456	0.203471
TRIAE_CS42_1AL_TGACv1_002281_AA0040410	0.245358	0.301475	0.134013	0.0642081	0.244807	0.257785
TRIAE_CS42_1AL_TGACv1_002281_AA0040420	0.112685	0.328354	0.0376705	0.0913072	0.153004	0.238631
TRIAE_CS42_1AL_TGACv1_002281_AA0040440	0.109691	0.0681631	0.0903427	0.154351	0.145528	0.13153
TRIAE_CS42_1AL_TGACv1_002281_AA0040460	3.83473	4.92457	11.3758	7.59087	7.86194	6.34549
TRIAE_CS42_1AL_TGACv1_002284_AA0040480	1.17695	1.4868	0.758269	0.930874	0.868876	1.30819
TRIAE_CS42_1AL_TGACv1_002286_AA0040500	0.0948175	0.143005	0.218014	0.028904	0.0665794	0.142276
TRIAE_CS42_1AL_TGACv1_002286_AA0040510	0.0843512	0.0188284	0.124543	0.13342	0.108474	0.113327
TRIAE_CS42_1AL_TGACv1_002286_AA0040530	0.412508	1.29385	1.37755	1.44003	2.18043	1.62629
TRIAE_CS42_1AL_TGACv1_002287_AA0040540	0.128978	0.99106	0.256957	0.369814	0.261722	0.122994
TRIAE_CS42_1AL_TGACv1_002293_AA0040610	1.03237	0.515544	0.393316	0.647783	0.715775	0.508678
TRIAE_CS42_1AL_TGACv1_002293_AA0040620	0	0.104672	0.0563507	0.0538304	0	0
TRIAE_CS42_1AL_TGACv1_002296_AA0040640	0.0502671	0	0.051092	0	0	0.051161
TRIAE_CS42_1AL_TGACv1_002296_AA0040650	0.0327691	0	0	0.0324365	0	0.131119
TRIAE_CS42_1AL_TGACv1_002304_AA0040720	5.34644	5.46501	5.99009	3.79521	8.0663	7.28757
TRIAE_CS42_1AL_TGACv1_002315_AA0040760	1.61201	1.91211	1.98932	1.60449	1.95204	1.91229
TRIAE_CS42_1AL_TGACv1_002319_AA0040790	0	0.0562999	0	0	0	0
TRIAE_CS42_1AL_TGACv1_002321_AA0040810	0.928926	0.737036	1.33488	0.906788	1.1793	1.2412
TRIAE_CS42_1AL_TGACv1_002322_AA0040840	0	0	0	0.042271	0	0.0837076
TRIAE_CS42_1AL_TGACv1_002322_AA0040850	0.101146	0.0323521	0.0336763	0	0	0.0327293
TRIAE_CS42_1AL_TGACv1_002330_AA0040890	0.0357599	0	0.0722923	0	0	0
TRIAE_CS42_1AL_TGACv1_002331_AA0040910	0	0.0227951	0.0238359	0	0.0236906	0.0228372
TRIAE_CS42_1AL_TGACv1_002332_AA0040930	0	0	0	0	0.0512698	0
TRIAE_CS42_1AL_TGACv1_002333_AA0040950	0.0287292	0.0275349	0.0861308	0	0	0
TRIAE_CS42_1AL_TGACv1_002343_AA0041010	2.73575	2.5501	2.46129	1.96428	2.07652	1.8787
TRIAE_CS42_1AL_TGACv1_002343_AA0041020	1.673	1.48077	1.47034	1.33382	1.75137	1.49334
TRIAE_CS42_1AL_TGACv1_002348_AA0041080	0.998877	1.0031	0.954348	1.28026	1.13374	0.760691
TRIAE_CS42_1AL_TGACv1_002349_AA0041090	0.861465	0.860143	0.769803	0.479038	1.40157	0.774018
TRIAE_CS42_1AL_TGACv1_002353_AA0041100	14.9468	14.8842	11.9527	13.3366	13.6201	15.2418
TRIAE_CS42_1AL_TGACv1_002354_AA0041120	1.76376	2.21411	1.78434	1.88236	1.11024	1.8124
TRIAE_CS42_1AL_TGACv1_002358_AA0041150	0.0731615	0.207345	0.174732	0.0557015	0.178428	0.13864
TRIAE_CS42_1AL_TGACv1_002363_AA0041160	0	0	0	0.0300163	0	0
TRIAE_CS42_1AL_TGACv1_002363_AA0041170	0.104377	0	0.0783975	0.0247893	0.156933	0.149714
TRIAE_CS42_1AL_TGACv1_002363_AA0041200	0	0	0	0	0.0392165	0
TRIAE_CS42_1AL_TGACv1_002365_AA0041210	0.549199	0.520897	0.318053	0.304096	0.320283	0.216952
TRIAE_CS42_1AL_TGACv1_002367_AA0041250	1.87309	2.3707	2.03269	1.06562	2.56125	1.81151
TRIAE_CS42_1AL_TGACv1_002367_AA0041260	3.25238	4.17086	3.30683	3.35991	3.4243	2.85392
TRIAE_CS42_1AL_TGACv1_002368_AA0041280	0.357014	1.00277	0.473271	0.544711	0.971104	0.504825
TRIAE_CS42_1AL_TGACv1_002368_AA0041300	0.236048	0.37517	0.300246	0.320521	0.298794	0.486979
TRIAE_CS42_1AL_TGACv1_002375_AA0041330	1.63107	1.88649	2.53174	1.95591	2.17899	1.74652
TRIAE_CS42_1AL_TGACv1_002375_AA0041350	2.6694	2.2516	2.13894	2.08335	3.20923	2.17579
TRIAE_CS42_1AL_TGACv1_002376_AA0041360	1.36627	1.2109	1.30953	1.54454	1.30163	1.36229
TRIAE_CS42_1AL_TGACv1_002376_AA0041370	0.053148	0.0513549	0.0267403	0	0.0263051	0.0259568
TRIAE_CS42_1AL_TGACv1_002376_AA0041380	11.5625	18.5571	9.02608	16.4218	14.2227	11.2579
TRIAE_CS42_1AL_TGACv1_002384_AA0041410	0	0	0	0	0	0.152758
TRIAE_CS42_1AL_TGACv1_002384_AA0041420	0	0.0849162	0	0	0	0
TRIAE_CS42_1AL_TGACv1_002391_AA0041500	2.24795	5.29712	3.74598	3.04271	5.24903	4.19767
TRIAE_CS42_1AL_TGACv1_002391_AA0041510	1.38095	2.148	0.901569	1.47212	1.33495	1.60749
TRIAE_CS42_1AL_TGACv1_002397_AA0041530	2.37414	3.07741	1.40104	1.6967	2.24578	2.0169
TRIAE_CS42_1AL_TGACv1_002399_AA0041560	0.256951	0.156869	0.301332	0.405754	0.244868	0.17326
TRIAE_CS42_1AL_TGACv1_002403_AA0041600	2.82091	3.6481	3.06475	2.51083	2.63638	2.85876
TRIAE_CS42_1AL_TGACv1_002406_AA0041610	0	0.0189213	0.0199132	0	0.0197299	0
TRIAE_CS42_1AL_TGACv1_002415_AA0041640	0.0764761	0.107898	0.114019	0.107508	0.132516	0.0726541
TRIAE_CS42_1AL_TGACv1_002416_AA0041650	4.47375	3.06267	3.26197	3.63611	2.81131	2.09253
TRIAE_CS42_1AL_TGACv1_002419_AA0041750	13.0766	13.4865	13.2461	12.7652	11.6339	12.8671
TRIAE_CS42_1AL_TGACv1_002419_AA0041760	0.750472	0.697033	0.50426	0.402959	0.599235	0.690566
TRIAE_CS42_1AL_TGACv1_002420_AA0041770	0.103375	0.450723	0.364554	0.350092	0.665569	1.0143
TRIAE_CS42_1AL_TGACv1_002427_AA0041800	7.17088	10.7443	7.3816	7.19489	7.8215	7.42629
TRIAE_CS42_1AL_TGACv1_002427_AA0041810	0	0.0299221	0	0.0298611	0	0.0295976
TRIAE_CS42_1AL_TGACv1_002428_AA0041840	1.24438	2.34783	1.70951	1.14348	1.13457	1.56802
TRIAE_CS42_1AL_TGACv1_002430_AA0041850	0.479858	0.39342	0.474846	0.179293	0.408755	0.37329
TRIAE_CS42_1AL_TGACv1_002432_AA0041870	0.760934	0.874627	1.08984	1.0877	1.58294	1.21919
TRIAE_CS42_1AL_TGACv1_002432_AA0041890	3.06317	4.57283	3.26976	4.0895	4.55601	4.29314
TRIAE_CS42_1AL_TGACv1_002432_AA0041900	4.24965	2.54348	3.65124	4.40913	3.13705	4.93686
TRIAE_CS42_1AL_TGACv1_002438_AA0041980	0.597711	0.632249	0.368135	0.167955	0.774136	0.232572
TRIAE_CS42_1AL_TGACv1_002444_AA0042010	0.0651789	0.322566	0.223711	0.0294981	0.236611	0.0584482
TRIAE_CS42_1AL_TGACv1_002445_AA0042060	0.0212323	0.0768513	0.106048	0.118024	0.155759	0.0764848
TRIAE_CS42_1AL_TGACv1_002447_AA0042070	7.06173	8.18099	6.70776	9.15909	7.51107	6.39138
TRIAE_CS42_1AL_TGACv1_002449_AA0042080	0	0.158065	0.252552	0	0.170624	0.234446
TRIAE_CS42_1AL_TGACv1_002452_AA0042090	1.42467	1.65829	1.38921	1.65632	1.55132	1.50112
TRIAE_CS42_1AL_TGACv1_002459_AA0042150	0.794796	1.29072	0.654215	0.724314	0.626111	0.947225
TRIAE_CS42_1AL_TGACv1_002467_AA0042160	0.0583379	0.095602	0	0.0763966	0.0588528	0.0380389
TRIAE_CS42_1AL_TGACv1_002468_AA0042170	2.4344	2.67666	2.45272	2.31016	2.27425	1.67348
TRIAE_CS42_1AL_TGACv1_002470_AA0042180	0.0273011	0	0	0.0252285	0	0.076317
TRIAE_CS42_1AL_TGACv1_002471_AA0042220	0.0564286	0.164823	0.198275	0.0547825	0.19898	0.108974
TRIAE_CS42_1AL_TGACv1_002478_AA0042250	0.775402	1.86327	1.08314	1.38949	1.72135	1.88907
TRIAE_CS42_1AL_TGACv1_002478_AA0042260	0.899587	0.325995	1.4618	0.423173	0.563431	0.867703
TRIAE_CS42_1AL_TGACv1_002478_AA0042270	0	0.127508	0	0.0183475	0.0422514	0.0914111
TRIAE_CS42_1AL_TGACv1_002478_AA0042280	0.0750837	0	0.180283	0.0322891	0.077723	0
TRIAE_CS42_1AL_TGACv1_002484_AA0042300	1.97218	2.42453	1.56971	2.00392	1.97508	1.69146
TRIAE_CS42_1AL_TGACv1_002484_AA0042310	7.70884	10.2416	9.41945	7.96991	6.56383	10.2183
TRIAE_CS42_1AL_TGACv1_002488_AA0042330	3.43394	3.59422	3.15697	3.05133	3.36035	2.59854
TRIAE_CS42_1AL_TGACv1_002495_AA0042390	4.2566	4.81289	3.3338	5.16759	4.61062	4.76648
TRIAE_CS42_1AL_TGACv1_002495_AA0042400	0.53113	0.531894	0.765871	0.596209	0.602076	0.599011
TRIAE_CS42_1AL_TGACv1_002495_AA0042410	1.6171	1.91141	2.41788	1.44259	1.94267	1.76584
TRIAE_CS42_1AL_TGACv1_002496_AA0042450	11.7393	18.1126	13.3359	19.5395	15.4926	17.1454
TRIAE_CS42_1AL_TGACv1_002501_AA0042520	0	0	0.0315911	0	0.0160919	0.0302632
TRIAE_CS42_1AL_TGACv1_002506_AA0042540	0.059639	0	0	0.0148744	0.0599614	0.0445684
TRIAE_CS42_1AL_TGACv1_002509_AA0042550	0.0699655	0.429407	0.295311	0.28105	0.113142	0.255808
TRIAE_CS42_1AL_TGACv1_002510_AA0042560	2.56767	3.47808	3.09304	3.94721	3.9204	4.46187
TRIAE_CS42_1AL_TGACv1_002510_AA0042580	0.0236434	0.305844	0.0723433	0.190379	0.193236	0.187833
TRIAE_CS42_1AL_TGACv1_002511_AA0042590	28.2279	44.5241	35.143	37.1353	36.4232	41.8369
TRIAE_CS42_1AL_TGACv1_002511_AA0042600	1.03108	0.396363	1.34266	0.658297	0.477967	0.688032
TRIAE_CS42_1AL_TGACv1_002514_AA0042630	0.127211	0.88258	1.01606	0.732005	0.465538	0.583203
TRIAE_CS42_1AL_TGACv1_002517_AA0042670	0.0336256	0.304327	0.297381	0.122692	0.235832	0.247473
TRIAE_CS42_1AL_TGACv1_002519_AA0042680	4.20005	7.87136	5.76169	7.07971	7.44646	7.04593
TRIAE_CS42_1AL_TGACv1_002519_AA0042690	0.0527748	0.105851	0.160899	0	0	0.104548
TRIAE_CS42_1AL_TGACv1_002519_AA0042700	0	0	0.0345696	0	0	0
TRIAE_CS42_1AL_TGACv1_002519_AA0042710	0	0.0287381	0	0	0.033373	0
TRIAE_CS42_1AL_TGACv1_002521_AA0042740	0.0223193	0.0211259	0.0893082	0	0.0671364	0.0430699
TRIAE_CS42_1AL_TGACv1_002521_AA0042750	0.400479	0.488946	0.298566	0.644745	0.288709	0.343356
TRIAE_CS42_1AL_TGACv1_002522_AA0042800	0.29709	0.493728	0.380741	0.340575	0.535177	0.452246
TRIAE_CS42_1AL_TGACv1_002523_AA0042820	0	0.0168267	0	0	0	0.0496406
TRIAE_CS42_1AL_TGACv1_002524_AA0042830	0.0636741	0.0866004	0	0.0291035	0.0324172	0.0292124
TRIAE_CS42_1AL_TGACv1_002530_AA0042850	1.62009	2.21467	2.32908	4.54926	4.45981	2.42566
TRIAE_CS42_1AL_TGACv1_002534_AA0042880	2.16742	2.68057	2.0922	2.31908	2.09103	2.0819
TRIAE_CS42_1AL_TGACv1_002534_AA0042890	0.376539	0.390803	0.377174	0.0780778	0.572987	0.465336
TRIAE_CS42_1AL_TGACv1_002535_AA0042900	0.661489	0.694063	0.889063	0.782724	0.671265	0.836385
TRIAE_CS42_1AL_TGACv1_002537_AA0042930	0.0453033	0	0.136987	0.222062	0.224217	0.221686
TRIAE_CS42_1AL_TGACv1_002537_AA0042940	0.0605931	0	0.0905944	0.028804	0.153692	0.0868818
TRIAE_CS42_1AL_TGACv1_002542_AA0042945	0.0531698	0.0271338	0.0260802	0.0541144	0.0257394	0.0271697
TRIAE_CS42_1AL_TGACv1_002543_AA0042950	0.241414	0.0134835	0.170626	0.0542041	0.201137	0.201701
TRIAE_CS42_1AL_TGACv1_002546_AA0042990	0.794506	1.38001	0.264877	0.614387	0.741078	1.12999
TRIAE_CS42_1AL_TGACv1_002547_AA0043010	0.203106	0.38984	0.521994	0.42805	0.164333	0.156774
TRIAE_CS42_1AL_TGACv1_002560_AA0043090	1.18415	2.16684	2.12301	2.06036	3.43183	2.28731
TRIAE_CS42_1AL_TGACv1_002560_AA0043100	0.130022	0.12431	0.385	0.123689	0	0.309453
TRIAE_CS42_1AL_TGACv1_002560_AA0043110	0.0906593	0.200139	0.0360787	0.0678109	0.145665	0.187266
TRIAE_CS42_1AL_TGACv1_002560_AA0043120	35.3932	48.2788	36.725	57.3553	46.6426	48.3444
TRIAE_CS42_1AL_TGACv1_002562_AA0043130	0.319707	0.711261	0.580436	0.296361	0.511472	0.458838
TRIAE_CS42_1AL_TGACv1_002569_AA0043170	0	0.168983	0	0.384704	0.470142	0.340331
TRIAE_CS42_1AL_TGACv1_002573_AA0043230	4.45964	6.03122	5.76252	5.88768	5.24557	6.50878
TRIAE_CS42_1AL_TGACv1_002573_AA0043240	3.05253	6.25048	3.26842	3.74516	3.71064	3.21724
TRIAE_CS42_1AL_TGACv1_002573_AA0043250	2.17836	2.39596	2.71449	2.12122	2.96907	2.56063
TRIAE_CS42_1AL_TGACv1_002575_AA0043290	0.17721	0.289186	0.152128	0.219032	0.237374	0.318109
TRIAE_CS42_1AL_TGACv1_002580_AA0043310	2.89574	2.85175	3.27766	2.12844	2.60756	3.79608
TRIAE_CS42_1AL_TGACv1_002583_AA0043330	0.495417	0.705112	0.640547	0.394798	0.544998	0.633984
TRIAE_CS42_1AL_TGACv1_002583_AA0043340	0.278585	0.590999	0.466659	0.329428	0.655788	0.636523
TRIAE_CS42_1AL_TGACv1_002594_AA0043390	1.06856	0.644796	0.696206	0.554084	1.05227	0.50003
TRIAE_CS42_1AL_TGACv1_002594_AA0043400	0.0756958	0.0729913	0.527601	0.145407	0.413079	0.436858
TRIAE_CS42_1AL_TGACv1_002595_AA0043450	4.51983	7.37134	6.83503	2.50617	5.13808	5.20873
TRIAE_CS42_1AL_TGACv1_002602_AA0043550	0.29094	0.579484	0.468823	0.347807	0.292398	0.174127
TRIAE_CS42_1AL_TGACv1_002604_AA0043560	2.26632	1.67846	1.98776	1.24736	1.17872	1.8456
TRIAE_CS42_1AL_TGACv1_002605_AA0043570	1.61032	1.36281	1.73178	1.43759	2.61089	1.74134
TRIAE_CS42_1AL_TGACv1_002610_AA0043600	0	0	0	0.0258134	0.053146	0.0258884
TRIAE_CS42_1AL_TGACv1_002610_AA0043610	0.647468	1.07686	1.2257	0.592378	0.682011	1.20409
TRIAE_CS42_1AL_TGACv1_002610_AA0043620	9.08324	9.97121	8.45423	11.2863	9.852	9.02794
TRIAE_CS42_1AL_TGACv1_002611_AA0043630	2.43322	3.24171	3.19297	2.7816	3.8833	3.2393
TRIAE_CS42_1AL_TGACv1_002611_AA0043640	0	0	0.0751977	0	0	0
TRIAE_CS42_1AL_TGACv1_002615_AA0043660	0	0.400859	0	0.203616	0	0.0675289
TRIAE_CS42_1AL_TGACv1_002617_AA0043680	7.62917	9.16072	8.30598	7.44005	6.69375	8.39557
TRIAE_CS42_1AL_TGACv1_002617_AA0043690	0.887845	1.02524	1.13706	0.693286	0.796005	0.589522
TRIAE_CS42_1AL_TGACv1_002617_AA0043700	7.41423	7.47804	7.47202	9.07109	9.54777	8.5819
TRIAE_CS42_1AL_TGACv1_002617_AA0043710	11.0042	13.1038	11.3881	13.3947	13.3007	11.6747
TRIAE_CS42_1AL_TGACv1_002619_AA0043720	0.0469632	0.0938561	0.142952	0	0.0939768	0.0710158
TRIAE_CS42_1AL_TGACv1_002619_AA0043740	0	0	0.0367452	0	0.0360502	0.0362291
TRIAE_CS42_1AL_TGACv1_002623_AA0043800	3.41374	4.40166	3.23055	5.12811	3.83772	3.85932
TRIAE_CS42_1AL_TGACv1_002626_AA0043850	0	0.0729133	0	0.0375283	0	0.0370661
TRIAE_CS42_1AL_TGACv1_002626_AA0043860	1.63539	1.76066	2.16222	1.80778	1.59012	2.02672
TRIAE_CS42_1AL_TGACv1_002629_AA0043900	3.0703	2.62441	2.67959	2.03589	2.22396	2.71729
TRIAE_CS42_1AL_TGACv1_002629_AA0043910	0.440256	0.415158	0.649432	0.492696	0.514909	0.481776
TRIAE_CS42_1AL_TGACv1_002631_AA0043980	80.7798	101.966	80.1896	82.2825	86.0552	80.7347
TRIAE_CS42_1AL_TGACv1_002631_AA0043990	8.23604	10.2568	11.6498	7.12676	9.75245	9.5464
TRIAE_CS42_1AL_TGACv1_002632_AA0044000	0.967446	0.9618	1.06402	1.29121	1.07291	1.0655
TRIAE_CS42_1AL_TGACv1_002632_AA0044010	3.10399	4.76793	4.27527	4.99893	5.06408	4.91353
TRIAE_CS42_1AL_TGACv1_002632_AA0044020	0.0833455	0.356447	0.169905	0.0966714	0.500299	0.309653
TRIAE_CS42_1AL_TGACv1_002632_AA0044030	1.40957	1.71084	1.44947	1.80406	1.43606	1.62488
TRIAE_CS42_1AL_TGACv1_002634_AA0044050	0	0	0.0761287	0.0736836	0	0
TRIAE_CS42_1AL_TGACv1_002635_AA0044060	0.560344	0.764739	1.10002	0.638997	0.71432	0.54679
TRIAE_CS42_1AL_TGACv1_002635_AA0044070	4.01421	3.95312	4.50517	4.50988	3.60636	4.28646
TRIAE_CS42_1AL_TGACv1_002640_AA0044110	0	0	0	0	0	0.0463054
TRIAE_CS42_1AL_TGACv1_002642_AA0044130	23.2167	26.7802	23.3887	29.787	25.1139	28.0921
TRIAE_CS42_1AL_TGACv1_002642_AA0044140	0.666588	0.301927	0.416331	0.258829	0.678568	0.386819
TRIAE_CS42_1AL_TGACv1_002642_AA0044150	4.69732	7.54216	5.75135	5.22565	6.73048	5.66164
TRIAE_CS42_1AL_TGACv1_002645_AA0044190	0.0420159	0.0396339	0.0839919	0.11855	0.0222164	0.0193166
TRIAE_CS42_1AL_TGACv1_002646_AA0044220	4.49477	5.64291	4.58861	2.45519	3.39195	3.9413
TRIAE_CS42_1AL_TGACv1_002646_AA0044230	0.183806	0.0225961	0.0233428	0.339561	0.185027	0.0453515
TRIAE_CS42_1AL_TGACv1_002660_AA0044260	7.19246	3.82252	7.48158	2.32495	4.47079	3.43451
TRIAE_CS42_1AL_TGACv1_002670_AA0044310	19.8384	21.1627	21.7269	17.6406	18.9035	16.0921
TRIAE_CS42_1AL_TGACv1_002671_AA0044340	9.53277	10.4641	8.76164	9.3945	8.24912	9.97876
TRIAE_CS42_1AL_TGACv1_002674_AA0044350	2.41042	3.19493	3.55795	3.84549	2.60581	3.78312
TRIAE_CS42_1AL_TGACv1_002675_AA0044370	3.59888	2.73357	3.94408	5.94622	4.57731	5.07002
TRIAE_CS42_1AL_TGACv1_002684_AA0044420	0.815276	1.04122	0.566836	1.24195	0.943814	1.26525
TRIAE_CS42_1AL_TGACv1_002689_AA0044440	0.390717	0	0.17399	0	0.0445162	0.0403035
TRIAE_CS42_1AL_TGACv1_002689_AA0044460	0	0.028066	0.0292055	0	0.0288102	0
TRIAE_CS42_1AL_TGACv1_002689_AA0044470	1.9157	1.72386	1.67031	1.34229	1.59805	1.53285
TRIAE_CS42_1AL_TGACv1_002691_AA0044490	0.791104	0.346826	0.728946	0.389351	0.232404	0.427246
TRIAE_CS42_1AL_TGACv1_002693_AA0044510	0	0	0.0218133	0.163734	0.0650922	0
TRIAE_CS42_1AL_TGACv1_002698_AA0044520	0	0.0704844	0	0	0	0.0353623
TRIAE_CS42_1AL_TGACv1_002700_AA0044530	5.65308	6.13166	4.12135	5.8376	4.85401	5.27029
TRIAE_CS42_1AL_TGACv1_002714_AA0044580	0.214334	0.096354	0.26403	0.0979615	0.0557298	0.336463
TRIAE_CS42_1AL_TGACv1_002714_AA0044600	6.11395	5.80261	6.403	3.95644	5.30008	5.10996
TRIAE_CS42_1AL_TGACv1_002719_AA0044660	2.94468	2.70221	2.58394	2.87355	2.85188	2.87824
TRIAE_CS42_1AL_TGACv1_002723_AA0044710	2.68384	3.56778	2.79014	2.78336	2.62708	2.52008
TRIAE_CS42_1AL_TGACv1_002723_AA0044720	0	0.0579358	0	0	0	0
TRIAE_CS42_1AL_TGACv1_002725_AA0044760	0.06637	0	0.0334713	0.325623	0.0660379	0.130629
TRIAE_CS42_1AL_TGACv1_002725_AA0044780	0.299833	0.0879955	0.300108	0.600373	0.594424	0.44669
TRIAE_CS42_1AL_TGACv1_002731_AA0044810	19.9119	23.8658	23.5991	32.757	29.0059	25.213
TRIAE_CS42_1AL_TGACv1_002734_AA0044820	0	0.038052	0	0.0380961	0	0
TRIAE_CS42_1AL_TGACv1_002734_AA0044830	0	0.0269966	0.240219	0	0	0
TRIAE_CS42_1AL_TGACv1_002740_AA0044840	0.136955	0.0402706	0.044527	0	0.0470413	0.0402862
TRIAE_CS42_1AL_TGACv1_002745_AA0044860	6.20556	7.71993	7.74218	7.43264	7.86819	6.49049
TRIAE_CS42_1AL_TGACv1_002755_AA0044870	0.763953	1.12523	0.928741	0.818301	0.93291	1.05916
TRIAE_CS42_1AL_TGACv1_002758_AA0044930	0.0222908	0.0218517	0	0.0443449	0.0661608	0.0890907
TRIAE_CS42_1AL_TGACv1_002758_AA0044940	0	0	0.0159648	0	0.01558	0
TRIAE_CS42_1AL_TGACv1_002758_AA0044950	0.814111	1.53573	0.424627	0.405233	0.860844	1.43358
TRIAE_CS42_1AL_TGACv1_002760_AA0044980	0	0.0610604	0	0.0607014	0.0945684	0.060543
TRIAE_CS42_1AL_TGACv1_002760_AA0044990	0.597647	1.21324	1.07111	0.477199	0.712171	0.9031
TRIAE_CS42_1AL_TGACv1_002766_AA0045020	0	0	0.115717	0.056703	0.199448	0.114931
TRIAE_CS42_1AL_TGACv1_002780_AA0045120	1.27779	0.783739	0.70082	0.421927	0.664965	0.802504
TRIAE_CS42_1AL_TGACv1_002781_AA0045150	0	0	0.0820321	0.150838	0	0
TRIAE_CS42_1AL_TGACv1_002782_AA0045180	8.82162	9.4574	7.8549	8.43328	9.50579	6.95906
TRIAE_CS42_1AL_TGACv1_002785_AA0045200	0.114324	0	0	0.0537054	0	0
TRIAE_CS42_1AL_TGACv1_002791_AA0045210	2.30409	2.47054	2.55039	3.66935	2.02315	2.68549
TRIAE_CS42_1AL_TGACv1_002798_AA0045230	3.184	0.827543	1.55331	1.65759	0.298237	0.680741
TRIAE_CS42_1AL_TGACv1_002809_AA0045270	2.30775	3.25591	2.30374	2.37071	2.42193	2.48335
TRIAE_CS42_1AL_TGACv1_002809_AA0045280	0	0	0.0319271	0	0	0
TRIAE_CS42_1AL_TGACv1_002824_AA0045320	0.348732	0.697967	0.390864	0.129485	0.260902	0.261405
TRIAE_CS42_1AL_TGACv1_002825_AA0045350	0.188947	0	0.0945519	0	0	0
TRIAE_CS42_1AL_TGACv1_002826_AA0045390	0.420794	0.363027	0.23005	0.127481	0.562369	0.525474
TRIAE_CS42_1AL_TGACv1_002826_AA0045400	3.41482	6.99732	5.08377	5.3781	6.07761	4.88002
TRIAE_CS42_1AL_TGACv1_002849_AA0045510	0.29051	0.162043	0.40301	0.149165	0.177948	0.285244
TRIAE_CS42_1AL_TGACv1_002849_AA0045520	0.144766	0.0432385	0.0236896	0.0217541	0.150322	0.0642421
TRIAE_CS42_1AL_TGACv1_002852_AA0045530	0.355076	0.88167	0.662517	0.697276	0.527118	0.293623
TRIAE_CS42_1AL_TGACv1_002852_AA0045550	0	0.238214	0.0961202	0.239627	0.0932969	0.145721
TRIAE_CS42_1AL_TGACv1_002853_AA0045570	0	0.0749502	0.0540507	0	0	0.0739871
TRIAE_CS42_1AL_TGACv1_002853_AA0045580	0.130602	0.0635328	0.19991	0.191768	0.308501	0.314508
TRIAE_CS42_1AL_TGACv1_002856_AA0045590	0.13127	0.13514	0.312949	0.270355	0.303355	0.135164
TRIAE_CS42_1AL_TGACv1_002856_AA0045600	15.6625	20.7285	15.7177	21.0544	17.9572	17.4788
TRIAE_CS42_1AL_TGACv1_002858_AA0045620	3.87608	3.69045	3.28895	2.70763	3.12028	2.98037
TRIAE_CS42_1AL_TGACv1_002859_AA0045630	0	0.0210188	0	0	0.044719	0.0418684
TRIAE_CS42_1AL_TGACv1_002863_AA0045640	0	0.0604375	0	0	0.0301225	0
TRIAE_CS42_1AL_TGACv1_002863_AA0045650	0	0.0935191	0.093011	0	0	0.0923859
TRIAE_CS42_1AL_TGACv1_002865_AA0045670	1.2476	1.02844	1.67754	1.27094	0.854225	0.89659
TRIAE_CS42_1AL_TGACv1_002865_AA0045690	3.08498	3.71199	3.91225	4.71955	4.21728	3.67231
TRIAE_CS42_1AL_TGACv1_002865_AA0045700	1.02064	0.837644	0.552564	1.71698	1.15157	0.99859
TRIAE_CS42_1AL_TGACv1_002870_AA0045710	1.78045	2.08285	2.74318	2.00989	2.95582	3.03248
TRIAE_CS42_1AL_TGACv1_002871_AA0045720	4.34232	6.11595	5.53654	3.6517	4.74554	5.58181
TRIAE_CS42_1AL_TGACv1_002871_AA0045740	2.29213	2.02148	1.14928	1.47654	2.5043	1.83906
TRIAE_CS42_1AL_TGACv1_002871_AA0045760	0.303175	1.15496	1.24359	0.517974	0.616856	0.309441
TRIAE_CS42_1AL_TGACv1_002871_AA0045770	2.39985	4.80309	3.75338	2.08779	3.47573	2.99977
TRIAE_CS42_1AL_TGACv1_002872_AA0045780	2.10138	4.99623	1.97167	3.20501	4.18984	1.97197
TRIAE_CS42_1AL_TGACv1_002876_AA0045790	0.463062	0.482079	0.332941	0.159848	0.562911	0.799951
TRIAE_CS42_1AL_TGACv1_002879_AA0045800	0.807528	0.736153	1.44113	0.645645	1.75598	1.72533
TRIAE_CS42_1AL_TGACv1_002879_AA0045810	8.34143	9.25343	7.125	6.21287	9.34518	8.07792
TRIAE_CS42_1AL_TGACv1_002880_AA0045830	0.0220054	0.0523545	0.0218815	0.0526409	0.0757173	0.0319879
TRIAE_CS42_1AL_TGACv1_002883_AA0045850	2.41517	2.6867	2.17255	2.11507	2.51661	2.43159
TRIAE_CS42_1AL_TGACv1_002883_AA0045870	2.44747	4.16091	2.64974	3.22254	3.12945	2.83138
TRIAE_CS42_1AL_TGACv1_002892_AA0045950	0.833124	0.979608	0.912743	1.14127	0.962534	1.51607
TRIAE_CS42_1AL_TGACv1_002892_AA0045960	1.95387	3.04716	2.28286	3.27554	4.30483	3.46431
TRIAE_CS42_1AL_TGACv1_002899_AA0045980	20.9724	22.5738	19.8576	16.3493	18.5351	16.6682
TRIAE_CS42_1AL_TGACv1_002899_AA0045990	6.00411	9.23502	6.59813	6.18758	8.20859	5.8452
TRIAE_CS42_1AL_TGACv1_002899_AA0046010	0.108174	0.0517811	0	0	0.215973	0.474602
TRIAE_CS42_1AL_TGACv1_002899_AA0046020	0	0	0	0	0	0.0318014
TRIAE_CS42_1AL_TGACv1_002899_AA0046030	18.82	21.3771	20.521	18.3856	22.3675	19.2259
TRIAE_CS42_1AL_TGACv1_002900_AA0046040	0.192702	0.612765	0.733447	0.189751	0.286771	0.380019
TRIAE_CS42_1AL_TGACv1_002902_AA0046050	0	0	0	0	0	0.0671057
TRIAE_CS42_1AL_TGACv1_002902_AA0046060	0.122087	0.0948821	0	0.14325	0.121924	0.047897
TRIAE_CS42_1AL_TGACv1_002902_AA0046070	0.0227436	0.0904049	0.0228091	0.0226231	0.135603	0.0227887
TRIAE_CS42_1AL_TGACv1_002903_AA0046120	0.0135565	0	0.0132538	0	0.0276863	0.0366053
TRIAE_CS42_1AL_TGACv1_002903_AA0046130	0.11367	0.244404	0.0569591	0.0805383	0.0295164	0.0535766
TRIAE_CS42_1AL_TGACv1_002904_AA0046140	0.199489	0.427028	0.288602	1.14478	0.613542	0.640255
TRIAE_CS42_1AL_TGACv1_002906_AA0046200	1.6337	2.62853	1.82205	2.14645	2.64498	2.05307
TRIAE_CS42_1AL_TGACv1_002908_AA0046210	1.58578	2.30018	1.85517	1.84967	2.08288	2.11077
TRIAE_CS42_1AL_TGACv1_002908_AA0046230	0.164422	0.126271	0.130784	0.156198	0.134556	0.280614
TRIAE_CS42_1AL_TGACv1_002908_AA0046240	0.454377	0.97505	0.597466	0.416737	1.07688	0.454827
TRIAE_CS42_1AL_TGACv1_002910_AA0046270	11.2394	10.4987	16.9026	9.60287	18.1255	15.1026
TRIAE_CS42_1AL_TGACv1_002910_AA0046290	9.04906	25.8961	15.8503	126.171	32.1544	32.6027
TRIAE_CS42_1AL_TGACv1_002916_AA0046300	0.0204882	0.0562662	0.120243	0.0191907	0	0.0194072
TRIAE_CS42_1AL_TGACv1_002916_AA0046310	2.75131	3.59697	3.6186	4.39933	3.88937	3.51938
TRIAE_CS42_1AL_TGACv1_002920_AA0046380	10.3874	15.4565	14.296	10.557	12.5698	14.526
TRIAE_CS42_1AL_TGACv1_002920_AA0046390	0.620122	1.12826	1.07994	0.668621	1.25777	1.13951
TRIAE_CS42_1AL_TGACv1_002923_AA0046430	4.8681	19.9101	6.39446	8.37905	13.9917	13.4485
TRIAE_CS42_1AL_TGACv1_002923_AA0046440	1.60831	2.49954	1.4201	1.63232	2.17213	2.47654
TRIAE_CS42_1AL_TGACv1_002925_AA0046470	0.321545	0.796861	0.398904	0.643764	0.773754	0.532505
TRIAE_CS42_1AL_TGACv1_002935_AA0046520	2.23586	1.53944	0.739854	1.35507	0.922188	1.2149
TRIAE_CS42_1AL_TGACv1_002935_AA0046530	0.170138	0.643624	0.332362	0.351341	0.292842	0.396549
TRIAE_CS42_1AL_TGACv1_002937_AA0046550	7.92774	10.513	7.70061	6.0525	8.54617	7.91264
TRIAE_CS42_1AL_TGACv1_002945_AA0046600	2.61811	3.34325	3.41902	2.42382	2.86889	3.55111
TRIAE_CS42_1AL_TGACv1_002945_AA0046610	1.27208	1.70465	1.9594	1.90854	1.62174	1.79531
TRIAE_CS42_1AL_TGACv1_002945_AA0046620	2.11977	1.57192	1.81482	1.72256	1.39884	1.33566
TRIAE_CS42_1AL_TGACv1_002949_AA0046670	0.407154	0.83513	0.480505	0.318358	0.293982	0.628187
[truncated: 75,644 more rows]

## Sheet: Table S3
Table S3. 761 DEGs under N0 and Nck in RNA-seq
Gene ID	Gene_symbol	p-value	Log2(Fold change)	Regulation	Description
TRIAE_CS42_4BL_TGACv1_320366_AA1036880	PTR3-A	0.0418327	-1.1155	Down	peptide transporter PTR3-A
TRIAE_CS42_7BS_TGACv1_593057_AA1947770	AAP6	0.0478937	-1.22986	Down	amino acid permease 6
TRIAE_CS42_5DL_TGACv1_433578_AA1416630	ABCG41	0.0415609	-3.09611	Down	ABC transporter G family member 41-like
TRIAE_CS42_3DS_TGACv1_272154_AA0915800	ALP1	0.0403557	-1.32253	Down	protein ANTAGONIST OF LIKE HETEROCHROMATIN PROTEIN 1-like
TRIAE_CS42_6BL_TGACv1_499881_AA1593950	AOX1A	0.0451962	-1.01921	Down	ubiquinol oxidase 2, mitochondrial-like
TRIAE_CS42_5AL_TGACv1_376214_AA1233760	ARPN	0.0447645	-1.2542	Down	basic blue protein-like
TRIAE_CS42_5DL_TGACv1_435148_AA1446740	ARPN	0.0283396	-1.24223	Down	basic blue protein-like
TRIAE_CS42_2AS_TGACv1_113775_AA0360350	ASPG1	0.0196187	-1.08979	Down	protein ASPARTIC PROTEASE IN GUARD CELL 1
TRIAE_CS42_3AL_TGACv1_194843_AA0640520	At1g06620	0.00962158	-1.50205	Down	1-aminocyclopropane-1-carboxylate oxidase-like protein 1
TRIAE_CS42_3DL_TGACv1_251394_AA0881110	At1g17710	0.00255272	-2.62866	Down	inorganic pyrophosphatase 2
TRIAE_CS42_3DL_TGACv1_251394_AA0881120	At1g17710	0.0378966	-1.1181	Down	inorganic pyrophosphatase 2
TRIAE_CS42_3B_TGACv1_223055_AA0775750	At1g17710	0.00513157	-2.14532	Down	inorganic pyrophosphatase 2
TRIAE_CS42_1AL_TGACv1_000246_AA0007210	At1g48100	0.0102931	-2.63146	Down	polygalacturonase At1g48100
TRIAE_CS42_1DL_TGACv1_063761_AA0230650	At1g48100	0.0101412	Inf	Down	polygalacturonase At1g48101
TRIAE_CS42_3DS_TGACv1_271872_AA0909840	At1g52590	0.0135361	-3.08877	Down	DCC family protein At1g52590, chloroplastic
TRIAE_CS42_7BL_TGACv1_579870_AA1910660	At1g80440	0.0212692	-2.10978	Down	F-box/kelch-repeat protein At1g80440
TRIAE_CS42_2DS_TGACv1_179202_AA0605170	At2g23540	0.0287558	-1.65865	Down	GDSL esterase/lipase At2g23540-like
TRIAE_CS42_3DL_TGACv1_249305_AA0844760	At2g26730	0.0375245	-1.76766	Down	probable inactive receptor kinase At2g26730
TRIAE_CS42_3B_TGACv1_221656_AA0746710	At2g43200	0.0294381	-1.237	Down	probable methyltransferase PMT19
TRIAE_CS42_4AL_TGACv1_291365_AA0994230	At3g55350	7.62e-08	-2.49096	Down	putative nuclease HARBI1
TRIAE_CS42_2AS_TGACv1_112463_AA0338520	At3g56050	0.0391914	-1.08389	Down	probable inactive receptor-like protein kinase At3g56050
TRIAE_CS42_7AL_TGACv1_557825_AA1786660	At4g02530	0.0394934	-1.49753	Down	thylakoid lumenal 16.5 kDa protein, chloroplastic
TRIAE_CS42_4AS_TGACv1_306930_AA1015180	At4g33820	0.00289068	-2.83169	Down	endo-1,4-beta-xylanase 5-like
TRIAE_CS42_5BL_TGACv1_404605_AA1305870	At5g13200	0.0171947	-1.15989	Down	GEM-like protein 5
TRIAE_CS42_6BL_TGACv1_500523_AA1605890	At5g22660	0.00205272	-2.09027	Down	F-box/LRR-repeat protein At5g22660
TRIAE_CS42_6BL_TGACv1_500579_AA1606630	At5g23370	0.010965	-3.2743	Down	Putative GEM-like protein 8
TRIAE_CS42_3B_TGACv1_220627_AA0712650	At5g37890	0.0194678	-1.15779	Down	E3 ubiquitin-protein ligase SINA-like 7
TRIAE_CS42_4DL_TGACv1_343981_AA1142170	At5g46170	0.0223264	-1.83779	Down	F-box protein At5g46170-like
TRIAE_CS42_2BS_TGACv1_147379_AA0482410	At5g47530	0.0054116	-4.02426	Down	cytochrome b561 and DOMON domain-containing protein At5g47530
TRIAE_CS42_4DL_TGACv1_344253_AA1145510	At5g49610	0.00723735	-2.03597	Down	putative F-box/LRR-repeat/kelch-repeat protein At1g11620
TRIAE_CS42_U_TGACv1_644386_AA2139160	At5g67140	0.0271821	-1.23519	Down	F-box protein At5g67140-like isoform X1
TRIAE_CS42_3AL_TGACv1_194001_AA0624320	ATJ6	0.0363491	-2.98534	Down	DnaJ homolog subfamily B member 8
TRIAE_CS42_3B_TGACv1_221059_AA0728710	ATJ6	0.014195	-3.23221	Down	dnaJ homolog subfamily B member 7-like
TRIAE_CS42_6BL_TGACv1_499809_AA1592240	ATL31	0.0027579		Down	E3 ubiquitin-protein ligase ATL31
TRIAE_CS42_6AL_TGACv1_471947_AA1516150	AVT3C	0.0466145	-1.17712	Down	amino acid transporter AVT3C
TRIAE_CS42_6BL_TGACv1_501834_AA1621040	AVT3C	0.0111487	-1.50219	Down	amino acid transporter AVT3C
TRIAE_CS42_2DL_TGACv1_159108_AA0532580	BAN	0.0368587	-2.92632	Down	anthocyanidin reductase
TRIAE_CS42_5DL_TGACv1_433595_AA1417100	bHLH150	0.029705	-1.31295	Down	Transcription factor bHLH150
TRIAE_CS42_2BL_TGACv1_129831_AA0397480	BPM1	0.0393072	inf	Down	BTB/POZ and MATH domain-containing protein 1
TRIAE_CS42_5AL_TGACv1_377499_AA1247400	CAB1	0.0149365	-1.03	Down	Chlorophyll a-b binding protein 1, chloroplastic
TRIAE_CS42_5DL_TGACv1_433321_AA1409630	CAB1	0.0151189	-1.11	Down	Chlorophyll a-b binding protein 1, chloroplastic
TRIAE_CS42_1AL_TGACv1_009365_AA0055660	CAB3C	0.0059266	-1.02	Down	Chlorophyll a-b binding protein 3C, chloroplastic
TRIAE_CS42_1BL_TGACv1_031707_AA0119340	CAB3C	0.0366836	-1.42	Down	Chlorophyll a-b binding protein 3C, chloroplastic
TRIAE_CS42_1BL_TGACv1_033547_AA0140310	CAB3C	0.0425945	-1.38	Down	Chlorophyll a-b binding protein 3C, chloroplastic
TRIAE_CS42_4AL_TGACv1_289730_AA0976080	CBL3	0.00419765	-1.17	Down	calcineurin B-like protein 3
TRIAE_CS42_4DS_TGACv1_362256_AA1178310	CBL3	0.00692868	-1.12	Down	calcineurin B-like protein 3
TRIAE_CS42_2AS_TGACv1_114828_AA0369560	CIPK29	0.00380912	-1.33724	Down	CBL-interacting protein kinase 29
TRIAE_CS42_1BL_TGACv1_031254_AA0110410	CML15	1.11e-05	-1.23	Down	calcium-binding protein CML15
TRIAE_CS42_3AL_TGACv1_193824_AA0620270	CML31	0.0391075	-1.02	Down	calcium-binding protein CML31
TRIAE_CS42_3B_TGACv1_223254_AA0779030	CML31	0.0221413	-1.8	Down	calcium-binding protein CML31
TRIAE_CS42_3B_TGACv1_226900_AA0820060	CML31	0.0211104	-3.29	Down	calcium-binding protein CML31
TRIAE_CS42_5BL_TGACv1_407606_AA1358300	CML36	0.0429088	-1.29	Down	calcium-binding protein CML36
TRIAE_CS42_5AL_TGACv1_375059_AA1215080	CML50	0.00621282	-1.2	Down	calcium-binding protein CML50
TRIAE_CS42_7AS_TGACv1_572201_AA1851670	COL11	0.0347124	-2.56032	Down	putative zinc finger protein CONSTANS-LIKE 11
TRIAE_CS42_4DL_TGACv1_342413_AA1113010	CP12-1	0.00811499	-1.14883	Down	calvin cycle protein CP12-1, chloroplastic
TRIAE_CS42_6AL_TGACv1_471730_AA1513490	CPX	0.0151081	-3.56736	Down	oxygen-dependent coproporphyrinogen-III oxidase, chloroplastic
TRIAE_CS42_3DS_TGACv1_273176_AA0929200	CRH11	0.0218112	-1.78221	Down	extracellular glycosidase CRH11
TRIAE_CS42_7AL_TGACv1_556550_AA1765120	CRK29	0.0119814	-3.82775	Down	receptor-like protein kinase At4g00960
TRIAE_CS42_3AL_TGACv1_193966_AA0623630	CRR21	0.0293402	-1.22785	Down	pentatricopeptide repeat-containing protein At5g55740, chloroplastic
TRIAE_CS42_2DS_TGACv1_177659_AA0582070	CURT1B	0.00149668	-1.2812	Down	protein CURVATURE THYLAKOID 1B, chloroplastic-like isoform X2
TRIAE_CS42_3DL_TGACv1_249940_AA0858870	CURT1C	0.0144292	-1.25691	Down	protein CURVATURE THYLAKOID 1C, chloroplastic-like
TRIAE_CS42_6AL_TGACv1_470861_AA1496950	CYP707A5	0.000835146	-1.7279	Down	ABA 8'-hydroxylase
TRIAE_CS42_6DL_TGACv1_526851_AA1693450	CYP707A5	0.00270882	-1.76059	Down	ABA 8'-hydroxylase
TRIAE_CS42_1DL_TGACv1_063686_AA0229870	CYP71D55	0.0336651	-1.95	Down	premnaspirodiene oxygenase
TRIAE_CS42_7DL_TGACv1_603857_AA1990250	CYP734A4	0.0418601	-1.05	Down	cytochrome P450 734A4
TRIAE_CS42_6AS_TGACv1_487522_AA1571230	CYSEP	0.0307797	-2.9949	Down	Vignain
TRIAE_CS42_6DL_TGACv1_526795_AA1692050	DHN3	0.0125247	-1.57649	Down	Dehydrin DHN3
TRIAE_CS42_6BL_TGACv1_500727_AA1608920	DHN4	3.7e-05	-1.07702	Down	rab protein Dehydrin DHN4
TRIAE_CS42_6DL_TGACv1_528234_AA1712700	DHN4	0.00233645	-1.34185	Down	Dehydrin DHN4
TRIAE_CS42_2DL_TGACv1_161538_AA0559080	DMR6	0.036522	inf	Down	Protein DOWNY MILDEW RESISTANCE 6
TRIAE_CS42_6AL_TGACv1_472515_AA1523040	DOF4	0.00612498	-1.13593	Down	Dof zinc finger protein 4
TRIAE_CS42_5AL_TGACv1_375132_AA1216570	DREB1B	0.000446391	-2.26934	Down	Dehydration-responsive element-binding protein 1B
TRIAE_CS42_5DL_TGACv1_433987_AA1426770	DSP1	0.0334828	-1.2636	Down	probable tyrosine-protein phosphatase At1g05000
TRIAE_CS42_3B_TGACv1_222610_AA0767750	EL5.1	0.0104819		Down	E3 ubiquitin-protein ligase EL5
TRIAE_CS42_3DL_TGACv1_251564_AA0882520	ENODL1	0.0415416	-3.18596	Down	early nodulin-like protein 1
TRIAE_CS42_6BS_TGACv1_513223_AA1635020	EO	0.028542	-1.05198	Down	2-methylene-furan-3-one reductase
TRIAE_CS42_4AL_TGACv1_289407_AA0970390	EPFL2	0.0103636	inf	Down	EPIDERMAL PATTERNING FACTOR-like protein 2
TRIAE_CS42_6DL_TGACv1_527023_AA1697360	ERF054	0.0034151	-1.31514	Down	Ethylene-responsive transcription factor ERF054
TRIAE_CS42_1AL_TGACv1_000814_AA0019580	ERF061	0.0171184	-1.29486	Down	Ethylene-responsive transcription factor ERF061
TRIAE_CS42_5BL_TGACv1_406063_AA1340110	ERF109	0.0248296	-2.52315	Down	Ethylene-responsive transcription factor ERF109
TRIAE_CS42_1DL_TGACv1_061597_AA0199590	ERF1-2	0.00124999	-1.0371	Down	Eukaryotic peptide chain release factor subunit 1-2
TRIAE_CS42_1BL_TGACv1_030266_AA0084590	ERF6	0.0184336	-2.14444	Down	Ethylene responsive transcription factor 6
TRIAE_CS42_5BS_TGACv1_423277_AA1373020	EXG1	0.0418462	-1.76737	Down	glucan 1,3-beta-glucosidase 1
TRIAE_CS42_5BS_TGACv1_423277_AA1373030	EXG1	0.00688522	-2.25306	Down	glucan 1,3-beta-glucosidase 2
TRIAE_CS42_7AL_TGACv1_558678_AA1795270	FAR1	0.0107711	-1.9118	Down	protein FAR1-RELATED SEQUENCE 5-like
TRIAE_CS42_6DL_TGACv1_526734_AA1690900	FBW2	0.000239832	-1.48294	Down	F-box protein FBW2
TRIAE_CS42_7DS_TGACv1_623845_AA2056750	GDPD2	0.0152743	-2.48031	Down	glycerophosphodiester phosphodiesterase GDPD1, chloroplastic-like isoform X1
TRIAE_CS42_2BS_TGACv1_147575_AA0485010	GOLS3	0.00287696	-3.68641	Down	galactinol synthase 3
TRIAE_CS42_2BL_TGACv1_130907_AA0419780	GRP3	1.2e-05	-1.24528	Down	glycine rich protein, partial
TRIAE_CS42_3AL_TGACv1_196283_AA0659080	GST3	0.0187514	-1.18	Down	glutathione S-transferase 3
TRIAE_CS42_7AL_TGACv1_556530_AA1764860	GULLO2	0.00209913	-1.51607	Down	L-gulonolactone oxidase 2-like
TRIAE_CS42_3DL_TGACv1_249333_AA0845650	H2A-2	0.0257384	-4.16811	Down	unnamed protein product
TRIAE_CS42_6BS_TGACv1_516303_AA1674740	H2A-3	0.038439	-1.75441	Down	protein H2A.6-like
TRIAE_CS42_5DL_TGACv1_434875_AA1442920	HSFA2B	0.0427945	-1.01973	Down	Heat stress transcription factor A-2e
TRIAE_CS42_4DL_TGACv1_342984_AA1126990	HSFA2D	0.0252995	-1.56019	Down	Heat shock factor HsfA2d
TRIAE_CS42_U_TGACv1_712376_AA2166870	HSFB2A	0.00361514	-3.18791	Down	Heat stress transcription factor B-2a
TRIAE_CS42_4DL_TGACv1_343739_AA1138960	HSFC2A	0.0400112	-1.94	Down	Heat stress transcription factor C-2a
TRIAE_CS42_4BL_TGACv1_321697_AA1064240	HSP70	0.00837453	-1.93	Down	heat shock cognate 70 kDa protein 2-like
TRIAE_CS42_4DL_TGACv1_344347_AA1146290	HSP70	0.0171532	-1.87	Down	heat shock cognate 70 kDa protein 2-like
TRIAE_CS42_3AS_TGACv1_211771_AA0694050	IAA1	0.0276318	-1.02866	Down	auxin-responsive protein IAA1
TRIAE_CS42_6AL_TGACv1_472187_AA1518870	IBR5	0.00302728	-3.02102	Down	protein-tyrosine-phosphatase IBR5
TRIAE_CS42_7AS_TGACv1_570614_AA1838260	IRL4	0.0352931	-1.43578	Down	plant intracellular Ras-group-related LRR protein 4-like
TRIAE_CS42_5BL_TGACv1_406255_AA1343070	itt1	0.02858	-2.8021	Down	predicted protein
TRIAE_CS42_6BL_TGACv1_499409_AA1581790	KCS12	0.00669521	-1.48	Down	3-ketoacyl-CoA synthase 1
TRIAE_CS42_7BL_TGACv1_577235_AA1869660	KIC	0.00757912	-1.03	Down	calcium-binding protein KIC
TRIAE_CS42_4DL_TGACv1_342437_AA1113750	LBD30	0.0391988	-1.05098	Down	LOB domain-containing protein 30
TRIAE_CS42_1DL_TGACv1_062185_AA0210150	LHBC	0.000169315	-1.06	Down	chlorophyll a-b binding protein of LHCII type III, chloroplastic
TRIAE_CS42_2AS_TGACv1_112955_AA0348610	LHBC	0.00567593	-1.11	Down	chlorophyll a-b binding protein of LHCII type III, chloroplastic
TRIAE_CS42_3B_TGACv1_221467_AA0741610	LRK10	0.036529	-1.19765	Down	receptor-like protein kinase
TRIAE_CS42_5DL_TGACv1_433802_AA1422480	LTP	6.44e-07	-6.21144	Down	non-specific lipid-transfer protein
TRIAE_CS42_1DL_TGACv1_061384_AA0193820	LTP-2	0.0141068	-1.29332	Down	non-specific lipid-transfer protein 2
TRIAE_CS42_1BL_TGACv1_031117_AA0108110	MAPKKK17	0.0196077	-1.1181	Down	mitogen-activated protein kinase kinase kinase 17
TRIAE_CS42_3DL_TGACv1_249770_AA0855930	MAPKKK17	0.0256865	-1.71042	Down	mitogen-activated protein kinase kinase kinase 17
TRIAE_CS42_1DL_TGACv1_062090_AA0208650	MIK2	0.0442033	-3.99829	Down	MDIS1-interacting receptor like kinase 2-like
TRIAE_CS42_3B_TGACv1_224851_AA0802320	MLO1	0.0019046	-4.81934	Down	MLO-like protein 1
TRIAE_CS42_5AL_TGACv1_373971_AA1185940	NAC002	0.0043086	-1.03695	Down	NAC domain-containing protein 2
TRIAE_CS42_5DL_TGACv1_438120_AA1467920	NAC002	0.000532636	-1.02822	Down	NAC domain-containing protein 3
TRIAE_CS42_1AL_TGACv1_000056_AA0001800	NFYB4	0.0486174	-1.03517	Down	Nuclear transcription factor Y subunit B-4
TRIAE_CS42_4AS_TGACv1_306412_AA1007760	NFYC2	0.0032987	-4.33151	Down	Nuclear transcription factor Y subunit C-2
TRIAE_CS42_6AS_TGACv1_487022_AA1567490	NRPD4	0.0328413	-1.54838	Down	DNA-directed RNA polymerases IV and V subunit 4-like
TRIAE_CS42_U_TGACv1_640932_AA2079700	NUDT21	0.0152958	-1.45299	Down	nudix hydrolase 21, chloroplastic-like
TRIAE_CS42_3DL_TGACv1_250160_AA0863340	OBAP2B	0.011644	-1.01513	Down	oil body-associated protein 2B-like
TRIAE_CS42_2AS_TGACv1_113985_AA0363060	OEE3	0.000313999	-1.02	Down	Oxygen-evolving enhancer protein 3, chloroplastic
TRIAE_CS42_2DS_TGACv1_178744_AA0600460	OEE3	0.0070854	-1.01	Down	Oxygen-evolving enhancer protein 3, chloroplastic
TRIAE_CS42_U_TGACv1_642721_AA2122240	OEE3	1.31e-05	-1.08	Down	Oxygen-evolving enhancer protein 3, chloroplastic
TRIAE_CS42_3DS_TGACv1_271635_AA0904490	OFP13	0.0455153	-1.75779	Down	Transcription repressor OFP13
TRIAE_CS42_3B_TGACv1_232726_AA0831260	Os01g0656200	0.0390285	-1.12651	Down	Probable protein phosphatase 2C 8
TRIAE_CS42_3B_TGACv1_220974_AA0725520	Os01g0913000	0.00525554	-1.64816	Down	Thioredoxin F-type, chloroplastic
TRIAE_CS42_3DS_TGACv1_272427_AA0920610	Os03g0188200	0.046665	-1.43362	Down	RING-H2 finger protein ATL39-like
TRIAE_CS42_1DL_TGACv1_063462_AA0227540	Os05g0375400	0.0038762	-1.05335	Down	putative beta-1,3-glucanase
TRIAE_CS42_1DL_TGACv1_061143_AA0186830	Os05g0401100	0.00150522	-1.04418	Down	UPF0603 protein Os05g0401100, chloroplastic
TRIAE_CS42_U_TGACv1_641444_AA2095210	Os07g0684100	0.0168501	-1.25605	Down	thioredoxin-like 1-1, chloroplastic
TRIAE_CS42_5AL_TGACv1_375138_AA1216740	OsI_012078	0.00344072	-1.37	Down	Chlorophyll a-b binding protein, chloroplastic
TRIAE_CS42_5BL_TGACv1_405399_AA1326490	OsI_012078	0.00226117	-1.21	Down	Chlorophyll a-b binding protein, chloroplastic
TRIAE_CS42_5DL_TGACv1_437406_AA1466150	OsI_012078	0.00140825	-1.23	Down	Chlorophyll a-b binding protein, chloroplastic
TRIAE_CS42_5BL_TGACv1_405284_AA1324060	OsI_33147	0.0060753	-1.18442	Down	CASP-like protein 5A2
TRIAE_CS42_5AL_TGACv1_376577_AA1238650	PAE3	0.0212038	-2.74176	Down	pectin acetylesterase 3
TRIAE_CS42_4DS_TGACv1_361457_AA1168320	PAP4	0.0242184	-2.3033	Down	probable plastid-lipid-associated protein 4, chloroplastic
TRIAE_CS42_2BS_TGACv1_149972_AA0497860	PBL18	0.0365941	-1.00127	Down	serine/threonine-protein kinase PBL18
TRIAE_CS42_3DS_TGACv1_272459_AA0921070	PER25	0.0412667	-3.1	Down	peroxidase 25
TRIAE_CS42_7BS_TGACv1_592246_AA1934290	PER5	0.0284315	-3.78795	Down	peroxidase 5
TRIAE_CS42_U_TGACv1_642089_AA2111090	PERK4	0.0443961	-1.38825	Down	proline-rich receptor-like protein kinase PERK4
TRIAE_CS42_7AS_TGACv1_569206_AA1810290	PETE	7.55e-06	-1.1	Down	Plastocyanin
TRIAE_CS42_7BS_TGACv1_592974_AA1946890	PHO1-3	0.00889788	-2.66911	Down	phosphate transporter PHO1-3
TRIAE_CS42_5DL_TGACv1_433353_AA1410620	PIF5	0.000410173	-1.55068	Down	Transcription factor PIF5
TRIAE_CS42_3DL_TGACv1_250214_AA0864380	PKL	0.0102899	-1.02004	Down	CHD3-type chromatin-remodeling factor PICKLE-like isoform X1
TRIAE_CS42_4AS_TGACv1_309494_AA1031000	PLA2-II	0.00738318	-2.81806	Down	Probable phospholipase A2 homolog 2
TRIAE_CS42_5DL_TGACv1_434869_AA1442840	PM19L	0.0338862	-1.26	Down	membrane protein PM19L
TRIAE_CS42_5DL_TGACv1_437074_AA1464980	PM19L	0.00901017	-1.40415	Down	membrane protein PM19L
TRIAE_CS42_4AS_TGACv1_309150_AA1030460	PNSB2	0.0446081	-1.18	Down	Photosynthetic NDH subunit of subcomplex B 2
TRIAE_CS42_3AL_TGACv1_194425_AA0632840	PNSB5	0.0048686	-1.45131	Down	Photosynthetic NDH subunit of subcomplex B 5, chloroplastic
TRIAE_CS42_2AL_TGACv1_093231_AA0275620	PORA	8e-05	-2.80616	Down	protochlorophyllide reductase A, chloroplastic
TRIAE_CS42_2BL_TGACv1_129961_AA0400500	PORA	0.000489278	-1.3619	Down	protochlorophyilide reductase
TRIAE_CS42_5DL_TGACv1_433351_AA1410520	PS I-F	5.33e-05	-1	Down	Photosystem I reaction center subunit III, chloroplastic
TRIAE_CS42_2AL_TGACv1_094363_AA0296470	PS I-K	5.41e-05	-1.3	Down	Photosystem I reaction center subunit psaK, chloroplastic
TRIAE_CS42_2BL_TGACv1_129762_AA0395100	PS I-K	0.00593676	-1.13	Down	Photosystem I reaction center subunit psaK, chloroplastic
TRIAE_CS42_2DS_TGACv1_177978_AA0588530	PS I-N	0.00163391	-1.18	Down	Photosystem I reaction center subunit N, chloroplastic
TRIAE_CS42_2AL_TGACv1_094760_AA0302740	PS I-O	0.021573	-1.08	Down	Photosystem I subunit O
TRIAE_CS42_2BL_TGACv1_130016_AA0401680	PS I-O	0.000102075	-1.42	Down	Photosystem I subunit O
TRIAE_CS42_2DL_TGACv1_158785_AA0526110	PS I-O	0.0401927	-1.13	Down	Photosystem I subunit O
TRIAE_CS42_2DL_TGACv1_159815_AA0543110	PSBR	0.0391615	-2.54	Down	Photosystem II 10 kDa polypeptide
TRIAE_CS42_6AL_TGACv1_473748_AA1532760	PSBR	0.0386321	inf	Down	Photosystem II 10 kDa polypeptide
TRIAE_CS42_6BL_TGACv1_500044_AA1597870	PSBR	6.2e-05	-2.01	Down	Photosystem II 10 kDa polypeptide
TRIAE_CS42_6DL_TGACv1_527144_AA1699290	PSBR	6.27e-06	-1.95	Down	Photosystem II 10 kDa polypeptide
TRIAE_CS42_2DL_TGACv1_157896_AA0500880	PSBT	0.0213446	-1.19	Down	Photosystem II reaction center T protein, chloroplastic
TRIAE_CS42_3B_TGACv1_221138_AA0731600	PSBW	0.000231444	-1.12	Down	Photosystem II reaction center W protein, chloroplastic
TRIAE_CS42_7BL_TGACv1_578256_AA1892050	PSBY	0.00121693	-1.3	Down	Photosystem II core complex proteins psbY, chloroplastic
TRIAE_CS42_3DS_TGACv1_272389_AA0920080	psi1	0.0303938	-1.00282	Down	DnaJ homolog subfamily B member 4
TRIAE_CS42_7DS_TGACv1_625545_AA2065520	PSRP6	0.0480546	-1.60118	Down	50S ribosomal protein 6, chloroplastic
TRIAE_CS42_7AL_TGACv1_557191_AA1777870	PTR2	0.0334748	-2.27974	Down	peptide transporter PTR2
TRIAE_CS42_1AL_TGACv1_002569_AA0043170	PYL4	0.0101931	-2.99433	Down	abscisic acid receptor PYL4
TRIAE_CS42_1AL_TGACv1_000815_AA0019720	RA3	0.0190348	-1.27562	Down	trehalose 6-phosphate phosphatase RA3
TRIAE_CS42_U_TGACv1_642197_AA2113160	RAP2-12	0.0151466	-2.23876	Down	Ethylene-responsive transcription factor RAP2-12
TRIAE_CS42_7AS_TGACv1_569159_AA1808800	RAP2-4	0.0441652	-1.09194	Down	Ethylene-responsive transcription factor RAP2-4
TRIAE_CS42_7BS_TGACv1_593422_AA1951390	RAP2-4	0.0298114	-1.27842	Down	Ethylene-responsive transcription factor RAP2-4
TRIAE_CS42_5BL_TGACv1_404180_AA1288550	RBCX1	0.000421428	-4.7187	Down	chaperonin-like RBCX protein 1, chloroplastic
TRIAE_CS42_5BL_TGACv1_407243_AA1354730	RBCX2	0.0173721	-1.47091	Down	chaperonin-like RBCX protein 2, chloroplastic
TRIAE_CS42_2AS_TGACv1_112831_AA0345900	RDUF1	0.00868911	-2.28809	Down	E3 ubiquitin-protein ligase RDUF1
TRIAE_CS42_2BS_TGACv1_148173_AA0491160	RDUF1	0.00781479	-2.20066	Down	E3 ubiquitin-protein ligase RDUF1
TRIAE_CS42_2DS_TGACv1_177260_AA0571040	RDUF1	0.0117816	-2.4157	Down	E3 ubiquitin-protein ligase RDUF1
TRIAE_CS42_2DL_TGACv1_158170_AA0511230	REFA1	0.0347202	-1.27937	Down	Elongation factor 1-alpha
TRIAE_CS42_3AS_TGACv1_211472_AA0690490	RFS2	0.00178406	-1.09082	Down	probable galactinol--sucrose galactosyltransferase 2
TRIAE_CS42_6DL_TGACv1_527070_AA1698080	RHA2A	0.0286382	-1.13345	Down	E3 ubiquitin-protein ligase RHA2A
TRIAE_CS42_5BL_TGACv1_729778_AA2172490	RIP30	6.5e-06	-5.25488	Down	protein synthesis inhibitor I
TRIAE_CS42_5AL_TGACv1_375320_AA1219780	RIP30A	0.000226049	-4.1123	Down	protein synthesis inhibitor II
TRIAE_CS42_5BL_TGACv1_405746_AA1334420	RIP30A	0.000220352	-4.9158	Down	protein synthesis inhibitor II
TRIAE_CS42_5DL_TGACv1_433252_AA1407070	RIP30A	0.00354743	-2.06208	Down	protein synthesis inhibitor II
TRIAE_CS42_7BL_TGACv1_578155_AA1890310	RPM1	0.0471566	-1.21284	Down	Disease resistance protein RPM1
TRIAE_CS42_1DS_TGACv1_080301_AA0245590	RPP13	0.00892724	-3.69978	Down	Disease resistance RPP13
TRIAE_CS42_7DL_TGACv1_604258_AA1995960	RPP13	0.044715	-1.21377	Down	Disease resistance RPP13
TRIAE_CS42_5DL_TGACv1_433715_AA1420320	RPS9	0.0416504	-1.0588	Down	30S ribosomal protein S9, chloroplastic
TRIAE_CS42_3DL_TGACv1_249346_AA0846090	SAP2	0.0429104	-1.51686	Down	zinc finger A20 and AN1 domain-containing stress-associated protein 2
TRIAE_CS42_6AL_TGACv1_471081_AA1502410	sdu1	0.0247968	-2.23888	Down	desumoylating isopeptidase 1-like
TRIAE_CS42_6BL_TGACv1_502081_AA1622900	sdu1	0.00772864	-1.73443	Down	desumoylating isopeptidase 1-like
TRIAE_CS42_6DL_TGACv1_527510_AA1705020	sdu1	0.0200836	-1.4507	Down	desumoylating isopeptidase 1-like
TRIAE_CS42_3DS_TGACv1_274537_AA0936010	SLAH1	0.0328183	-1.52473	Down	S-type anion channel SLAH1
TRIAE_CS42_4BS_TGACv1_328984_AA1096480	SMO1-2	0.00931279	-1.02334	Down	Methylsterol monooxygenase 1-2
TRIAE_CS42_5AL_TGACv1_374191_AA1193090	SMR5	0.00111913	-2.14467	Down	cyclin-dependent protein kinase inhibitor SMR5-like
TRIAE_CS42_5AL_TGACv1_376027_AA1231000	SWEET11	0.000117026	-1.03405	Down	bidirectional sugar transporter SWEET11
TRIAE_CS42_5DL_TGACv1_436207_AA1459200	SWEET11	0.000211644	-1.00984	Down	bidirectional sugar transporter SWEET11
TRIAE_CS42_4AS_TGACv1_308212_AA1026690	SWEET16	0.00923071	-1.87227	Down	bidirectional sugar transporter SWEET16
TRIAE_CS42_7DS_TGACv1_623024_AA2048610	SWEET6B	0.046367	-2.72978	Down	bidirectional sugar transporter SWEET6b
TRIAE_CS42_5BL_TGACv1_405510_AA1329060	TCEA1	0.0100705	-1.68678	Down	probable carboxylesterase 2
TRIAE_CS42_5BL_TGACv1_407995_AA1360840	TCEA2	0.000910798	-1.92225	Down	predicted protein, partial
TRIAE_CS42_6DL_TGACv1_528445_AA1714160	TCP21	0.00847785	-1.17566	Down	Transcription factor TCP21
TRIAE_CS42_5DL_TGACv1_438771_AA1468650	TIC62	0.00906624	-1.07273	Down	protein TIC 62, chloroplastic
TRIAE_CS42_3B_TGACv1_221653_AA0746670	TPK1	0.0368112	-1.04022	Down	two-pore potassium channel 1
TRIAE_CS42_6DL_TGACv1_526852_AA1693540	TPS11	0.00775742	-1.12893	Down	α,α-trehalose 6-phosphate synthase
TRIAE_CS42_5AL_TGACv1_373996_AA1187140	U2AF35A	0.0424017	-1.24549	Down	splicing factor U2af small subunit A-like isoform X1
TRIAE_CS42_4DL_TGACv1_344129_AA1144070	UGT73E1	0.034336	-1.01603	Down	scopoletin glucosyltransferase-like
TRIAE_CS42_5BS_TGACv1_424042_AA1386360	WAK5	0.0308716	-1.54408	Down	Wall-associated receptor kinase 5
TRIAE_CS42_1AL_TGACv1_000708_AA0017440	WHAB1.6	0.0306444	-1.1	Down	Chlorophyll a-b binding protein, chloroplastic
TRIAE_CS42_5DS_TGACv1_457075_AA1481960	WIR1A	0.0428897	-4.32586	Down	protein WIR1A
TRIAE_CS42_1AL_TGACv1_002725_AA0044780	WRKY53	0.0365882	-1.23603	Down	WRKY transcription factor 53
TRIAE_CS42_U_TGACv1_642052_AA2110220	XK2	0.0381654	-2.49696	Down	xylulose kinase
TRIAE_CS42_3DL_TGACv1_249661_AA0853710	XRI1	0.0418512	-1.42558	Down	protein XRI1-like
TRIAE_CS42_7BL_TGACv1_576920_AA1859830	XTH23	0.033705	-1.06185	Down	putative xyloglucan endotrans glucosylase/hydrolase protein 23
TRIAE_CS42_4DS_TGACv1_362776_AA1182070	YLS3_1	0.00768365	-2.64027	Down	protein YLS3
TRIAE_CS42_5AL_TGACv1_375074_AA1215460	ZAT5	0.0332468	-2.35615	Down	C2H2 zinc finger protein ZAT5
TRIAE_CS42_5BL_TGACv1_407845_AA1359940	ZAT5	0.0151862	-1.53414	Down	C2H2 zinc finger protein ZAT5
TRIAE_CS42_5BL_TGACv1_408036_AA1361280	ZAT5	0.0460714	-1.02376	Down	C2H2 zinc finger protein ZAT5
TRIAE_CS42_5BL_TGACv1_408036_AA1361310	ZAT7	0.0317732	-2.61367	Down	C2H2 zinc finger protein ZAT7
TRIAE_CS42_5DL_TGACv1_434930_AA1443690	ZAT9	0.0220344	-1.46241	Down	C2H2 zinc finger protein ZAT9
TRIAE_CS42_2DS_TGACv1_178966_AA0602820		0.00986864		Down	proteoglycan 4
TRIAE_CS42_4BL_TGACv1_321465_AA1060970		0.0466628	-1.12534	Down	protein SRG1-like
TRIAE_CS42_5AL_TGACv1_375760_AA1226770		0.049374	-1.37543	Down	Bowman-Birk type proteinase inhibitor PVI-3(2)-like
TRIAE_CS42_5AL_TGACv1_378687_AA1254250		0.00653106	-1.05416	Down	Serpin-Z2B
TRIAE_CS42_5BL_TGACv1_404144_AA1286530		0.0214758	-1.79787	Down	hypothetical protein TRIUR3_05532
TRIAE_CS42_6BS_TGACv1_514534_AA1661140		0.0189869	-2.01001	Down	scopoletin glucosyltransferase-like
TRIAE_CS42_1AL_TGACv1_000490_AA0013350		0.00274599	-1.24723	Down	hypothetical protein TRIUR3_06537
TRIAE_CS42_1AL_TGACv1_000985_AA0023170		0.0413589	-2.40481	Down	hypothetical protein F775_25172
TRIAE_CS42_1AL_TGACv1_001087_AA0024710		0.0252957	-2.69549	Down	hypothetical protein F775_32053
TRIAE_CS42_1AL_TGACv1_002904_AA0046140		0.00688309	-1.46639	Down	hypothetical protein F775_05138
TRIAE_CS42_1AL_TGACv1_003073_AA0047450		0.0284842	-1.33695	Down	hypothetical protein TRIUR3_14765
TRIAE_CS42_1AS_TGACv1_019718_AA0070550		0.0320035	-1.82633	Down	unnamed protein product
TRIAE_CS42_1BL_TGACv1_031805_AA0120890		0.0318625	-2.29692	Down	unnamed protein product
TRIAE_CS42_1BL_TGACv1_031864_AA0121980		0.0270298	-1.52647	Down	uncharacterized protein At4g14100-like
TRIAE_CS42_1BL_TGACv1_032093_AA0125320		0.0129931	-1.0388	Down	uncharacterized protein LOC109741067 isoform X3
TRIAE_CS42_1BS_TGACv1_050338_AA0170880		0.0313194	-1.02972	Down	predicted protein
TRIAE_CS42_1BS_TGACv1_050406_AA0171750		0.0406681	-2.12088	Down
TRIAE_CS42_1DL_TGACv1_061054_AA0183150		0.0189701	-2.70121	Down	uncharacterized protein LOC109737421
TRIAE_CS42_1DL_TGACv1_061381_AA0193600		0.00233049	-1.17714	Down	hypothetical protein F775_09895
TRIAE_CS42_1DL_TGACv1_063018_AA0223070		0.037976	#NAME?	Down	hypothetical protein TRIUR3_33922
TRIAE_CS42_1DL_TGACv1_064128_AA0232730		0.000273479	-1.89331	Down	uncharacterized protein LOC109755132
TRIAE_CS42_1DL_TGACv1_064567_AA0234940		0.0319498	-1.23685	Down	uncharacterized protein LOC109753971
TRIAE_CS42_1DL_TGACv1_064894_AA0236060		0.00738876	-2.70908	Down	uncharacterized protein LOC109744624
TRIAE_CS42_1DS_TGACv1_080119_AA0240150		0.0175094	-1.67053	Down	uncharacterized protein LOC109758202
TRIAE_CS42_2AL_TGACv1_093456_AA0280490		0.0376866	-1.70788	Down	uncharacterized protein LOC109785913
TRIAE_CS42_2AL_TGACv1_093764_AA0286300		0.00019193	-1.77801	Down	hypothetical protein BRADI_5g16990
TRIAE_CS42_2AL_TGACv1_094676_AA0301320		0.0130427	-2.45779	Down	predicted protein
TRIAE_CS42_2AL_TGACv1_095386_AA0310300		0.00131281	-1.20549	Down	hypothetical protein BRADI_5g11840
TRIAE_CS42_2AL_TGACv1_095584_AA0312440		0.00527046	-1.84358	Down	hypothetical protein F775_07984
TRIAE_CS42_2AL_TGACv1_096846_AA0321740		0.0279132	-1.40032	Down	predicted protein
TRIAE_CS42_2AS_TGACv1_112101_AA0330410		0.0404125	-2.20727	Down	uncharacterized protein LOC109731953
TRIAE_CS42_2AS_TGACv1_112142_AA0331320		0.0172022	-1.50366	Down	uncharacterized protein LOC109734675
TRIAE_CS42_2AS_TGACv1_112416_AA0337670		0.0126631	-1.01672	Down	hypothetical protein F775_26303
TRIAE_CS42_2AS_TGACv1_113286_AA0353940		0.00433515	-1.51997	Down	hypothetical protein TRIUR3_27471
TRIAE_CS42_2BL_TGACv1_129316_AA0378170		0.043545	-1.49075	Down	hypothetical protein F775_24023
TRIAE_CS42_2BL_TGACv1_129345_AA0379580		0.0232646	-3.04934	Down	hypothetical protein F775_19275
TRIAE_CS42_2BL_TGACv1_130003_AA0401340		0.0230088	-2.00314	Down	predicted protein
TRIAE_CS42_2BL_TGACv1_130409_AA0410790		0.0129768	-1.18663	Down	unnamed protein product
TRIAE_CS42_2BL_TGACv1_131987_AA0434230		0.0341861	-1.14654	Down	uncharacterized protein LOC109771480
TRIAE_CS42_2BL_TGACv1_132032_AA0434660		0.0281195	-1.32299	Down	uncharacterized protein LOC109759766
TRIAE_CS42_2BL_TGACv1_132647_AA0438830		0.0306558	-1.93184	Down	predicted protein, partial
TRIAE_CS42_2BS_TGACv1_145909_AA0449050		0.0392026	-2.49462	Down	uncharacterized protein LOC109744553
TRIAE_CS42_2BS_TGACv1_146397_AA0464210		0.0308079	-1.3022	Down	unnamed protein product
TRIAE_CS42_2BS_TGACv1_147049_AA0477260		0.0441406	-1.74735	Down	unnamed protein product
TRIAE_CS42_2BS_TGACv1_147075_AA0477570		0.0188526	-1.29413	Down	predicted protein, partial
TRIAE_CS42_2BS_TGACv1_147753_AA0487350		0.0216513	-1.31356	Down	hypothetical protein F775_21695
TRIAE_CS42_2BS_TGACv1_148306_AA0492060		0.0389908	#NAME?	Down	hypothetical protein F775_31683
TRIAE_CS42_2BS_TGACv1_148328_AA0492280		0.00119923	-2.05458	Down	hypothetical protein TRIUR3_17436
TRIAE_CS42_2DL_TGACv1_158051_AA0507370		0.0314455	-2.55775	Down	predicted protein
TRIAE_CS42_2DL_TGACv1_158121_AA0509830		0.00949989	-2.72125	Down	hypothetical protein
TRIAE_CS42_2DL_TGACv1_158494_AA0520150		0.0217716	-1.11687	Down	hypothetical protein F775_22626
TRIAE_CS42_2DL_TGACv1_159258_AA0535500		0.0448484	-1.26046	Down	hypothetical protein F775_24047
TRIAE_CS42_2DL_TGACv1_159908_AA0544230		0.043323	-1.09911	Down	hypothetical protein TRIUR3_01830
TRIAE_CS42_2DL_TGACv1_160579_AA0551950		0.0144995	-3.98592	Down	unnamed protein product
TRIAE_CS42_2DL_TGACv1_161880_AA0560970		0.0370979	-1.10455	Down	hypothetical protein F775_07984
TRIAE_CS42_2DS_TGACv1_177462_AA0577830		0.0328924	#NAME?	Down	hypothetical protein TRIUR3_05342
TRIAE_CS42_3AL_TGACv1_193661_AA0616910		0.0162428	-1.81186	Down	hypothetical protein F775_17569
TRIAE_CS42_3AL_TGACv1_194104_AA0626580		0.00281334	-1.26004	Down	unnamed protein product
TRIAE_CS42_3AL_TGACv1_194457_AA0633410		0.0321313	-3.14628	Down	hypothetical protein F775_24930
TRIAE_CS42_3AL_TGACv1_196154_AA0657740		0.0279343	-1.26053	Down	hypothetical protein TRIUR3_20930
TRIAE_CS42_3AL_TGACv1_196209_AA0658290		0.0409977	-1.0388	Down	uncharacterized protein LOC109785157
TRIAE_CS42_3AL_TGACv1_196532_AA0661160		0.00637077	-1.10718	Down	predicted protein, partial
TRIAE_CS42_3AL_TGACv1_196984_AA0664150		0.00632903	-1.01003	Down	hypothetical protein F775_05054
TRIAE_CS42_3AS_TGACv1_210657_AA0676580		0.0292752	-1.00096	Down	unnamed protein product
TRIAE_CS42_3AS_TGACv1_211403_AA0689830		0.0163122	-1.16735	Down	unnamed protein product
TRIAE_CS42_3AS_TGACv1_212353_AA0700220		0.00531241	-1.75319	Down	unnamed protein product
TRIAE_CS42_3B_TGACv1_221156_AA0732050		0.038592	-1.24605	Down	unnamed protein product
TRIAE_CS42_3B_TGACv1_221339_AA0737820		0.000262081	-2.00961	Down	hypothetical protein TRIUR3_22818
TRIAE_CS42_3B_TGACv1_222054_AA0755990		0.0499824	-1.10552	Down	unnamed protein product
TRIAE_CS42_3B_TGACv1_222069_AA0756660		0.0249725	-1.01618	Down	unnamed protein product
TRIAE_CS42_3B_TGACv1_222301_AA0761690		0.0246097	-1.10737	Down	unnamed protein product
TRIAE_CS42_3B_TGACv1_223119_AA0776710		0.00067054	-1.83519	Down	hypothetical protein TRIUR3_13925
TRIAE_CS42_3B_TGACv1_223288_AA0779760		0.0180352	-1.11043	Down	hypothetical protein TRIUR3_26766
TRIAE_CS42_3B_TGACv1_223519_AA0783380		1.5e-05	-1.23046	Down
TRIAE_CS42_3B_TGACv1_223600_AA0784320		0.0423415	-1.73135	Down	unnamed protein product
TRIAE_CS42_3B_TGACv1_237045_AA0832750		0.0414043	-3.28347	Down
TRIAE_CS42_3DL_TGACv1_249279_AA0843990		0.0220011	-1.02695	Down	hypothetical protein F775_07789
TRIAE_CS42_3DL_TGACv1_251113_AA0877570		0.0264878	-1.85088	Down	uncharacterized protein LOC109785157
TRIAE_CS42_3DL_TGACv1_251287_AA0879700		0.036713	-1.01932	Down	uncharacterized protein LOC109740153
TRIAE_CS42_3DL_TGACv1_251826_AA0885340		0.0451799	-1.77039	Down	uncharacterized protein LOC109751191
TRIAE_CS42_3DL_TGACv1_254280_AA0896170		0.00893191	-1.89232	Down	uncharacterized protein LOC109769101
TRIAE_CS42_4AL_TGACv1_288165_AA0939090		0.019215	-1.01833	Down	hypothetical protein TRIUR3_07723
TRIAE_CS42_4AL_TGACv1_288280_AA0943570		0.0137689	-1.65681	Down	hypothetical protein SETIT_2G147200v2
TRIAE_CS42_4AL_TGACv1_290934_AA0990690		0.00294407	-1.23503	Down	predicted protein
TRIAE_CS42_4AS_TGACv1_307370_AA1019900		0.00102544	-1.13225	Down	uncharacterized protein LOC109785350
TRIAE_CS42_4AS_TGACv1_307370_AA1019910		0.0102733	-1.37285	Down	uncharacterized protein LOC109785339
TRIAE_CS42_4AS_TGACv1_307488_AA1020690		0.00396861	-1.10418	Down	predicted protein
TRIAE_CS42_4BL_TGACv1_320611_AA1044630		0.00225594	-1.21803	Down	predicted protein
TRIAE_CS42_4BL_TGACv1_322377_AA1070960		0.0482137	-1.70391	Down	hypothetical protein TRIUR3_30317
TRIAE_CS42_4BL_TGACv1_322731_AA1072860		0.00223937	-1.12266	Down	uncharacterized protein LOC100841769
TRIAE_CS42_4BS_TGACv1_327988_AA1080500		0.0390509	-1.42314	Down	uncharacterized protein LOC109739926
TRIAE_CS42_4BS_TGACv1_328309_AA1086050		0.00964501	-1.69107	Down	uncharacterized protein LOC109768790
TRIAE_CS42_4BS_TGACv1_328372_AA1087040		9.23e-05	-1.07279	Down	Wzy2-2
TRIAE_CS42_4BS_TGACv1_328856_AA1094800		2.1e-05	-1.13275	Down	uncharacterized protein LOC109747322
TRIAE_CS42_4DL_TGACv1_343601_AA1137230		0.0426458	-1.52441	Down	predicted protein
TRIAE_CS42_4DL_TGACv1_344776_AA1149750		0.0271867	-1.54932	Down	uncharacterized protein LOC109769043
TRIAE_CS42_4DS_TGACv1_361266_AA1164520		0.000268681	-1.16259	Down	uncharacterized protein LOC109734396
TRIAE_CS42_4DS_TGACv1_361967_AA1174910		0.0218505	-2.80889	Down	uncharacterized protein LOC109737412
TRIAE_CS42_4DS_TGACv1_362277_AA1178430		0.00874281	-1.23095	Down	predicted protein
TRIAE_CS42_5AL_TGACv1_374669_AA1206170		0.0126948	-2.14556	Down	uncharacterized protein LOC109776227 isoform X2
TRIAE_CS42_5AL_TGACv1_374860_AA1210360		0.0332172	-1.02408	Down	uncharacterized protein LOC109779905
TRIAE_CS42_5AL_TGACv1_374971_AA1213020		0.00225433	-1.67765	Down	late embryogenesis abundant protein D-34-like
TRIAE_CS42_5AL_TGACv1_375750_AA1226620		0.00528449	-1.88643	Down	uncharacterized protein LOC109773444
TRIAE_CS42_5AL_TGACv1_375999_AA1230440		0.00143258	-2.21691	Down	hypothetical protein TRIUR3_03034
TRIAE_CS42_5AL_TGACv1_377599_AA1248250		0.0189941	-1.5315	Down	hypothetical protein TRIUR3_12078
TRIAE_CS42_5AL_TGACv1_378226_AA1252070		0.0306909	-1.89481	Down	uncharacterized protein LOC109747639
TRIAE_CS42_5AL_TGACv1_379272_AA1255990		0.0421486	-1.20753	Down	uncharacterized protein LOC109762942
TRIAE_CS42_5AS_TGACv1_392591_AA1261470		0.0234422	-1.08293	Down	hypothetical protein TRIUR3_06756
TRIAE_CS42_5AS_TGACv1_392994_AA1267220		0.0404235	-1.09407	Down	hypothetical protein TRIUR3_24549
TRIAE_CS42_5AS_TGACv1_393488_AA1273100		0.0403229	-1.73098	Down	predicted protein, partial
TRIAE_CS42_5BL_TGACv1_404143_AA1286500		0.0389202	-1.54032	Down	uncharacterized protein LOC109731867
TRIAE_CS42_5BL_TGACv1_404192_AA1289370		0.0169157	-1.44457	Down	predicted protein
TRIAE_CS42_5BL_TGACv1_404373_AA1297200		0.0128961	-1.20366	Down	uncharacterized protein LOC109778883
TRIAE_CS42_5BL_TGACv1_404552_AA1303940		0.0416963	-2.18911	Down	mavicyanin-like
TRIAE_CS42_5BL_TGACv1_404895_AA1314310		0.0458502	-1.33686	Down	uncharacterized protein LOC109779062
TRIAE_CS42_5BL_TGACv1_404990_AA1317240		0.0175371	-1.7337	Down
TRIAE_CS42_5BL_TGACv1_405688_AA1333040		0.0209612	-1.70714	Down	uncharacterized protein LOC109782595
TRIAE_CS42_5BS_TGACv1_423666_AA1381600		0.0330307	-1.19519	Down	late embryogenesis abundant protein D-34-like isoform X1
TRIAE_CS42_5DL_TGACv1_433011_AA1397990		0.0392557	-1.45385	Down	hypothetical protein PAHAL_2G197800
TRIAE_CS42_5DL_TGACv1_433037_AA1399250		0.0192007	-1.26109	Down	uncharacterized protein LOC109751753
TRIAE_CS42_5DL_TGACv1_435260_AA1448010		0.0347626	-1.02096	Down	uncharacterized protein LOC109786137
TRIAE_CS42_5DL_TGACv1_435673_AA1453330		0.0351725	-1.34323	Down	uncharacterized protein LOC109763248
TRIAE_CS42_5DL_TGACv1_435722_AA1454010		0.017431	-1.07755	Down	uncharacterized protein LOC109734270
TRIAE_CS42_5DL_TGACv1_436529_AA1461700		0.0407395	-2.30359	Down	hypothetical protein F775_31106
TRIAE_CS42_5DL_TGACv1_436611_AA1462230		0.018877	-2.02662	Down	late embryogenesis abundant protein D-34-like
TRIAE_CS42_5DS_TGACv1_456854_AA1479300		0.0332973	-1.35127	Down	hypothetical protein TRIUR3_06756
TRIAE_CS42_5DS_TGACv1_458013_AA1491400		0.0173412	-1.49352	Down	uncharacterized protein LOC109760211
TRIAE_CS42_5DS_TGACv1_458679_AA1494330		0.00204429	-3.5375	Down
TRIAE_CS42_6AL_TGACv1_471642_AA1512140		0.0437498	-1.04694	Down	hypothetical protein TRIUR3_16284
TRIAE_CS42_6AL_TGACv1_471762_AA1513940		0.0189564	-2.14109	Down	uncharacterized protein LOC109781874
TRIAE_CS42_6AS_TGACv1_485473_AA1546080		0.0299358	-1.95623	Down	predicted protein
TRIAE_CS42_6AS_TGACv1_485704_AA1550450		0.025283	-2.6606	Down	uncharacterized protein LOC109778596
TRIAE_CS42_6BL_TGACv1_500230_AA1601760		0.0179699	-1.05524	Down	predicted protein
TRIAE_CS42_6BL_TGACv1_502607_AA1625640		0.00816566	-1.49134	Down	hypothetical protein TRIUR3_29521
TRIAE_CS42_6BS_TGACv1_513860_AA1650930		0.038628	-1.27788	Down	uncharacterized protein LOC109733017
TRIAE_CS42_6BS_TGACv1_514938_AA1666030		0.0342082	-1.76648	Down	unnamed protein product
TRIAE_CS42_6BS_TGACv1_515662_AA1671640		0.0197015	-1.85461	Down	uncharacterized protein LOC109760117, partial
TRIAE_CS42_6DL_TGACv1_526384_AA1681470		0.0305434	-1.12807	Down	predicted protein
TRIAE_CS42_6DL_TGACv1_526515_AA1686020		0.00551474	-1.25579	Down	uncharacterized protein LOC109779046
TRIAE_CS42_6DL_TGACv1_526560_AA1687190		0.0359049	-3.40614	Down	uncharacterized protein LOC109758922
TRIAE_CS42_6DL_TGACv1_526631_AA1688690		0.0160405	-1.06487	Down	uncharacterized protein LOC109742707
TRIAE_CS42_6DL_TGACv1_527452_AA1704180		0.0445337	-1.78835	Down	uncharacterized protein LOC109776168
TRIAE_CS42_6DL_TGACv1_528342_AA1713410		0.0366394	-1.23815	Down	uncharacterized protein LOC109732082
TRIAE_CS42_6DS_TGACv1_544536_AA1748700		0.00862551	-1.74227	Down	unnamed protein product
TRIAE_CS42_7AL_TGACv1_556043_AA1753430		0.00602808	-2.48636	Down	hypothetical protein F775_24345
TRIAE_CS42_7AL_TGACv1_556100_AA1755640		0.0111483	-1.69903	Down	predicted protein
TRIAE_CS42_7AL_TGACv1_556301_AA1760390		0.00135015	-1.43601	Down	hypothetical protein TRIUR3_06926
TRIAE_CS42_7AL_TGACv1_558101_AA1790160		0.0186407	-1.89523	Down	predicted protein
TRIAE_CS42_7AL_TGACv1_558258_AA1791660		0.00236707	-1.05373	Down	uncharacterized protein LOC109778894
TRIAE_CS42_7AS_TGACv1_569099_AA1807120		0.0439416	-1.70214	Down	uncharacterized protein LOC109767373
TRIAE_CS42_7AS_TGACv1_569232_AA1810830		0.0282354	#NAME?	Down	uncharacterized protein LOC109753354
TRIAE_CS42_7AS_TGACv1_569827_AA1824900		0.0381042	-2.88828	Down	uncharacterized protein LOC109787434
TRIAE_CS42_7AS_TGACv1_570989_AA1843350		0.0250433	-1.17393	Down	hypothetical protein TRIUR3_07055
TRIAE_CS42_7AS_TGACv1_571228_AA1846130		0.0216609	-1.104	Down	hypothetical protein TRIUR3_07723
TRIAE_CS42_7BL_TGACv1_577152_AA1867430		0.041249	-1.0272	Down	mavicyanin-like
TRIAE_CS42_7BL_TGACv1_577323_AA1872190		0.00132886	-2.64769	Down	uncharacterized protein LOC109763078
TRIAE_CS42_7BL_TGACv1_577503_AA1877180		0.0137952	-1.88573	Down	predicted protein
TRIAE_CS42_7BL_TGACv1_577508_AA1877360		0.0107802	-1.07715	Down	uncharacterized protein LOC109782792
TRIAE_CS42_7BL_TGACv1_577700_AA1881410		0.0344859	-1.92786	Down	predicted protein
TRIAE_CS42_7BL_TGACv1_577750_AA1882520		0.0150281	-1.72835	Down	uncharacterized protein LOC109754235
TRIAE_CS42_7BL_TGACv1_578294_AA1892580		0.0107334	#NAME?	Down	hypothetical protein TRIUR3_00345
TRIAE_CS42_7BL_TGACv1_581482_AA1917360		0.0287051	#NAME?	Down	uncharacterized protein LOC109784360
TRIAE_CS42_7BS_TGACv1_592834_AA1944970		0.0179224	#NAME?	Down	uncharacterized protein LOC109739519
TRIAE_CS42_7DL_TGACv1_603769_AA1988890		0.0132138	-1.64479	Down	uncharacterized protein LOC109763592
TRIAE_CS42_7DL_TGACv1_604076_AA1993410		0.0195389	-1.4995	Down	uncharacterized protein LOC109763078
TRIAE_CS42_7DS_TGACv1_621789_AA2026130		0.0304536	-1.01435	Down	uncharacterized protein LOC109785117
TRIAE_CS42_7DS_TGACv1_623207_AA2050720		0.0475379	-1.22171	Down	hypothetical protein TRIUR3_31458
TRIAE_CS42_7DS_TGACv1_623526_AA2054180		0.0488381	-2.02559	Down	uncharacterized protein LOC109760544
TRIAE_CS42_7DS_TGACv1_623960_AA2057810		0.0192207	-4.08799	Down	uncharacterized protein LOC109760540
TRIAE_CS42_7DS_TGACv1_624156_AA2059310		0.00841251	-1.78322	Down	uncharacterized protein LOC109745134
TRIAE_CS42_U_TGACv1_642050_AA2110200		0.0378025	-1.163	Down	predicted protein
TRIAE_CS42_U_TGACv1_642290_AA2115200		8.13e-05	-1.45572	Down	unnamed protein product
TRIAE_CS42_U_TGACv1_642399_AA2117000		0.0350084	-1.317	Down	hypothetical protein TRIUR3_06797
TRIAE_CS42_U_TGACv1_645334_AA2144020		0.0216676	-1.6682	Down	unnamed protein product
TRIAE_CS42_U_TGACv1_667220_AA2154590		0.00756164	-5.25535	Down
TRIAE_CS42_7AS_TGACv1_570917_AA1842360	GSO1	0.0409075	Inf	Up	LRR receptor-like serine/threonine-protein kinase GSO1
TRIAE_CS42_2BL_TGACv1_131265_AA0425190	AAP6	8.2e-05	1.23336	Up	amino acid permease 6
TRIAE_CS42_2AL_TGACv1_093926_AA0289520	ABCB19	0.0433083	1.03773	Up	ABC transporter B family member 19
TRIAE_CS42_3AS_TGACv1_210820_AA0679690	ACBP4	0.0479231	1.20502	Up	Acyl-CoA-binding domain-containing protein 4
TRIAE_CS42_3B_TGACv1_222019_AA0755320	ACBP4	0.0182784	1.10579	Up	Acy-CoA-binding domain-containing protein 4
TRIAE_CS42_4BS_TGACv1_329293_AA1099770	AER	0.000384923	2.37412	Up	NADPH-dependent oxidoreductase 2-alkenal reductase
TRIAE_CS42_4BS_TGACv1_328844_AA1094390	AGO12	0.037433	1.75171	Up	Protein argonaute 12
TRIAE_CS42_7BL_TGACv1_578745_AA1899500	AHK1	0.0374027	2.00475	Up	histidine kinase 1
TRIAE_CS42_U_TGACv1_640797_AA2074650	AHL25	0.0144724	2.06643	Up	AT-hook motif nuclear-localized protein 25-like
TRIAE_CS42_2AL_TGACv1_093659_AA0284740	ARF11	0.0281676	1.72547	Up	Auxin response factor 11
TRIAE_CS42_3DL_TGACv1_250448_AA0868410	ASK15	0.015613	1.01922	Up	SKP1-like protein 15
TRIAE_CS42_4AS_TGACv1_308266_AA1027080	At1g04770	0.00393941	1.00666	Up	protein SULFUR DEFICIENCY-INDUCED 2
TRIAE_CS42_5AL_TGACv1_374766_AA1208520	At1g28350	0.0333002	1.15208	Up	Tyrosine--tRNA ligase 2, cytoplasmic
TRIAE_CS42_6BS_TGACv1_514747_AA1663930	At1g35710	0.0365369	1.64569	Up	LRR receptor-like protein kinase At1g35710
TRIAE_CS42_2AL_TGACv1_096977_AA0322420	At1g65750	0.0280638	4.05845	Up	Putative ribonuclease H protein At1g65750
TRIAE_CS42_1BL_TGACv1_032427_AA0129740	At1g74260	0.0151092	1.04468	Up	probable phosphoribosylformylglycinamidine synthase, chloroplastic/mitochondrial
TRIAE_CS42_1DL_TGACv1_062036_AA0207870	At1g80170	0.026246	1.51146	Up	probable polygalacturonase At1g80170
TRIAE_CS42_4AS_TGACv1_308103_AA1025890	At2g16880	0.0362452	1.49045	Up	pentatricopeptide repeat-containing protein At2g16880
TRIAE_CS42_7BL_TGACv1_580269_AA1912930	At2g26860	0.0488944	2.6539	Up	FBD-associated F-box protein At2g26860
TRIAE_CS42_5AL_TGACv1_375628_AA1224770	At3g07870	0.0285822	3.20792	Up	F-box protein At1g47340 isoform X1
TRIAE_CS42_5AL_TGACv1_378415_AA1253190	At3g07870	0.0152323	1.43264	Up	F-box protein At3g07870
TRIAE_CS42_3AL_TGACv1_193661_AA0616880	At3g10140	0.0403848	1.87624	Up	DNA repair protein recA homolog 2, mitochondria
TRIAE_CS42_5DL_TGACv1_436495_AA1461400	At3g23020	0.0377713	1.16493	Up	pentatricopeptide repeat-containing protein At3g23020
TRIAE_CS42_1DL_TGACv1_061644_AA0200730	At3g50940	0.0263109	2.21776	Up	AAA-ATPase At3g50940
TRIAE_CS42_2AL_TGACv1_094878_AA0304370	At4g09920	0.0400595	1.08926	Up	F-box protein At4g09920-lik
TRIAE_CS42_2BS_TGACv1_145841_AA0446460	At4g34880	0.0391905	1.17613	Up	probable amidase At4g34880
TRIAE_CS42_4AS_TGACv1_307561_AA1021400	At5g15280	0.0294642	1.4598	Up	pentatricopeptide repeat-containing protein At5g15280, mitochondrial
TRIAE_CS42_5DL_TGACv1_435412_AA1450230	At5g18400	0.0429772	2.39763	Up	Anamorsin
TRIAE_CS42_7BL_TGACv1_577662_AA1880500	At5g18780	0.000834067	Inf	Up	FBD-associated F-box protein At5g18780
TRIAE_CS42_3DL_TGACv1_249263_AA0843540	At5g22610	0.0152668	1.22076	Up	F-box/LRR-repeat protein 13
TRIAE_CS42_2BL_TGACv1_130139_AA0404820	At5g23370	0.0388032	Inf	Up	putative GEM-like protein 8
TRIAE_CS42_5AL_TGACv1_376981_AA1242920	At5g33370	0.0467461	1.74553	Up	GDSL esterase/lipase At5g33370
TRIAE_CS42_7BL_TGACv1_577687_AA1881090	At5g65560	0.00795251	1.65296	Up	pentatricopeptide repeat-containing protein At5g65560
TRIAE_CS42_U_TGACv1_643860_AA2135560	ATJ13	0.0173412	5.59424	Up	chaperone protein dnaJ 13
TRIAE_CS42_1BS_TGACv1_050172_AA0168500	ATJ49	0.00702741	1.10614	Up	chaperone protein dnaJ 49
TRIAE_CS42_7DL_TGACv1_604285_AA1996240	ATL43	0.00535266	1.65966	Up	RING-H2 finger protein ATL43
TRIAE_CS42_U_TGACv1_641053_AA2083480	ATX2	0.0207315	1.19642	Up	histone-lysine N-methyltransferase ATX2
TRIAE_CS42_3DL_TGACv1_252610_AA0891020	AVT6C	0.0402182	1.1089	Up	amino acid transporter AVT6C
TRIAE_CS42_2DS_TGACv1_177481_AA0578260	BARD1	0.0208084	1.31806	Up	BRCA1-associated RING domain protein 1
TRIAE_CS42_5DS_TGACv1_456600_AA1474910	BC1	0.0132703	1.12402	Up	COBRA-like protein 5
TRIAE_CS42_6BS_TGACv1_514548_AA1661370	BCHB	0.0120394	1.36768	Up	BEACH domain-containing protein B
TRIAE_CS42_5AL_TGACv1_375300_AA1219460	bglC	0.0452782	1.46563	Up	beta-glucosidase C
TRIAE_CS42_5BL_TGACv1_404260_AA1292790	BGLU32	0.0430376	1.618	Up	beta-glucosidase 32
TRIAE_CS42_7BL_TGACv1_580043_AA1911680	bHLH144	0.00809808	2.63672	Up	Transcription factor bHLH144
TRIAE_CS42_1BL_TGACv1_031332_AA0111790	BIOF	0.0291401	1.31995	Up	8-amino-7-oxononanoate synthase
TRIAE_CS42_5BS_TGACv1_423795_AA1383420	BOR2	0.00762605	1.17551	Up	probable boron transporter 2
TRIAE_CS42_3DL_TGACv1_249544_AA0851310	BPM1	0.0363526	1.66118	Up	BTB/POZ and MATH domain-containing protein 1
TRIAE_CS42_5AL_TGACv1_375039_AA1214550	BPM3	0.0320521	1.62651	Up	BTB/POZ and MATH domain-containing protein 3
TRIAE_CS42_1AL_TGACv1_001426_AA0030330	BRCA1	0.00618782	1.26552	Up	protein BREAST CANCER SUSCEPTIBILITY 1 homolog
TRIAE_CS42_7DS_TGACv1_622146_AA2033840	BRR2A	0.0106726	1.13105	Up	DExH-box ATP-dependent RNA helicase DExH12
TRIAE_CS42_6BL_TGACv1_500204_AA1601100	CALS3	0.0188038	Inf	Up	callose synthase 3
TRIAE_CS42_4DS_TGACv1_362356_AA1179070	CATHB2	0.045985	3.79976	Up	cathepsin B-like protease 2
TRIAE_CS42_2AS_TGACv1_113103_AA0351270	CCC2	0.0495104	1.47941	Up	cation-chloride cotransporter 2
TRIAE_CS42_3DL_TGACv1_251332_AA0880190	CDC48C	0.00627259	2.72481	Up	Cell division control protein 48 homolog C
TRIAE_CS42_7BS_TGACv1_591820_AA1922550	CGT	0.0476356	4.12763	Up	UDP-glucose:2-hydroxyflavanone C-glucosyltransferase
TRIAE_CS42_1AL_TGACv1_002153_AA0039220	CKX3	0.03631	1.3918	Up	cytokinin dehydrogenase activity
TRIAE_CS42_7AS_TGACv1_569598_AA1820000	CML30	0.0446095	Inf	Up	calcium-binding protein CML30
TRIAE_CS42_5BS_TGACv1_423452_AA1377090	CNR7	0.0177581	Inf	Up	Cell number regulator 7
TRIAE_CS42_2AL_TGACv1_093880_AA0288690	COPT6	0.00808144	1.62607	Up	copper transporter 6
TRIAE_CS42_1BS_TGACv1_050247_AA0169610	CPS1	0.0209778	1.50841	Up	Cysteine--tRNA ligase CPS1, chloroplastic/mitochondrial
TRIAE_CS42_3AS_TGACv1_210882_AA0680680	CRF1	0.00733272	2.38313	Up	Ethylene-responsive transcription factor CRF1
TRIAE_CS42_7BL_TGACv1_578400_AA1894170	CRK16	0.0476714	Inf	Up	putative cysteine-rich receptor-like protein kinase 16
TRIAE_CS42_5DS_TGACv1_456541_AA1473500	CYCA3-2	0.0148764	1.77207	Up	cyclin-A3-2
TRIAE_CS42_3B_TGACv1_224749_AA0801000	CYP709B2	0.00517946	1.18	Up	cytochrome P450 709B2
TRIAE_CS42_7BL_TGACv1_577215_AA1869250	CYP711A1	0.0338041	1	Up	cytochrome P450 711A1
TRIAE_CS42_5DS_TGACv1_456522_AA1472960	CYP71C2	0.0265778	3.39	Up	indolin-2-one monooxygenase
TRIAE_CS42_1DL_TGACv1_062003_AA0207290	CYP84A1	0.0294859	1.51078	Up	cytochrome P450 84A1
TRIAE_CS42_7BL_TGACv1_577713_AA1881700	CYP93G2	0.0374864	2.2	Up	cytochrome P450 93G2
TRIAE_CS42_6AS_TGACv1_486953_AA1566800	CYPRO4	0.014766	1.25968	Up	protein CYPRO4
TRIAE_CS42_7DS_TGACv1_622088_AA2032510	CYSK	0.0425869	2.0653	Up	cysteine synthase, chloroplastic/chromoplastic
TRIAE_CS42_1BS_TGACv1_049389_AA0151820	DEGP14	0.0176464	2.92173	Up	putative protease Do-like 14
TRIAE_CS42_4BS_TGACv1_327832_AA1075590	DES3	0.0408903	2.28504	Up	fatty acid desaturase DES3
TRIAE_CS42_2AL_TGACv1_095939_AA0315910	dna2	0.0252004	1.95196	Up	DNA replication ATP-dependent helicase/nuclease DNA2
TRIAE_CS42_3AL_TGACv1_193729_AA0618670	DRP5A	0.0223384	1.30909	Up	dynamin-related protein 5A
TRIAE_CS42_3B_TGACv1_221031_AA0727440	DRP5A	0.0456816	1.51112	Up	dynamin-related protein 5A
TRIAE_CS42_5BS_TGACv1_425213_AA1392610	DTX41	0.0277402	1.91457	Up	protein DETOXIFICATION 41
TRIAE_CS42_5DL_TGACv1_433602_AA1417220	DUF3	0.00791122	1.16265	Up	DUF724 domain-containing protein 3
TRIAE_CS42_4AL_TGACv1_289060_AA0964300	DUT	0.0451861	1.87458	Up	deoxyuridine 5'-triphosphate nucleotidohydrolase
TRIAE_CS42_4DS_TGACv1_361176_AA1162740	DUT	0.0174516	1.43605	Up	deoxyuridine 6'-triphosphate nucleotidohydrolase
TRIAE_CS42_3B_TGACv1_224955_AA0803590	EP1	0.000552448	2.40511	Up	epidermis-specific secreted glycoprotein EP1
TRIAE_CS42_3DL_TGACv1_249672_AA0854020	EP1	0.000298229	1.32553	Up	epidermis-specific secreted glycoprotein EP1
TRIAE_CS42_7AS_TGACv1_571196_AA1845670	ERD-2.2	0.00100005	1.07094	Up	ER lumen protein-retaining receptor erd-2.2
TRIAE_CS42_7DS_TGACv1_637464_AA2068280	EXT1	0.046077	Inf	Up	extensin-1
TRIAE_CS42_7BL_TGACv1_577187_AA1868260	FAS2	0.0197546	1.0388	Up	Chromatin assembly factor 1 subunit B
TRIAE_CS42_1BS_TGACv1_051007_AA0177190	FBL14	0.0254373	1.20488	Up	F-box/LRR-repeat protein 14
TRIAE_CS42_3AL_TGACv1_194913_AA0641980	FGRAMPH1_01T20223	0.0183978	1.10699	Up	Acyl-protein thioesterase 1
TRIAE_CS42_2DL_TGACv1_160995_AA0555790	FGT1	0.00804431	1.03376	Up	Protein FORGETTER 1
TRIAE_CS42_5BL_TGACv1_406412_AA1345250	FKBP43	0.00159755	1.30346	Up	peptidyl-prolyl cis-trans isomerase FKBP43
TRIAE_CS42_2DS_TGACv1_183586_AA0612330	FLA2	0.022906	1.21998	Up	Fasciclin-like arabinogalactan protein 2
TRIAE_CS42_1AL_TGACv1_004574_AA0053900	FLS	0.0140354	1.13735	Up	flavonol synthase/flavanone 3-hydroxylase
TRIAE_CS42_2AL_TGACv1_094098_AA0292540	FLZ2	0.0372539	1.47153	Up	FCS-Like Zinc finger 2
TRIAE_CS42_2DL_TGACv1_158033_AA0506670	FPP7	0.025152	1.02283	Up	filament-like plant protein 7
TRIAE_CS42_5BS_TGACv1_423322_AA1374250	FRS5	0.0417616	1.13932	Up	Protein FAR1-RELATED SEQUENCE 5
TRIAE_CS42_6DS_TGACv1_542484_AA1721940	FRS5	0.00142416	1.12759	Up	Protein FAR1-RELATED SEQUENCE 5
TRIAE_CS42_5AL_TGACv1_376504_AA1237740	FSM	0.000382306	1.21518	Up	Chromatin assembly factor 1 subunit FSM
TRIAE_CS42_3B_TGACv1_225999_AA0813320	FT	0.047648	Inf	Up	Protein FLOWERING LOCUS T
TRIAE_CS42_5BL_TGACv1_406491_AA1346180	FTSH5	0.019006	4.16034	Up	ATP-dependent zinc metalloprotease FTSH 5, chloroplastic
TRIAE_CS42_2BL_TGACv1_129918_AA0399390	GATB	0.00521271	1.78202	Up	Glutamyl-tRNA(Gln) amidotransferase subunit B, chloroplastic/mitochondrial
TRIAE_CS42_3AS_TGACv1_210940_AA0681860	GID2	0.0163961	1.04876	Up	GID2 protein isoform 1
TRIAE_CS42_2DL_TGACv1_159044_AA0531250	GLC1	0.0150168	2.392	Up	glucan endo-1,3-beta-glucosidase
TRIAE_CS42_2DS_TGACv1_178886_AA0602200	GLR3.4	0.0376473	1.16895	Up	glutamate receptor 3.4
TRIAE_CS42_U_TGACv1_641049_AA2083300	GLR3.4	0.00231893	1.23351	Up	glutamate receptor 3.4
TRIAE_CS42_1AL_TGACv1_000097_AA0003170	GRV2	0.0113323	1.4938	Up	dnaJ homolog subfamily C GRV2
TRIAE_CS42_U_TGACv1_640700_AA2069590	H2B.2	0.00343504	1.38262	Up	histone H2B.2
TRIAE_CS42_3B_TGACv1_220676_AA0714960	hga6	0.0116313	2.61234	Up	glycosyltransferase, HGA-like
TRIAE_CS42_1DL_TGACv1_064141_AA0232850	hh4	0.0475635	1.12734	Up	Histamine H4
TRIAE_CS42_6AL_TGACv1_471715_AA1513370	HIP1	0.0127631	1.75621	Up	Probable E3 ubiquitin-protein ligase HIP1
TRIAE_CS42_6BL_TGACv1_502797_AA1626460	HIPP05	0.00712882	2.10773	Up	heavy metal-associated isoprenylated plant protein 5
TRIAE_CS42_2DS_TGACv1_179008_AA0603420	HIPP27	0.0194034	1.12702	Up	heavy metal-associated isoprenylated plant protein 27
TRIAE_CS42_2BL_TGACv1_133205_AA0441830	HMGB6	0.0155237	1.70355	Up	high mobility group B protein 6
TRIAE_CS42_5DL_TGACv1_433357_AA1410770	IGPS	0.0123459	2.40682	Up	Indole-3-glycerol phosphate synthase, chloroplastic
TRIAE_CS42_1AL_TGACv1_001888_AA0036300	IRL	0.0113858	1.52044	Up	isoflavone reductase homolog IRL
TRIAE_CS42_6BS_TGACv1_513549_AA1644650	JASON	0.0444287	1.70712	Up	protein JASON
TRIAE_CS42_5AS_TGACv1_393918_AA1277190	KIN14R	0.0235487	1.0751	Up	kinesin-like protein KIN-14R
TRIAE_CS42_5BS_TGACv1_424668_AA1391180	KIPK1	0.0299931	1.3521	Up	serine/threonine-protein kinase KIPK
TRIAE_CS42_U_TGACv1_642090_AA2111140	KLC3	0.0223534	1.60539	Up	kinesin light chain 3
TRIAE_CS42_1AS_TGACv1_019184_AA0062540	KPNB1	0.0358608	1.5063	Up	Importin subunit beta-1
TRIAE_CS42_7AS_TGACv1_569709_AA1822270	KRP1	0.03213	1.33921	Up	cyclin-dependent kinase inhibitor 1-like isoform X2
TRIAE_CS42_5BL_TGACv1_405848_AA1336360	KRP6	0.0321204	2.54269	Up	cyclin-dependent kinase inhibitor 6-like
TRIAE_CS42_2AL_TGACv1_095202_AA0308280	LAX2	0.0196274	1.62617	Up	Protein LAX PANICLE 2
TRIAE_CS42_4BS_TGACv1_329614_AA1102760	LBD36	0.0119291	1.06485	Up	LOB domain-containing protein 6
TRIAE_CS42_6BL_TGACv1_500052_AA1597940	LNK1	0.0100621	1.54052	Up	protein LNK1
TRIAE_CS42_3DL_TGACv1_253971_AA0895810	LOS1	0.0356105	1.85732	Up	elongation factor 2
TRIAE_CS42_1BS_TGACv1_049380_AA0151300	LRK10	0.029603	1.43077	Up	leaf rust 10 disease-resistance locus receptor-like protein kinase-like 2.3
TRIAE_CS42_3B_TGACv1_221874_AA0752180	LSMT-L	0.0205822	1.26169	Up	[Fructose-bisphosphate aldolase]-lysine N-methyltransferase, chloroplastic
TRIAE_CS42_1BL_TGACv1_033050_AA0136450	LSU2	0.0115147	1.57244	Up	protein RESPONSE TO LOW SULFUR 2
TRIAE_CS42_2AL_TGACv1_093460_AA0280570	LTL1	0.0405713	1.30205	Up	GDSL esterase/lipase LTL1
TRIAE_CS42_2DL_TGACv1_159765_AA0542450	MAA3	0.0217171	1.81276	Up	Probable helicase MAGATAMA 3
TRIAE_CS42_5BL_TGACv1_404843_AA1312530	mak2	0.0358715	3.91717	Up	peroxide stress-activated histidine kinase mak2
TRIAE_CS42_1DL_TGACv1_062802_AA0220170	MAP65-5	0.0234459	1.23011	Up	65-kDa microtubule-associated protein 5
TRIAE_CS42_1AL_TGACv1_004995_AA0054460	MDN1	0.00306766	1.96127	Up	midasin
TRIAE_CS42_1AL_TGACv1_000188_AA0005650	MDV1	0.0366309	1.04926	Up	mitochondrial division protein 1
TRIAE_CS42_U_TGACv1_640791_AA2074530	MLO13	0.0445284	1.05617	Up	MLO-like protein 13
TRIAE_CS42_3AL_TGACv1_195115_AA0644960	mrm1	0.0347236	1.21748	Up	Mitochondrial rRNA methyltransferase
TRIAE_CS42_2BS_TGACv1_146129_AA0456050	MVD2	0.0255465	1.20177	Up	Diphosphomevalonate decarboxylase MVD2, peroxisomal
TRIAE_CS42_6DL_TGACv1_529152_AA1717630	naf1	0.00149713	1.66912	Up	H/ACA ribonucleoprotein complex non-core subunit NAF1
TRIAE_CS42_1BL_TGACv1_030848_AA0102230	NET2A	0.0437109	2.38422	Up	protein NETWORKED 2A
TRIAE_CS42_1DL_TGACv1_061207_AA0188840	NLE1	0.0434217	1.35108	Up	notchless protein homolog
TRIAE_CS42_3DL_TGACv1_249328_AA0845500	NPF1.2	0.0253365	1.20927	Up	protein NRT1/ PTR FAMILY 1.2
TRIAE_CS42_4DL_TGACv1_346114_AA1155110	NPF1.2	0.0495145	1.78547	Up	protein NRT1/ PTR FAMILY 1.2
TRIAE_CS42_7DL_TGACv1_605020_AA2003890	NRPB8B	0.0367486	1.92794	Up	DNA-directed RNA polymerases II, IV and V subunit 8B
TRIAE_CS42_3DS_TGACv1_273254_AA0929940	NTO1	0.0371833	1.32593	Up	Mst2 complex subunit nto1
TRIAE_CS42_1BS_TGACv1_049703_AA0160180	NUP107	0.00010785	1.01821	Up	nuclear pore complex protein NUP107
TRIAE_CS42_7BL_TGACv1_577447_AA1875530	NUP50A	0.0050404	1.24164	Up	nuclear pore complex protein NUP50A
TRIAE_CS42_7BS_TGACv1_593249_AA1949820	OPR2	0.0342102	1.04031	Up	12-oxophytodienoate reductase 2
TRIAE_CS42_1DS_TGACv1_080446_AA0248110	OPR5	0.0424866	2.162	Up	12-oxophytodienoate reductase 5
TRIAE_CS42_3DL_TGACv1_252223_AA0888540	Os01g0580200	0.0396868	1.13014	Up	beta-galactosidase 2
TRIAE_CS42_6AS_TGACv1_490017_AA1577030	Os02g0219200	0.0210195	1.07686	Up	beta-galactosidase 4
TRIAE_CS42_6AL_TGACv1_471618_AA1511850	Os02g0795900	0.0175211	1.00495	Up	DEAD-box ATP-dependent RNA helicase 1
TRIAE_CS42_6BL_TGACv1_500113_AA1599290	Os02g0805200	0.043353	1.05117	Up	Proliferating cell nuclear antigen
TRIAE_CS42_3DS_TGACv1_272149_AA0915740	Os03g0429000	0.000100555	1.15388	Up	cysteine proteinase inhibitor 8
TRIAE_CS42_5BS_TGACv1_423949_AA1385270	Os03g0625900	0.00456326	1.1179	Up	U3 snoRNP-associated protein-like YAOH
TRIAE_CS42_3DS_TGACv1_274058_AA0934550	Os05g0277500	0.0297331	Inf	Up	germin-like protein 5-1
TRIAE_CS42_7DL_TGACv1_605009_AA2003770	Os06g0526600	0.0285905	1.01367	Up	DEAD-box ATP-dependent RNA helicase 31
TRIAE_CS42_2AS_TGACv1_114976_AA0370310	Os07g0647900	0.0143981	1.08075	Up	DEAD-box ATP-dependent RNA helicase 57
TRIAE_CS42_2BL_TGACv1_132087_AA0435110	Os12g0446900	0.006864	1.12207	Up	putative bifunctional dihydrofolate reductase-thymidylate synthase isoform X1
TRIAE_CS42_2AS_TGACv1_113193_AA0352840	PAE2	5.45e-05	1.3096	Up	pectin acetylesterase 2
TRIAE_CS42_5BL_TGACv1_406098_AA1340730	PBL9	0.020362	1.47422	Up	serine/threonine-protein kinase PBL9 isoform X2
TRIAE_CS42_3B_TGACv1_220755_AA0718150	PCL1	0.0388855	2.00216	Up	Transcription factor PCL1
TRIAE_CS42_7AL_TGACv1_556135_AA1756650	PCMP-E23	0.0151145	Inf	Up	pentatricopeptide repeat-containing protein At2g34400
TRIAE_CS42_6DL_TGACv1_526392_AA1682030	PCMP-E28	0.0145099	1.2779	Up	pentatricopeptide repeat-containing protein At2g22410, mitochondrial
TRIAE_CS42_6DS_TGACv1_543059_AA1734760	PCMP-E34	0.0345513	1.71931	Up	hypothetical protein TRIUR3_30319
TRIAE_CS42_7BL_TGACv1_578267_AA1892140	PCMP-E50	0.0173979	1.36052	Up	pentatricopeptide repeat-containing protein At2g37320
TRIAE_CS42_7DL_TGACv1_602920_AA1971940	PCMP-E50	0.0379039	1.75858	Up	pentatricopeptide repeat-containing protein At2g37320
TRIAE_CS42_2AL_TGACv1_093116_AA0272360	PCMP-E98	0.0348443	2.47865	Up	pentatricopeptide repeat-containing protein At4g39952, mitochondrial
TRIAE_CS42_4BS_TGACv1_330817_AA1108910	PCMP-H12	0.0272717	3.16875	Up	Pentatricopeptide repeat-containing protein At1g08070, chloroplastic
TRIAE_CS42_3B_TGACv1_225709_AA0811320	PCMP-H35	0.045322	Inf	Up	Putative pentatricopeptide repeat-containing protein At5g09950
TRIAE_CS42_3AS_TGACv1_211889_AA0695240	PCMP-H36	0.0140296	4.25565	Up	Putative pentatricopeptide repeat-containing protein At2g01510
TRIAE_CS42_5DL_TGACv1_433260_AA1407290	PCMP-H84	0.0304291	2.79169	Up	Putative pentatricopeptide repeat-containing protein At3g08820
TRIAE_CS42_2DS_TGACv1_179217_AA0605290	PEPR1	0.0107515	1.18938	Up	LRR receptor-like protein kinase PEPR2
TRIAE_CS42_7AL_TGACv1_556904_AA1773120	PER52	0.00955298	4.23	Up	peroxidase 52
TRIAE_CS42_1BL_TGACv1_031515_AA0115400	pfh1	0.014538	1.30869	Up	ATP-dependent DNA helicase pfh1
TRIAE_CS42_1BS_TGACv1_049674_AA0159400	pfh1	0.020315	1.34822	Up	ATP-dependent DNA helicase pfh1
TRIAE_CS42_7DS_TGACv1_624530_AA2061850	PHT3	0.044663	1.34117	Up	putrescine hydroxycinnamoyltransferase 3
TRIAE_CS42_1BL_TGACv1_031111_AA0108070	pif1	0.00121979	1.52	Up	Transcription factor PIF1
TRIAE_CS42_U_TGACv1_640819_AA2075640	PIN9	0.00360254	4.51197	Up	Probable auxin efflux carrier component 9
TRIAE_CS42_U_TGACv1_645180_AA2143400	PIX13	0.0384441	1.75047	Up	serine/threonine-protein kinase PIX13
TRIAE_CS42_2DL_TGACv1_157983_AA0504710	plaa2	0.0303637	2.77752	Up	exopolygalacturonase
TRIAE_CS42_5BS_TGACv1_423325_AA1374320	PLT5	0.024775	1.21499	Up	polyol transporter 5
TRIAE_CS42_2BL_TGACv1_131860_AA0432990	PMAT1	0.0490595	2.44306	Up	Phenolic glucoside malonyltransferase 1
TRIAE_CS42_2DS_TGACv1_179077_AA0604180	PRFB1	0.0410955	1.22054	Up	Peptide chain release factor PrfB1, chloroplastic
TRIAE_CS42_1AL_TGACv1_001755_AA0034720	PUB16	0.0105906	2.41161	Up	U-box domain-containing protein 16
TRIAE_CS42_7DS_TGACv1_623757_AA2055860	PUB35	0.0208081	4.0932	Up	U-box domain-containing protein 35
TRIAE_CS42_7BS_TGACv1_592328_AA1935710	RAC4	0.0449774	1.33082	Up	putative small GTP-binding protein
TRIAE_CS42_6BS_TGACv1_513512_AA1643950	RBP45	0.0121456	1.10785	Up	polyadenylate-binding protein RBP45
TRIAE_CS42_4BS_TGACv1_327817_AA1075030	RE1	0.020436	2.66606	Up	retrovirus-related Pol polyprotein from transposon RE1
TRIAE_CS42_4BL_TGACv1_320465_AA1040280	REN1	0.0337131	1.51444	Up	predicted protein
TRIAE_CS42_1BL_TGACv1_030660_AA0097150	Rf1	0.0450305	2.74532	Up	protein Rf1, mitochondrial
TRIAE_CS42_1BS_TGACv1_050141_AA0168030	Rf1	0.0495072	2.34626	Up	protein Rf1, mitochondrial
TRIAE_CS42_2AL_TGACv1_093125_AA0272630	Rf1	0.0112265	4.24182	Up	protein Rf1, mitochondrial
TRIAE_CS42_6BS_TGACv1_513439_AA1641660	Rf1	0.0150586	4.20274	Up	protein Rf1, mitochondrial
TRIAE_CS42_1DL_TGACv1_061518_AA0197540	RGA2	0.00752654	1.07364	Up	disease resistance protein RGA2
TRIAE_CS42_1BL_TGACv1_031662_AA0118230	RGA3	0.0319727	3.14645	Up	putative disease resistance protein RGA3
TRIAE_CS42_2AS_TGACv1_115149_AA0371220	RGA3	0.0380131	1.26579	Up	putative disease resistance protein RGA3
TRIAE_CS42_6BS_TGACv1_513906_AA1651870	RGA4	0.0365655	Inf	Up	dsease resistance protein RGA4
TRIAE_CS42_7AL_TGACv1_557829_AA1786770	RGA5	0.0484426	1.03722	Up	disease resistance protein RGA5
TRIAE_CS42_5BL_TGACv1_404883_AA1314120	RGI3	0.0148263	1.54701	Up	LRR receptor-like serine/threonine-protein kinase
TRIAE_CS42_6DS_TGACv1_543462_AA1740430	RH10	0.0346721	1.70326	Up	DEAD-box ATP-dependent RNA helicase 10
TRIAE_CS42_1AL_TGACv1_001384_AA0029720	RHM1	0.0387483	1.7081	Up	putative rhamnose biosynthetic enzyme 1
TRIAE_CS42_5DL_TGACv1_436648_AA1462440	RIBF1	0.0370062	2.78348	Up	FAD synthetase 1, chloroplastic
TRIAE_CS42_3AS_TGACv1_212415_AA0700700	rio1	0.0230838	1.07206	Up	serine/threonine-protein kinase RIO1
TRIAE_CS42_2AS_TGACv1_114078_AA0363860	RIXI	0.0010985	1.12256	Up	xylanase inhibitor protein 1
TRIAE_CS42_5BL_TGACv1_407349_AA1356050	rmt2	0.0232563	1.03273	Up	protein arginine N-methyltransferase 2
TRIAE_CS42_4AS_TGACv1_306214_AA1004350	RPA1B	6.81e-06	1.119	Up	replication protein A 70 kDa DNA-binding subunit B
TRIAE_CS42_3DL_TGACv1_250228_AA0864600	RPL18A	0.0466925	1.16526	Up	60S ribosomal protein L18-A
TRIAE_CS42_3DL_TGACv1_252268_AA0888970	RPL20	0.0159879	2.2713	Up	50S ribosomal protein L20, chloroplastic
TRIAE_CS42_2AL_TGACv1_093370_AA0278710	RPL4A	0.0119047	2.447	Up	60S ribosomal protein L4-1
TRIAE_CS42_1DS_TGACv1_080256_AA0244390	RPM1	0.0456297	1.30631	Up	disease resistance protein RPM1
TRIAE_CS42_6BS_TGACv1_515091_AA1667200	RPM1	0.0231997	2.87404	Up	disease resistance protein RPM1
TRIAE_CS42_4AL_TGACv1_289054_AA0964150	RPP13	0.0439148	Inf	Up	disease resistance protein RPP13
TRIAE_CS42_5AL_TGACv1_376140_AA1232660	RPP13	0.0424499	2.77043	Up	disease resistance protein RPP13
TRIAE_CS42_4BL_TGACv1_320724_AA1047110	R-S	0.0193861	3.34922	Up	Anthocyanin regulatory R-S protein
TRIAE_CS42_5DL_TGACv1_433368_AA1411070	RZ1A	0.000538611	1.01263	Up	glycine-rich RNA-binding protein RZ1A
TRIAE_CS42_2BS_TGACv1_146844_AA0473910	SBT1.6	0.0446095	Inf	Up	subtilisin-like protease SBT1.6
TRIAE_CS42_6AS_TGACv1_485928_AA1554230	SBT3.8	0.0358279	4.15837	Up	subtilisin-like protease SBT3.8
TRIAE_CS42_7DS_TGACv1_621848_AA2027600	SCL34	0.000281308	1.52191	Up	Scarecrow-like protein 34
TRIAE_CS42_4AL_TGACv1_288732_AA0956850	SCPL42	0.0289041	1.2531	Up	serine carboxypeptidase-like 42
TRIAE_CS42_3B_TGACv1_221221_AA0734130	SKP1A	0.035231	1.18064	Up	SKP1-like protein 1A
TRIAE_CS42_3AL_TGACv1_196057_AA0656880	SMC2-2	0.0153155	1.06553	Up	structural maintenance of chromosomes 2
TRIAE_CS42_6BS_TGACv1_515830_AA1672640	SMC6B	0.0269272	3.90911	Up	structural maintenance of chromosomes protein 6B
TRIAE_CS42_5BL_TGACv1_406482_AA1345980	SPCC777.06c	0.0467175	1.78274	Up	putative hydrolase C777.06c
TRIAE_CS42_6AS_TGACv1_485183_AA1539460	SPL3	0.018421	1.03283	Up	Squamosa promoter-binding-like protein 3
TRIAE_CS42_6BS_TGACv1_513598_AA1645640	SPL4	0.0161239	1.2025	Up	Squamosa promoter-binding-like protein 4
TRIAE_CS42_7BL_TGACv1_578754_AA1899590	SRC2	0.0471077	1.27	Up	protein SRC2 homolog
TRIAE_CS42_5DL_TGACv1_432984_AA1396820	SRS1	0.0380278	1.57316	Up	Protein SHI RELATED SEQUENCE 1
TRIAE_CS42_U_TGACv1_640835_AA2076520	STAG1	0.0081156	4.34162	Up	Cohesin subunit SA-1
TRIAE_CS42_1DL_TGACv1_063905_AA0231630	SUD1	0.0147142	1.23241	Up	probable E3 ubiquitin ligase SUD1
TRIAE_CS42_3DL_TGACv1_250658_AA0871770	SUD1	0.0167785	1.44098	Up	probable E3 ubiquitin ligase SUD1
TRIAE_CS42_4BL_TGACv1_320961_AA1052590	SULTR1;2	0.00270755	1.86954	Up	Sulfate transporter 1.2
TRIAE_CS42_5BL_TGACv1_404284_AA1293840	SUV3	0.033011	1.07346	Up	ATP-dependent RNA helicase SUV3, mitochondrial
TRIAE_CS42_1BS_TGACv1_049440_AA0153760	SUVH9	0.0343241	1.07852	Up	histone-lysine N-methyltransferase family member SUVH9
TRIAE_CS42_6DL_TGACv1_528609_AA1715200	SUVR4	0.0307102	1.46896	Up	histone-lysine N-methyltransferase SUVR4
TRIAE_CS42_7DS_TGACv1_625521_AA2065400	SYD	0.0102693	1.74977	Up	Chromatin structure-remodeling complex protein SYD
TRIAE_CS42_5BL_TGACv1_408575_AA1363750	SYN3	0.0357902	1.80824	Up	sister chromatid cohesion 1 protein 3
TRIAE_CS42_7BL_TGACv1_578270_AA1892210	SYP132	0.00726305	1.53762	Up	Syntaxin-132
TRIAE_CS42_2DS_TGACv1_178433_AA0595460	TBC1D15	0.0120199	Inf	Up	TBC1 domain family member 15
TRIAE_CS42_1AL_TGACv1_000110_AA0003590	Tf2-9	0.00404709	Inf	Up	transposon Tf2-9 polyprotein
TRIAE_CS42_3AL_TGACv1_196014_AA0656540	TFG2	0.0318375	1.37054	Up	Transcription initiation factor IIF subunit beta
TRIAE_CS42_U_TGACv1_645734_AA2145290	TGAL3	0.0173821	1.38186	Up	Transcription factor TGAL3
TRIAE_CS42_3AL_TGACv1_194491_AA0634010	TH123	0.00743312	1.25971	Up	Histone H2B.6
TRIAE_CS42_2DL_TGACv1_159374_AA0537360	TIF3I1	0.0322326	3.39978	Up	Eukaryotic translation initiation factor 3 subunit I
TRIAE_CS42_5AL_TGACv1_379331_AA1256080	TIFY10C	0.00124251	2.38341	Up	Protein TIFY 10c
TRIAE_CS42_5DL_TGACv1_436873_AA1463710	TIFY10C	0.00308802	1.58555	Up	Protein TIFY 10c
TRIAE_CS42_4AL_TGACv1_289242_AA0967840	TPX2	0.0284031	1.3035	Up	Protein TPX2
TRIAE_CS42_7AL_TGACv1_556923_AA1773360	TRIUR3_18443	0.0279958	1.39132	Up	hypothetical protein TRIUR3_18443
TRIAE_CS42_4DL_TGACv1_345303_AA1152630	ttc27	0.000235275	1.03261	Up	tetratricopeptide repeat protein 27 homolog
TRIAE_CS42_7BL_TGACv1_578441_AA1894940	TUBB1	0.0305297	1.27878	Up	Tubulin beta-1 chain
TRIAE_CS42_5DL_TGACv1_433145_AA1403600	U2AF65A	0.0180474	1.06832	Up	splicing factor U2af large subunit A-like isoform X1
TRIAE_CS42_3B_TGACv1_224622_AA0798940	UBP2	0.0272692	1.03988	Up	ubiquitin carboxyl-terminal hydrolase 2
TRIAE_CS42_5BS_TGACv1_423276_AA1372930	URM1	0.0410626	2.25601	Up	predicted protein
TRIAE_CS42_2DL_TGACv1_159051_AA0531450	utp13	0.00423992	1.12406	Up	U3 small nucleolar RNA-associated protein 13
TRIAE_CS42_1DS_TGACv1_081154_AA0258130	VPS60-1	0.0131799	1.71239	Up	Vacuolar protein sorting-associated protein 60.1
TRIAE_CS42_1BS_TGACv1_050512_AA0172930	WAK2	0.00482283	1.15094	Up	Wall-associated receptor kinase 5
TRIAE_CS42_5AL_TGACv1_374728_AA1207650	WAK5	0.00819173	1.66547	Up	Wall-associated receptor kinase 5
TRIAE_CS42_6AL_TGACv1_471593_AA1511550	WAK5	0.0167176	1.9804	Up	Wall-associated receptor kinase 5
TRIAE_CS42_6DS_TGACv1_543020_AA1734220	WAK5	0.0201916	1.01505	Up	Wall-associated receptor kinase 5
TRIAE_CS42_5BL_TGACv1_405283_AA1324030	WDHD1	0.0012341	1.05665	Up	WD repeat and HMG-box DNA-binding protein 1
TRIAE_CS42_1DL_TGACv1_061719_AA0202300	WEL2	0.0156601	4.12736	Up	hypothetical protein F775_08182
TRIAE_CS42_5BS_TGACv1_424302_AA1388550	WLIM1	0.0172641	1.25073	Up	Transcription factor LIM
TRIAE_CS42_3AL_TGACv1_195957_AA0655950	WOX5	0.0254512	1.22484	Up	WUSCHEL-related homeobox 5
TRIAE_CS42_5AL_TGACv1_374601_AA1204150	WTF9	0.032685	1.0128	Up	Protein WHAT'S THIS FACTOR 9, mitochondrial
TRIAE_CS42_U_TGACv1_641553_AA2097810	XA21	0.00702877	1.58737	Up	receptor kinase-like protein Xa21
TRIAE_CS42_3B_TGACv1_222970_AA0774390	XI-K	0.0146876	1.51304	Up	Myosin-17
TRIAE_CS42_3B_TGACv1_226686_AA0818750	XIPI	0.00170913	1.58007	Up	xylanase inhibitor precursor, partia
TRIAE_CS42_4DL_TGACv1_344974_AA1150800	XYN5	0.0211588	1.17346	Up	endo-1,4-beta-xylanase 5
TRIAE_CS42_4BS_TGACv1_328221_AA1084870	ZIFL1	0.0297492	2.06654	Up	Protein ZINC INDUCED FACILITATOR-LIKE 1
TRIAE_CS42_1BL_TGACv1_031452_AA0114380		0.0135857	1.20493	Up	hypothetical protein TRIUR3_19190
TRIAE_CS42_1BS_TGACv1_049755_AA0160910		0.0399533	Inf	Up	uncharacterized protein LOC109766108
TRIAE_CS42_1BS_TGACv1_050212_AA0169080		0.0209662	1.25117	Up	hypothetical protein BRADI_2g37881v3
TRIAE_CS42_1BS_TGACv1_050399_AA0171640		0.0370226	1.19871	Up	uncharacterized protein LOC109741531
TRIAE_CS42_1DL_TGACv1_061054_AA0183180		0.0312517	3.57756	Up	uncharacterized protein LOC109778233
TRIAE_CS42_1DL_TGACv1_062221_AA0210730		0.0429131	1.17948	Up	uncharacterized protein LOC109755143
TRIAE_CS42_1DL_TGACv1_062706_AA0218470		0.00238694	1.39499	Up	predicted protein
TRIAE_CS42_2AL_TGACv1_093154_AA0273450		0.00976393	1.17551	Up	hypothetical protein TRIUR3_24164
TRIAE_CS42_2AL_TGACv1_093195_AA0274760		0.0200761	1.32614	Up	hypothetical protein TRIUR3_32658
TRIAE_CS42_2AL_TGACv1_094626_AA0300790		0.0343932	2.16924	Up	hypothetical protein BRADI_5g06622v3
TRIAE_CS42_2AL_TGACv1_095773_AA0314370		0.027091	1.64373	Up	uncharacterized protein LOC109779741
TRIAE_CS42_2AL_TGACv1_097597_AA0324570		0.0441826	3.10754	Up	hypothetical protein TRIUR3_29314
TRIAE_CS42_2BL_TGACv1_130601_AA0414580		0.0443812	1.13324	Up	putative glycine-rich cell wall structural protein 1
TRIAE_CS42_2BL_TGACv1_131856_AA0432950		0.00508518	1.24337	Up	uncharacterized protein LOC109754942
TRIAE_CS42_2BL_TGACv1_131931_AA0433680		0.0131332	1.33366	Up	uncharacterized protein LOC8064944 [Sorghum bicolor]
TRIAE_CS42_2BL_TGACv1_132642_AA0438770		0.0348	3.12086	Up	hypothetical protein TRIUR3_03703
TRIAE_CS42_2BS_TGACv1_146738_AA0471810		0.0219851	3.05623	Up	hypothetical protein TRIUR3_00666
TRIAE_CS42_2DL_TGACv1_157957_AA0503480		0.0356385	1.10889	Up	antimicrobial peptides
TRIAE_CS42_2DL_TGACv1_158141_AA0510190		0.0469495	Inf	Up	uncharacterized protein LOC109756986
TRIAE_CS42_2DL_TGACv1_158996_AA0530210		0.0147628	Inf	Up	4-hydroxy-tetrahydrodipicolinate synthase 2, chloroplastic
TRIAE_CS42_2DL_TGACv1_159471_AA0538790		0.0064826	3.64071	Up	unnamed protein product
TRIAE_CS42_2DL_TGACv1_162352_AA0562550		0.0020822	1.58221	Up	hypothetical protein F775_31873
TRIAE_CS42_2DL_TGACv1_162626_AA0563220		0.00117864	3.26573	Up	uncharacterized protein LOC109747225
TRIAE_CS42_2DS_TGACv1_177607_AA0581030		0.0072166	1.93306	Up	hypothetical protein TRIUR3_15750
TRIAE_CS42_3AL_TGACv1_194283_AA0630330		0.0247901	2.64971	Up	hypothetical protein TRIUR3_19701
TRIAE_CS42_3AL_TGACv1_194377_AA0631980		0.00280844	1.45248	Up	hypothetical protein TRIUR3_03197
TRIAE_CS42_3AL_TGACv1_198410_AA0668600		0.0408122	3.10841	Up	uncharacterized protein LOC109741203
TRIAE_CS42_3AS_TGACv1_210487_AA0673300		0.0113961	1.61235	Up	uncharacterized protein LOC109756763
TRIAE_CS42_3B_TGACv1_221383_AA0738860		0.0181335	2.81904	Up	unnamed protein product
TRIAE_CS42_3B_TGACv1_221408_AA0739970		0.000257971	1.23283	Up	hypothetical protein TRIUR3_03197
TRIAE_CS42_3B_TGACv1_223901_AA0789240		0.0310318	1.02262	Up	uncharacterized protein LOC109776892
TRIAE_CS42_3B_TGACv1_224637_AA0799240		0.018533	1.0503	Up	unnamed protein product
TRIAE_CS42_3B_TGACv1_225412_AA0808120		0.0247721	2.79328	Up	unnamed protein product
TRIAE_CS42_3DL_TGACv1_249121_AA0838450		0.0211684	2.28806	Up	uncharacterized protein LOC109735731
TRIAE_CS42_3DL_TGACv1_249652_AA0853500		0.044473	2.25593	Up	L10-interacting MYB domain-containing protein-like
TRIAE_CS42_3DS_TGACv1_271700_AA0906000		0.0415011	1.77775	Up	hypothetical protein TRIUR3_00957
TRIAE_CS42_3DS_TGACv1_272946_AA0926880		0.0391367	Inf	Up	uncharacterized protein LOC109769555
TRIAE_CS42_4AL_TGACv1_288218_AA0940700		0.0415036	4.46909	Up	hypothetical protein F775_42385
TRIAE_CS42_4AL_TGACv1_288392_AA0947390		0.00118032	1.51247	Up	hypothetical protein BRADI_1g21430v3
TRIAE_CS42_4AL_TGACv1_288563_AA0952110		0.00278571	1.25792	Up	Receptor-like protein 12
TRIAE_CS42_4AL_TGACv1_288889_AA0960690		0.0203007	Inf	Up	Uncharacterized protein ynbD
TRIAE_CS42_4AS_TGACv1_306898_AA1014730		0.00449344	1.54759	Up	hypothetical protein TRIUR3_21477
TRIAE_CS42_4BL_TGACv1_320613_AA1044690		0.0269165	2.57319	Up	uncharacterized protein LOC109762291
TRIAE_CS42_4BS_TGACv1_329875_AA1104480		0.0203712	2.77387	Up	hypothetical protein TRIUR3_05591
TRIAE_CS42_4BS_TGACv1_330548_AA1108060		0.0126203	2.30106	Up	uncharacterized protein LOC109775487
TRIAE_CS42_4DL_TGACv1_342618_AA1118250		0.0327245	2.54171	Up	unnamed protein product
TRIAE_CS42_4DL_TGACv1_342871_AA1124350		0.0436946	1.08511	Up	uncharacterized protein LOC109732371
TRIAE_CS42_5AL_TGACv1_374731_AA1207750		0.0132139	2.27126	Up	unnamed protein product
TRIAE_CS42_5AL_TGACv1_376194_AA1233510		0.0276909	1.04913	Up	uncharacterized protein LOC109782320
TRIAE_CS42_5AS_TGACv1_393120_AA1268760		0.0102939	1.09459	Up	hypothetical protein TRIUR3_10435
TRIAE_CS42_5BL_TGACv1_404530_AA1303090		0.0235376	1.00138	Up	uncharacterized protein LOC109761771
TRIAE_CS42_5BL_TGACv1_405665_AA1332500		0.00360211	1.7384	Up	uncharacterized protein LOC109733494
TRIAE_CS42_5BL_TGACv1_406461_AA1345760		0.0411478	2.49334	Up	uncharacterized protein LOC109744377 isoform X2
TRIAE_CS42_5BL_TGACv1_408032_AA1361230		0.00947786	Inf	Up	uncharacterized protein LOC109784823
TRIAE_CS42_5BS_TGACv1_424311_AA1388640		0.0424017	2.15188	Up	hypothetical protein BRADI_4g01620v3
TRIAE_CS42_5DL_TGACv1_433291_AA1408480		0.0245598	1.26418	Up	uncharacterized protein LOC109736978 isoform X1
TRIAE_CS42_5DL_TGACv1_433826_AA1423120		0.00902908	4.20925	Up	uncharacterized protein LOC109737432
TRIAE_CS42_5DL_TGACv1_433839_AA1423510		0.00110227	1.06118	Up	uncharacterized protein DDB_G0290685-like
TRIAE_CS42_5DL_TGACv1_433902_AA1424910		0.000966113	1.11214	Up	hypothetical protein BRADI_3g20080v3
TRIAE_CS42_5DL_TGACv1_434235_AA1432250		0.0319747	3.07944	Up	sister chromatid cohesion protein DCC1
TRIAE_CS42_5DS_TGACv1_456806_AA1478380		0.014612	1.05325	Up	uncharacterized protein LOC109783473
TRIAE_CS42_5DS_TGACv1_457925_AA1490840		0.0474915	1.31802	Up	hypothetical protein TRIUR3_29965
TRIAE_CS42_6AL_TGACv1_473314_AA1530040		0.0466093	1.89985	Up	hypothetical protein TRIUR3_19916
TRIAE_CS42_6BL_TGACv1_500458_AA1604970		0.00108968	1.42703	Up	uncharacterized protein LOC109783459
TRIAE_CS42_6BS_TGACv1_513127_AA1631010		0.00428417	1.29663	Up	uncharacterized protein LOC109757334 isoform X1
TRIAE_CS42_6BS_TGACv1_515493_AA1670450		0.0494469	3.37854	Up	hypothetical protein TRIUR3_25163
TRIAE_CS42_6DL_TGACv1_526392_AA1682010		0.0447164	Inf	Up	hypothetical protein BRADI_3g55475v3
TRIAE_CS42_6DS_TGACv1_543025_AA1734260		0.0441275	2.12778	Up	uncharacterized protein LOC100843672 isoform X2
TRIAE_CS42_6DS_TGACv1_543571_AA1741590		0.0399533	Inf	Up	uncharacterized protein LOC109739475
TRIAE_CS42_7AS_TGACv1_570031_AA1829090		0.0189298	2.44012	Up	uncharacterized protein LOC109760532
TRIAE_CS42_7BL_TGACv1_576906_AA1859410		0.021166	Inf	Up	hypothetical protein F775_04952
TRIAE_CS42_7BL_TGACv1_577199_AA1868610		0.0354172	2.12035	Up	unnamed protein product
TRIAE_CS42_7BL_TGACv1_577547_AA1878450		0.0205601	1.48428	Up	uncharacterized protein LOC109731776, partial
TRIAE_CS42_7BL_TGACv1_578097_AA1889450		0.000465327	1.63473	Up	uncharacterized protein LOC109737623
TRIAE_CS42_7BL_TGACv1_579136_AA1904550		0.046224	5.9369	Up	hypothetical protein TRIUR3_27653
TRIAE_CS42_7BL_TGACv1_579136_AA1904560		0.0341918	5.51136	Up	hypothetical protein TRIUR3_21373
TRIAE_CS42_7BL_TGACv1_579527_AA1908260		0.0486244	3.78879	Up	sarcoplasmic reticulum histidine-rich calcium-binding protein
TRIAE_CS42_7BS_TGACv1_592847_AA1945140		0.0250134	3.97325	Up	uncharacterized protein LOC109753192
TRIAE_CS42_7DL_TGACv1_602806_AA1969090		0.00448089	1.17509	Up	uncharacterized protein LOC109765247
TRIAE_CS42_7DL_TGACv1_603872_AA1990490		0.0469294	2.69962	Up	hypothetical protein TRIUR3_29724
TRIAE_CS42_7DS_TGACv1_621614_AA2021170		0.0455797	1.47669	Up	uncharacterized protein LOC109767506
TRIAE_CS42_7DS_TGACv1_621800_AA2026470		0.0376943	1.54035	Up	uncharacterized protein LOC109756501
TRIAE_CS42_7DS_TGACv1_621901_AA2028880		0.0240397	1.01693	Up	uncharacterized protein LOC109767762
TRIAE_CS42_7DS_TGACv1_622227_AA2035870		0.0369166	2.02978	Up	uncharacterized protein LOC109733551
TRIAE_CS42_U_TGACv1_640785_AA2074300		0.00192532	1.20099	Up	uncharacterized protein LOC109736775
TRIAE_CS42_U_TGACv1_641492_AA2096410		0.0144699	4.12459	Up	unnamed protein product
TRIAE_CS42_U_TGACv1_693208_AA2161560		0.0379207	1.05448	Up	hypothetical protein TRIUR3_14930
TRIAE_CS42_U_TGACv1_709466_AA2166080		0.0468996	1.3681	Up	hypothetical protein BRADI_1g11372v3
TRIAE_CS42_1DL_TGACv1_062466_AA0214880		0.0238744	1.19163	Up	hypothetical protein TRIUR3_17822
TRIAE_CS42_2DS_TGACv1_180706_AA0611240		0.0114752	1.76867	Up	hypothetical protein TRIUR3_25946
TRIAE_CS42_3B_TGACv1_223285_AA0779670		0.00845765	1.17732	Up	unnamed protein product
TRIAE_CS42_3DS_TGACv1_273451_AA0931320		0.0271685	1.17963	Up	predicted protein
TRIAE_CS42_6BL_TGACv1_499564_AA1586200		0.00843973	1.82095	Up	uncharacterized protein LOC109758651
TRIAE_CS42_6BL_TGACv1_499740_AA1590670		0.0314623	1.18548	Up	hypothetical protein TRIUR3_18060
TRIAE_CS42_7BL_TGACv1_577478_AA1876330		0.0402385	1.1426	Up	hypothetical protein PAHAL_4G318300
TRIAE_CS42_7BS_TGACv1_592921_AA1946300		0.00911437	1.04674	Up	hypothetical protein TRIUR3_28456
TRIAE_CS42_7DL_TGACv1_604016_AA1992390		0.0171789	1.20029	Up	hypothetical protein PAHAL_4G318300

## Sheet: Table S4
Table S4. GO enrichment based on 761 DEGs
GO ID	Term	category	ListHits	ListTotal	PopHits	PopTotal	pval	padj	Enrichment_score	Gene
GO:0030875	rDNA protrusion	cellular_component	1	467	1	66271	0	0	141.908	TRIAE_CS42_7DL_TGACv1_604016_AA1992390
GO:0015979	photosynthesis	biological_process	24	467	337	66271	0	5.14566e-16	10.1062	TRIAE_CS42_1AL_TGACv1_009365_AA0055660; TRIAE_CS42_2AS_TGACv1_112955_AA0348610; TRIAE_CS42_6DL_TGACv1_527144_AA1699290; TRIAE_CS42_6AL_TGACv1_473748_AA1532760; TRIAE_CS42_5DL_TGACv1_433351_AA1410520; TRIAE_CS42_2AL_TGACv1_094363_AA0296470; TRIAE_CS42_1BL_TGACv1_031707_AA0119340; TRIAE_CS42_7BL_TGACv1_578256_AA1892050; TRIAE_CS42_2BL_TGACv1_129762_AA0395100; TRIAE_CS42_2DS_TGACv1_177978_AA0588530;…
GO:0009765	photosynthesis, light harvesting	biological_process	11	467	85	66271	1.07694e-12	6.21933e-11	18.3646	TRIAE_CS42_1AL_TGACv1_009365_AA0055660; TRIAE_CS42_2AS_TGACv1_112955_AA0348610; TRIAE_CS42_1BL_TGACv1_031707_AA0119340; TRIAE_CS42_5BL_TGACv1_405399_AA1326490; TRIAE_CS42_1BL_TGACv1_033547_AA0140310; TRIAE_CS42_1DL_TGACv1_062185_AA0210150; TRIAE_CS42_5AL_TGACv1_377499_AA1247400; TRIAE_CS42_5DL_TGACv1_437406_AA1466150; TRIAE_CS42_5DL_TGACv1_433321_AA1409630; TRIAE_CS42_1AL_TGACv1_000708_AA0017440;…
GO:0018298	protein-chromophore linkage	biological_process	11	467	105	66271	1.40711e-11	7.22315e-10	14.8665	TRIAE_CS42_1AL_TGACv1_009365_AA0055660; TRIAE_CS42_2AS_TGACv1_112955_AA0348610; TRIAE_CS42_1BL_TGACv1_031707_AA0119340; TRIAE_CS42_5BL_TGACv1_405399_AA1326490; TRIAE_CS42_1BL_TGACv1_033547_AA0140310; TRIAE_CS42_1DL_TGACv1_062185_AA0210150; TRIAE_CS42_5AL_TGACv1_377499_AA1247400; TRIAE_CS42_5DL_TGACv1_437406_AA1466150; TRIAE_CS42_5DL_TGACv1_433321_AA1409630; TRIAE_CS42_1AL_TGACv1_000708_AA0017440;…
GO:0006310	DNA recombination	biological_process	5	467	78	66271	1.98374e-05	0.00050916	9.09666	TRIAE_CS42_1AL_TGACv1_001426_AA0030330; TRIAE_CS42_7BL_TGACv1_577187_AA1868260; TRIAE_CS42_4AS_TGACv1_306214_AA1004350; TRIAE_CS42_5AL_TGACv1_376504_AA1237740; TRIAE_CS42_3AL_TGACv1_193661_AA0616880
GO:0009767	photosynthetic electron transport chain	biological_process	3	467	33	66271	8.47193e-05	0.00124769	12.9007	TRIAE_CS42_2BL_TGACv1_130016_AA0401680; TRIAE_CS42_2AL_TGACv1_094760_AA0302740; TRIAE_CS42_2DL_TGACv1_158785_AA0526110
GO:0000724	double-strand break repair via homologous recombination	biological_process	4	467	67	66271	0.000114667	0.00124769	8.47211	TRIAE_CS42_1AL_TGACv1_001426_AA0030330; TRIAE_CS42_6BS_TGACv1_515830_AA1672640; TRIAE_CS42_7BL_TGACv1_577187_AA1868260; TRIAE_CS42_5AL_TGACv1_376504_AA1237740
GO:0009644	response to high light intensity	biological_process	3	467	40	66271	0.000181982	0.00142501	10.6431	TRIAE_CS42_4DL_TGACv1_344347_AA1146290; TRIAE_CS42_3AL_TGACv1_196154_AA0657740; TRIAE_CS42_4BL_TGACv1_321697_AA1064240
GO:0016311	dephosphorylation	biological_process	9	467	358	66271	0.000262388	0.00198727	3.56752	TRIAE_CS42_1AL_TGACv1_000815_AA0019720; TRIAE_CS42_3DL_TGACv1_251394_AA0881110; TRIAE_CS42_6AL_TGACv1_472187_AA1518870; TRIAE_CS42_3DL_TGACv1_251394_AA0881120; TRIAE_CS42_5BL_TGACv1_404192_AA1289370; TRIAE_CS42_3B_TGACv1_223055_AA0775750; TRIAE_CS42_4AL_TGACv1_288889_AA0960690; TRIAE_CS42_5DL_TGACv1_433987_AA1426770; TRIAE_CS42_1DL_TGACv1_061143_AA0186830
GO:0009415	response to water	biological_process	3	467	49	66271	0.000401331	0.00280932	8.68824	TRIAE_CS42_6DL_TGACv1_526795_AA1692050; TRIAE_CS42_6DL_TGACv1_528234_AA1712700; TRIAE_CS42_6BL_TGACv1_500727_AA1608920
GO:0035335	peptidyl-tyrosine dephosphorylation	biological_process	3	467	63	66271	0.00104411	0.00574261	6.75752	TRIAE_CS42_6AL_TGACv1_472187_AA1518870; TRIAE_CS42_4AL_TGACv1_288889_AA0960690; TRIAE_CS42_5DL_TGACv1_433987_AA1426770
GO:0016630	protochlorophyllide reductase activity	molecular_function	2	467	5	66271	3.44058e-06	0.000132463	56.7632	TRIAE_CS42_2AL_TGACv1_093231_AA0275620; TRIAE_CS42_2BL_TGACv1_129961_AA0400500
GO:0004170	dUTP diphosphatase activity	molecular_function	2	467	6	66271	6.84506e-06	0.000210828	47.3026	TRIAE_CS42_4AL_TGACv1_289060_AA0964300; TRIAE_CS42_4DS_TGACv1_361176_AA1162740
GO:0046080	dUTP metabolic process	biological_process	2	467	6	66271	6.84506e-06	0.000210828	47.3026	TRIAE_CS42_4AL_TGACv1_289060_AA0964300; TRIAE_CS42_4DS_TGACv1_361176_AA1162740
GO:0033186	CAF-1 complex	cellular_component	2	467	6	66271	6.84506e-06	0.000210828	47.3026	TRIAE_CS42_7BL_TGACv1_577187_AA1868260; TRIAE_CS42_5AL_TGACv1_376504_AA1237740
GO:0031507	heterochromatin assembly	biological_process	2	467	7	66271	1.1916e-05	0.000344075	40.5451	TRIAE_CS42_7BL_TGACv1_577187_AA1868260; TRIAE_CS42_5AL_TGACv1_376504_AA1237740
GO:0006974	cellular response to DNA damage stimulus	biological_process	4	467	112	66271	0.00122987	0.00645679	5.06814	TRIAE_CS42_1AL_TGACv1_001426_AA0030330; TRIAE_CS42_5AL_TGACv1_374191_AA1193090; TRIAE_CS42_2DS_TGACv1_177481_AA0578260; TRIAE_CS42_3AL_TGACv1_193661_AA0616880
GO:0017148	negative regulation of translation	biological_process	4	467	113	66271	0.00127946	0.00663031	5.02329	TRIAE_CS42_5DL_TGACv1_433252_AA1407070; TRIAE_CS42_5AL_TGACv1_375320_AA1219780; TRIAE_CS42_5BL_TGACv1_729778_AA2172490; TRIAE_CS42_5BL_TGACv1_405746_AA1334420
GO:0009615	response to virus	biological_process	2	467	10	66271	4.02157e-05	0.00081761	28.3816	TRIAE_CS42_4DL_TGACv1_344347_AA1146290; TRIAE_CS42_4BL_TGACv1_321697_AA1064240
GO:0009504	cell plate	cellular_component	2	467	10	66271	4.02157e-05	0.00081761	28.3816	TRIAE_CS42_3AL_TGACv1_193729_AA0618670; TRIAE_CS42_3B_TGACv1_221031_AA0727440
GO:0008643	carbohydrate transport	biological_process	4	467	123	66271	0.00186009	0.00818441	4.61489	TRIAE_CS42_5AL_TGACv1_376027_AA1231000; TRIAE_CS42_4AS_TGACv1_308212_AA1026690; TRIAE_CS42_7DS_TGACv1_623024_AA2048610; TRIAE_CS42_5DL_TGACv1_436207_AA1459200
GO:0098755	maintenance of seed dormancy by absisic acid	biological_process	1	467	2	66271	4.95521e-05	0.00081761	70.954	TRIAE_CS42_5BL_TGACv1_404605_AA1305870
GO:0009085	lysine biosynthetic process	biological_process	1	467	2	66271	4.95521e-05	0.00081761	70.954	TRIAE_CS42_2DL_TGACv1_158996_AA0530210
GO:0019877	diaminopimelate biosynthetic process	biological_process	1	467	2	66271	4.95521e-05	0.00081761	70.954	TRIAE_CS42_2DL_TGACv1_158996_AA0530210
GO:0004799	thymidylate synthase activity	molecular_function	1	467	2	66271	4.95521e-05	0.00081761	70.954	TRIAE_CS42_2BL_TGACv1_132087_AA0435110
GO:0006231	dTMP biosynthetic process	biological_process	1	467	2	66271	4.95521e-05	0.00081761	70.954	TRIAE_CS42_2BL_TGACv1_132087_AA0435110
GO:0009697	salicylic acid biosynthetic process	biological_process	1	467	2	66271	4.95521e-05	0.00081761	70.954	TRIAE_CS42_2BS_TGACv1_147049_AA0477260
GO:0080021	response to benzoic acid	biological_process	1	467	2	66271	4.95521e-05	0.00081761	70.954	TRIAE_CS42_2BS_TGACv1_147049_AA0477260
GO:0010026	trichome differentiation	biological_process	2	467	11	66271	5.50069e-05	0.000876317	25.8014	TRIAE_CS42_7BL_TGACv1_577187_AA1868260; TRIAE_CS42_5AL_TGACv1_376504_AA1237740
GO:0006952	defense response	biological_process	8	467	390	66271	0.00198098	0.0085534	2.91093	TRIAE_CS42_3B_TGACv1_224851_AA0802320; TRIAE_CS42_5DL_TGACv1_433252_AA1407070; TRIAE_CS42_2DL_TGACv1_159258_AA0535500; TRIAE_CS42_5AL_TGACv1_375320_AA1219780; TRIAE_CS42_5BL_TGACv1_729778_AA2172490; TRIAE_CS42_U_TGACv1_640791_AA2074530; TRIAE_CS42_7AL_TGACv1_556043_AA1753430; TRIAE_CS42_5BL_TGACv1_405746_AA1334420
GO:0009555	pollen development	biological_process	4	467	128	66271	0.00221347	0.00889236	4.43462	TRIAE_CS42_7BL_TGACv1_577187_AA1868260; TRIAE_CS42_5AL_TGACv1_376504_AA1237740; TRIAE_CS42_5BL_TGACv1_404284_AA1293840; TRIAE_CS42_1AL_TGACv1_003073_AA0047450
GO:0005975	carbohydrate metabolic process	biological_process	19	467	1557	66271	0.00807471	0.0211961	1.7317	TRIAE_CS42_2DL_TGACv1_157983_AA0504710; TRIAE_CS42_2DL_TGACv1_159044_AA0531250; TRIAE_CS42_3DL_TGACv1_252223_AA0888540; TRIAE_CS42_5BL_TGACv1_404260_AA1292790; TRIAE_CS42_4AS_TGACv1_306930_AA1015180; TRIAE_CS42_1DL_TGACv1_062036_AA0207870; TRIAE_CS42_4AS_TGACv1_309150_AA1030460; TRIAE_CS42_5BS_TGACv1_423277_AA1373020; TRIAE_CS42_5BS_TGACv1_423277_AA1373030; TRIAE_CS42_1DL_TGACv1_063462_AA0227540;…
GO:0071480	cellular response to gamma radiation	biological_process	1	467	3	66271	0.000147961	0.00124769	47.3026	TRIAE_CS42_1AL_TGACv1_001426_AA0030330
GO:0000312	plastid small ribosomal subunit	cellular_component	1	467	3	66271	0.000147961	0.00124769	47.3026	TRIAE_CS42_5DL_TGACv1_433715_AA1420320
GO:0016274	protein-arginine N-methyltransferase activity	molecular_function	1	467	3	66271	0.000147961	0.00124769	47.3026	TRIAE_CS42_5BL_TGACv1_407349_AA1356050
GO:0004146	dihydrofolate reductase activity	molecular_function	1	467	3	66271	0.000147961	0.00124769	47.3026	TRIAE_CS42_2BL_TGACv1_132087_AA0435110
GO:0009533	chloroplast stromal thylakoid	cellular_component	1	467	3	66271	0.000147961	0.00124769	47.3026	TRIAE_CS42_7BL_TGACv1_578256_AA1892050
GO:0010205	photoinhibition	biological_process	1	467	3	66271	0.000147961	0.00124769	47.3026	TRIAE_CS42_7BL_TGACv1_578256_AA1892050
GO:0042972	licheninase activity	molecular_function	1	467	3	66271	0.000147961	0.00124769	47.3026	TRIAE_CS42_1DL_TGACv1_063462_AA0227540
GO:0005662	DNA replication factor A complex	cellular_component	1	467	3	66271	0.000147961	0.00124769	47.3026	TRIAE_CS42_4AS_TGACv1_306214_AA1004350
GO:0010448	vegetative meristem growth	biological_process	1	467	3	66271	0.000147961	0.00124769	47.3026	TRIAE_CS42_5AL_TGACv1_376504_AA1237740
GO:0061635	regulation of protein complex stability	biological_process	1	467	3	66271	0.000147961	0.00124769	47.3026	TRIAE_CS42_1AL_TGACv1_002904_AA0046140
GO:0033567	DNA replication, Okazaki fragment processing	biological_process	1	467	3	66271	0.000147961	0.00124769	47.3026	TRIAE_CS42_2AL_TGACv1_095939_AA0315910
GO:0043142	single-stranded DNA-dependent ATPase activity	molecular_function	1	467	3	66271	0.000147961	0.00124769	47.3026	TRIAE_CS42_2AL_TGACv1_095939_AA0315910
GO:0045732	positive regulation of protein catabolic process	biological_process	1	467	3	66271	0.000147961	0.00124769	47.3026	TRIAE_CS42_1AL_TGACv1_003073_AA0047450
GO:0035671	enone reductase activity	molecular_function	1	467	3	66271	0.000147961	0.00124769	47.3026	TRIAE_CS42_6BS_TGACv1_513223_AA1635020
GO:0035798	2-alkenal reductase (NADP+) activity	molecular_function	1	467	3	66271	0.000147961	0.00124769	47.3026	TRIAE_CS42_6BS_TGACv1_513223_AA1635020
GO:0009865	pollen tube adhesion	biological_process	1	467	3	66271	0.000147961	0.00124769	47.3026	TRIAE_CS42_4BL_TGACv1_320465_AA1040280
GO:0035024	negative regulation of Rho protein signal transduction	biological_process	1	467	3	66271	0.000147961	0.00124769	47.3026	TRIAE_CS42_4BL_TGACv1_320465_AA1040280
GO:0045177	apical part of cell	cellular_component	1	467	3	66271	0.000147961	0.00124769	47.3026	TRIAE_CS42_4BL_TGACv1_320465_AA1040280
GO:0070382	exocytic vesicle	cellular_component	1	467	3	66271	0.000147961	0.00124769	47.3026	TRIAE_CS42_4BL_TGACv1_320465_AA1040280
GO:0090630	activation of GTPase activity	biological_process	1	467	3	66271	0.000147961	0.00124769	47.3026	TRIAE_CS42_4BL_TGACv1_320465_AA1040280
GO:0032578	aleurone grain membrane	cellular_component	1	467	3	66271	0.000147961	0.00124769	47.3026	TRIAE_CS42_3DL_TGACv1_251564_AA0882520
GO:0051716	cellular response to stimulus	biological_process	1	467	3	66271	0.000147961	0.00124769	47.3026	TRIAE_CS42_3B_TGACv1_223288_AA0779760
GO:0007050	cell cycle arrest	biological_process	2	467	15	66271	0.000148535	0.00124769	18.9211	TRIAE_CS42_7AS_TGACv1_569709_AA1822270; TRIAE_CS42_5BL_TGACv1_405848_AA1336360
GO:0006281	DNA repair	biological_process	8	467	486	66271	0.0081697	0.0213243	2.33593	TRIAE_CS42_1AL_TGACv1_001426_AA0030330; TRIAE_CS42_6BS_TGACv1_515830_AA1672640; TRIAE_CS42_1BL_TGACv1_031515_AA0115400; TRIAE_CS42_1BS_TGACv1_049674_AA0159400; TRIAE_CS42_4AS_TGACv1_306214_AA1004350; TRIAE_CS42_2DS_TGACv1_177481_AA0578260; TRIAE_CS42_3AL_TGACv1_193661_AA0616880; TRIAE_CS42_1BL_TGACv1_031111_AA0108070
GO:0009266	response to temperature stimulus	biological_process	2	467	16	66271	0.000181856	0.00142501	17.7385	TRIAE_CS42_4DL_TGACv1_344347_AA1146290; TRIAE_CS42_4BL_TGACv1_321697_AA1064240
GO:0000911	cytokinesis by cell plate formation	biological_process	2	467	16	66271	0.000181856	0.00142501	17.7385	TRIAE_CS42_3AL_TGACv1_193729_AA0618670; TRIAE_CS42_3B_TGACv1_221031_AA0727440
GO:0032508	DNA duplex unwinding	biological_process	4	467	181	66271	0.00948082	0.023655	3.13609	TRIAE_CS42_1BL_TGACv1_031515_AA0115400; TRIAE_CS42_1BS_TGACv1_049674_AA0159400; TRIAE_CS42_5BL_TGACv1_404284_AA1293840; TRIAE_CS42_1BL_TGACv1_031111_AA0108070
GO:0004861	cyclin-dependent protein serine/threonine kinase inhibitor activity	molecular_function	2	467	18	66271	0.000262227	0.00198727	15.7675	TRIAE_CS42_7AS_TGACv1_569709_AA1822270; TRIAE_CS42_5BL_TGACv1_405848_AA1336360
GO:0009408	response to heat	biological_process	3	467	119	66271	0.0102345	0.0252851	3.57751	TRIAE_CS42_4DL_TGACv1_344347_AA1146290; TRIAE_CS42_4BL_TGACv1_321697_AA1064240; TRIAE_CS42_3AL_TGACv1_193661_AA0616880
GO:0016131	brassinosteroid metabolic process	biological_process	1	467	4	66271	0.000294538	0.00215995	35.477	TRIAE_CS42_7DL_TGACv1_603857_AA1990250
GO:0045787	positive regulation of cell cycle	biological_process	1	467	4	66271	0.000294538	0.00215995	35.477	TRIAE_CS42_5AL_TGACv1_376504_AA1237740
GO:0051276	chromosome organization	biological_process	2	467	20	66271	0.000362529	0.00261205	14.1908	TRIAE_CS42_6BS_TGACv1_515830_AA1672640; TRIAE_CS42_3AL_TGACv1_196057_AA0656880
GO:0000723	telomere maintenance	biological_process	3	467	126	66271	0.0124177	0.0291218	3.37876	TRIAE_CS42_1BL_TGACv1_031515_AA0115400; TRIAE_CS42_1BS_TGACv1_049674_AA0159400; TRIAE_CS42_1BL_TGACv1_031111_AA0108070
GO:0007165	signal transduction	biological_process	5	467	318	66271	0.0260908	0.0524085	2.23126	TRIAE_CS42_1AL_TGACv1_000188_AA0005650; TRIAE_CS42_7DS_TGACv1_621800_AA2026470; TRIAE_CS42_7BL_TGACv1_578745_AA1899500; TRIAE_CS42_4BL_TGACv1_320465_AA1040280; TRIAE_CS42_2AS_TGACv1_114828_AA0369560
GO:0071901	negative regulation of protein serine/threonine kinase activity	biological_process	2	467	21	66271	0.000420743	0.00290124	13.515	TRIAE_CS42_7AS_TGACv1_569709_AA1822270; TRIAE_CS42_5BL_TGACv1_405848_AA1336360
GO:0008840	4-hydroxy-tetrahydrodipicolinate synthase	molecular_function	1	467	5	66271	0.000488604	0.00322478	28.3816	TRIAE_CS42_2DL_TGACv1_158996_AA0530210
GO:0046621	negative regulation of organ growth	biological_process	1	467	5	66271	0.000488604	0.00322478	28.3816	TRIAE_CS42_1AL_TGACv1_003073_AA0047450
GO:0000002	mitochondrial genome maintenance	biological_process	1	467	5	66271	0.000488604	0.00322478	28.3816	TRIAE_CS42_3AL_TGACv1_193661_AA0616880
GO:0035246	peptidyl-arginine N-methylation	biological_process	1	467	6	66271	0.000729483	0.00421276	23.6513	TRIAE_CS42_5BL_TGACv1_407349_AA1356050
GO:0005674	transcription factor TFIIF complex	cellular_component	1	467	6	66271	0.000729483	0.00421276	23.6513	TRIAE_CS42_3AL_TGACv1_196014_AA0656540
GO:0009942	longitudinal axis specification	biological_process	1	467	6	66271	0.000729483	0.00421276	23.6513	TRIAE_CS42_2AL_TGACv1_093659_AA0284740
GO:0071492	cellular response to UV-A	biological_process	1	467	6	66271	0.000729483	0.00421276	23.6513	TRIAE_CS42_3AL_TGACv1_196154_AA0657740
GO:0004642	phosphoribosylformylglycinamidine synthase activity	molecular_function	1	467	6	66271	0.000729483	0.00421276	23.6513	TRIAE_CS42_1BL_TGACv1_032427_AA0129740
GO:0010929	positive regulation of auxin mediated signaling pathway	biological_process	1	467	6	66271	0.000729483	0.00421276	23.6513	TRIAE_CS42_5BL_TGACv1_404284_AA1293840
GO:0080038	positive regulation of cytokinin-activated signaling pathway	biological_process	1	467	6	66271	0.000729483	0.00421276	23.6513	TRIAE_CS42_5BL_TGACv1_404284_AA1293840
GO:0016324	apical plasma membrane	cellular_component	1	467	6	66271	0.000729483	0.00421276	23.6513	TRIAE_CS42_4BL_TGACv1_320465_AA1040280
GO:0017048	Rho GTPase binding	molecular_function	1	467	6	66271	0.000729483	0.00421276	23.6513	TRIAE_CS42_4BL_TGACv1_320465_AA1040280
GO:0031390	Ctf18 RFC-like complex	cellular_component	1	467	6	66271	0.000729483	0.00421276	23.6513	TRIAE_CS42_5DL_TGACv1_434235_AA1432250
GO:0006873	cellular ion homeostasis	biological_process	1	467	7	66271	0.00101651	0.00572717	20.2726	TRIAE_CS42_3DS_TGACv1_274537_AA0936010
GO:0010268	brassinosteroid homeostasis	biological_process	1	467	7	66271	0.00101651	0.00572717	20.2726	TRIAE_CS42_7DL_TGACv1_603857_AA1990250
GO:0006334	nucleosome assembly	biological_process	3	467	201	66271	0.0546738	0.0949597	2.11803	TRIAE_CS42_1DL_TGACv1_064141_AA0232850; TRIAE_CS42_7BL_TGACv1_577187_AA1868260; TRIAE_CS42_5AL_TGACv1_376504_AA1237740
GO:0010951	negative regulation of endopeptidase activity	biological_process	4	467	289	66271	0.0549598	0.095099	1.96412	TRIAE_CS42_1AL_TGACv1_000490_AA0013350; TRIAE_CS42_3DS_TGACv1_272149_AA0915740; TRIAE_CS42_1DL_TGACv1_064128_AA0232730; TRIAE_CS42_5AL_TGACv1_375760_AA1226770
GO:0008283	cell proliferation	biological_process	2	467	29	66271	0.0011086	0.00595552	9.78675	TRIAE_CS42_7BL_TGACv1_577187_AA1868260; TRIAE_CS42_5AL_TGACv1_376504_AA1237740
GO:0042542	response to hydrogen peroxide	biological_process	2	467	29	66271	0.0011086	0.00595552	9.78675	TRIAE_CS42_4DL_TGACv1_344347_AA1146290; TRIAE_CS42_4BL_TGACv1_321697_AA1064240
GO:0009734	auxin-activated signaling pathway	biological_process	3	467	204	66271	0.0571177	0.0973742	2.08688	TRIAE_CS42_3AS_TGACv1_211771_AA0694050; TRIAE_CS42_2AL_TGACv1_093659_AA0284740; TRIAE_CS42_U_TGACv1_640819_AA2075640
GO:0016567	protein ubiquitination	biological_process	6	467	529	66271	0.0827404	0.132729	1.60954	TRIAE_CS42_1AL_TGACv1_001426_AA0030330; TRIAE_CS42_4DL_TGACv1_344347_AA1146290; TRIAE_CS42_5BL_TGACv1_406255_AA1343070; TRIAE_CS42_2BS_TGACv1_147049_AA0477260; TRIAE_CS42_7DS_TGACv1_623757_AA2055860; TRIAE_CS42_4BL_TGACv1_321697_AA1064240
GO:0071555	cell wall organization	biological_process	5	467	479	66271	0.124912	0.185561	1.48129	TRIAE_CS42_2DL_TGACv1_157983_AA0504710; TRIAE_CS42_5AL_TGACv1_376577_AA1238650; TRIAE_CS42_1DL_TGACv1_063761_AA0230650; TRIAE_CS42_1AL_TGACv1_000246_AA0007210; TRIAE_CS42_2AS_TGACv1_113193_AA0352840
GO:0045454	cell redox homeostasis	biological_process	4	467	384	66271	0.136734	0.199908	1.47821	TRIAE_CS42_U_TGACv1_641444_AA2095210; TRIAE_CS42_7BL_TGACv1_578256_AA1892050; TRIAE_CS42_2BL_TGACv1_130409_AA0410790; TRIAE_CS42_3B_TGACv1_220974_AA0725520
GO:0010337	regulation of salicylic acid metabolic process	biological_process	1	467	8	66271	0.00134902	0.00663031	17.7385	TRIAE_CS42_2BS_TGACv1_147049_AA0477260
GO:0009939	positive regulation of gibberellic acid mediated signaling pathway	biological_process	1	467	8	66271	0.00134902	0.00663031	17.7385	TRIAE_CS42_5BL_TGACv1_404284_AA1293840
GO:0005938	cell cortex	cellular_component	1	467	8	66271	0.00134902	0.00663031	17.7385	TRIAE_CS42_4BL_TGACv1_320465_AA1040280
GO:0005740	mitochondrial envelope	cellular_component	1	467	8	66271	0.00134902	0.00663031	17.7385	TRIAE_CS42_3AL_TGACv1_194913_AA0641980
GO:0031625	ubiquitin protein ligase binding	molecular_function	2	467	32	66271	0.00148147	0.00720463	8.86925	TRIAE_CS42_4DL_TGACv1_344347_AA1146290; TRIAE_CS42_4BL_TGACv1_321697_AA1064240
GO:0009617	response to bacterium	biological_process	2	467	33	66271	0.00162115	0.00774354	8.60048	TRIAE_CS42_4DL_TGACv1_344347_AA1146290; TRIAE_CS42_4BL_TGACv1_321697_AA1064240
GO:0015173	aromatic amino acid transmembrane transporter activity	molecular_function	1	467	9	66271	0.00172637	0.00774354	15.7675	TRIAE_CS42_4BL_TGACv1_320611_AA1044630
GO:0015801	aromatic amino acid transport	biological_process	1	467	9	66271	0.00172637	0.00774354	15.7675	TRIAE_CS42_4BL_TGACv1_320611_AA1044630
GO:0071486	cellular response to high light intensity	biological_process	1	467	9	66271	0.00172637	0.00774354	15.7675	TRIAE_CS42_3AL_TGACv1_196154_AA0657740
GO:0004109	coproporphyrinogen oxidase activity	molecular_function	1	467	9	66271	0.00172637	0.00774354	15.7675	TRIAE_CS42_6AL_TGACv1_471730_AA1513490
GO:0089701	U2AF	cellular_component	1	467	9	66271	0.00172637	0.00774354	15.7675	TRIAE_CS42_5AL_TGACv1_373996_AA1187140
GO:0004004	ATP-dependent RNA helicase activity	molecular_function	1	467	9	66271	0.00172637	0.00774354	15.7675	TRIAE_CS42_5BL_TGACv1_404284_AA1293840
GO:0009556	microsporogenesis	biological_process	1	467	9	66271	0.00172637	0.00774354	15.7675	TRIAE_CS42_1AL_TGACv1_003073_AA0047450
GO:0003747	translation release factor activity	molecular_function	2	467	34	66271	0.00176879	0.00785752	8.34752	TRIAE_CS42_2DS_TGACv1_179077_AA0604180; TRIAE_CS42_1DL_TGACv1_061597_AA0199590
GO:0006950	response to stress	biological_process	3	467	298	66271	0.160358	0.229366	1.4286	TRIAE_CS42_6DL_TGACv1_526795_AA1692050; TRIAE_CS42_6DL_TGACv1_528234_AA1712700; TRIAE_CS42_6BL_TGACv1_500727_AA1608920
GO:0006415	translational termination	biological_process	2	467	35	66271	0.00192457	0.0083882	8.10902	TRIAE_CS42_2DS_TGACv1_179077_AA0604180; TRIAE_CS42_1DL_TGACv1_061597_AA0199590
GO:0030001	metal ion transport	biological_process	3	467	337	66271	0.215225	0.290743	1.26328	TRIAE_CS42_6BL_TGACv1_502797_AA1626460; TRIAE_CS42_3B_TGACv1_221383_AA0738860; TRIAE_CS42_2DS_TGACv1_179008_AA0603420
GO:0007015	actin filament organization	biological_process	2	467	36	66271	0.00208862	0.00870471	7.88377	TRIAE_CS42_5BS_TGACv1_423277_AA1373020; TRIAE_CS42_5BS_TGACv1_423277_AA1373030
GO:0016149	translation release factor activity, codon specific	molecular_function	1	467	10	66271	0.00214791	0.00870471	14.1908	TRIAE_CS42_2DS_TGACv1_179077_AA0604180
GO:0004425	indole-3-glycerol-phosphate synthase activity	molecular_function	1	467	10	66271	0.00214791	0.00870471	14.1908	TRIAE_CS42_5DL_TGACv1_433357_AA1410770
GO:0030337	DNA polymerase processivity factor activity	molecular_function	1	467	10	66271	0.00214791	0.00870471	14.1908	TRIAE_CS42_6BL_TGACv1_500113_AA1599290
GO:0030956	glutamyl-tRNA(Gln) amidotransferase complex	cellular_component	1	467	10	66271	0.00214791	0.00870471	14.1908	TRIAE_CS42_2BL_TGACv1_129918_AA0399390
GO:0050567	glutaminyl-tRNA synthase (glutamine-hydrolyzing) activity	molecular_function	1	467	10	66271	0.00214791	0.00870471	14.1908	TRIAE_CS42_2BL_TGACv1_129918_AA0399390
GO:0070681	glutaminyl-tRNAGln biosynthesis via transamidation	biological_process	1	467	10	66271	0.00214791	0.00870471	14.1908	TRIAE_CS42_2BL_TGACv1_129918_AA0399390
GO:0043086	negative regulation of catalytic activity	biological_process	3	467	361	66271	0.251225	0.328799	1.17929	TRIAE_CS42_4AL_TGACv1_288165_AA0939090; TRIAE_CS42_7AS_TGACv1_571228_AA1846130; TRIAE_CS42_7AS_TGACv1_570989_AA1843350
GO:0031225	anchored component of membrane	cellular_component	2	467	37	66271	0.00226111	0.00900547	7.6707	TRIAE_CS42_5DS_TGACv1_456600_AA1474910; TRIAE_CS42_2DS_TGACv1_180706_AA0611240
GO:0006470	protein dephosphorylation	biological_process	3	467	377	66271	0.275887	0.353074	1.12924	TRIAE_CS42_6AL_TGACv1_472187_AA1518870; TRIAE_CS42_4AL_TGACv1_288889_AA0960690; TRIAE_CS42_3B_TGACv1_232726_AA0831260
GO:0006729	tetrahydrobiopterin biosynthetic process	biological_process	1	467	11	66271	0.00261301	0.0100601	12.9007	TRIAE_CS42_5AL_TGACv1_375999_AA1230440
GO:0008124	4-alpha-hydroxytetrahydrobiopterin dehydratase activity	molecular_function	1	467	11	66271	0.00261301	0.0100601	12.9007	TRIAE_CS42_5AL_TGACv1_375999_AA1230440
GO:0046654	tetrahydrofolate biosynthetic process	biological_process	1	467	11	66271	0.00261301	0.0100601	12.9007	TRIAE_CS42_2BL_TGACv1_132087_AA0435110
GO:0010332	response to gamma radiation	biological_process	1	467	12	66271	0.00312101	0.0114437	11.8257	TRIAE_CS42_1AL_TGACv1_001426_AA0030330
GO:0010089	xylem development	biological_process	1	467	12	66271	0.00312101	0.0114437	11.8257	TRIAE_CS42_4DL_TGACv1_342437_AA1113750
GO:0006621	protein retention in ER lumen	biological_process	1	467	12	66271	0.00312101	0.0114437	11.8257	TRIAE_CS42_7AS_TGACv1_571196_AA1845670
GO:0046923	ER retention sequence binding	molecular_function	1	467	12	66271	0.00312101	0.0114437	11.8257	TRIAE_CS42_7AS_TGACv1_571196_AA1845670
GO:0010449	root meristem growth	biological_process	1	467	12	66271	0.00312101	0.0114437	11.8257	TRIAE_CS42_5AL_TGACv1_376504_AA1237740
GO:0016884	carbon-nitrogen ligase activity, with glutamine as amido-N-donor	molecular_function	1	467	12	66271	0.00312101	0.0114437	11.8257	TRIAE_CS42_2BL_TGACv1_129918_AA0399390
GO:0010215	cellulose microfibril organization	biological_process	2	467	42	66271	0.00325502	0.0117587	6.75752	TRIAE_CS42_5DS_TGACv1_456600_AA1474910; TRIAE_CS42_2DS_TGACv1_180706_AA0611240
GO:0006511	ubiquitin-dependent protein catabolic process	biological_process	4	467	503	66271	0.282348	0.358812	1.12849	TRIAE_CS42_3B_TGACv1_220627_AA0712650; TRIAE_CS42_3DL_TGACv1_250448_AA0868410; TRIAE_CS42_3B_TGACv1_221221_AA0734130; TRIAE_CS42_3B_TGACv1_224622_AA0798940
GO:0006351	transcription, DNA-templated	biological_process	21	467	2859	66271	0.366861	0.442532	1.04235	TRIAE_CS42_1BL_TGACv1_030266_AA0084590; TRIAE_CS42_3AS_TGACv1_211771_AA0694050; TRIAE_CS42_3AS_TGACv1_210940_AA0681860; TRIAE_CS42_7BS_TGACv1_593422_AA1951390; TRIAE_CS42_U_TGACv1_642197_AA2113160; TRIAE_CS42_6AS_TGACv1_487022_AA1567490; TRIAE_CS42_U_TGACv1_640835_AA2076520; TRIAE_CS42_2AL_TGACv1_093659_AA0284740; TRIAE_CS42_3B_TGACv1_220755_AA0718150; TRIAE_CS42_1AL_TGACv1_000814_AA0019580; TRIA…
GO:0008131	primary amine oxidase activity	molecular_function	1	467	13	66271	0.00367132	0.0126578	10.916	TRIAE_CS42_6BL_TGACv1_499564_AA1586200
GO:0009308	amine metabolic process	biological_process	1	467	13	66271	0.00367132	0.0126578	10.916	TRIAE_CS42_6BL_TGACv1_499564_AA1586200
GO:0009165	nucleotide biosynthetic process	biological_process	1	467	13	66271	0.00367132	0.0126578	10.916	TRIAE_CS42_2BL_TGACv1_132087_AA0435110
GO:0034227	tRNA thio-modification	biological_process	1	467	13	66271	0.00367132	0.0126578	10.916	TRIAE_CS42_5BS_TGACv1_423276_AA1372930
GO:0032543	mitochondrial translation	biological_process	1	467	13	66271	0.00367132	0.0126578	10.916	TRIAE_CS42_2BL_TGACv1_129918_AA0399390
GO:0006810	transport	biological_process	18	467	2477	66271	0.385705	0.461647	1.03122	TRIAE_CS42_2AS_TGACv1_113103_AA0351270; TRIAE_CS42_5BS_TGACv1_423325_AA1374320; TRIAE_CS42_2DS_TGACv1_178886_AA0602200; TRIAE_CS42_5AL_TGACv1_376027_AA1231000; TRIAE_CS42_7AL_TGACv1_557191_AA1777870; TRIAE_CS42_1BS_TGACv1_049703_AA0160180; TRIAE_CS42_4AS_TGACv1_308212_AA1026690; TRIAE_CS42_U_TGACv1_641049_AA2083300; TRIAE_CS42_5DL_TGACv1_433802_AA1422480; TRIAE_CS42_4BL_TGACv1_320961_AA1052590; T…
GO:0050482	arachidonic acid secretion	biological_process	1	467	14	66271	0.00426329	0.0139691	10.1363	TRIAE_CS42_4AS_TGACv1_309494_AA1031000
GO:0005452	inorganic anion exchanger activity	molecular_function	1	467	14	66271	0.00426329	0.0139691	10.1363	TRIAE_CS42_5BS_TGACv1_423795_AA1383420
GO:0000902	cell morphogenesis	biological_process	1	467	14	66271	0.00426329	0.0139691	10.1363	TRIAE_CS42_4DL_TGACv1_344347_AA1146290
GO:0009916	alternative oxidase activity	molecular_function	1	467	14	66271	0.00426329	0.0139691	10.1363	TRIAE_CS42_6BL_TGACv1_499881_AA1593950
GO:0006545	glycine biosynthetic process	biological_process	1	467	14	66271	0.00426329	0.0139691	10.1363	TRIAE_CS42_2BL_TGACv1_132087_AA0435110
GO:0010051	xylem and phloem pattern formation	biological_process	1	467	14	66271	0.00426329	0.0139691	10.1363	TRIAE_CS42_2AL_TGACv1_093659_AA0284740
GO:0006412	translation	biological_process	8	467	1165	66271	0.437028	0.512454	0.974475	TRIAE_CS42_5DL_TGACv1_433715_AA1420320; TRIAE_CS42_2AL_TGACv1_093370_AA0278710; TRIAE_CS42_3DL_TGACv1_250228_AA0864600; TRIAE_CS42_7AL_TGACv1_556923_AA1773360; TRIAE_CS42_7DS_TGACv1_625545_AA2065520; TRIAE_CS42_3DL_TGACv1_252268_AA0888970; TRIAE_CS42_5AL_TGACv1_374766_AA1208520; TRIAE_CS42_2BL_TGACv1_129918_AA0399390
GO:0004623	phospholipase A2 activity	molecular_function	1	467	15	66271	0.00489633	0.0148823	9.46053	TRIAE_CS42_4AS_TGACv1_309494_AA1031000
GO:0006820	anion transport	biological_process	1	467	15	66271	0.00489633	0.0148823	9.46053	TRIAE_CS42_5BS_TGACv1_423795_AA1383420
GO:0015698	inorganic anion transport	biological_process	1	467	15	66271	0.00489633	0.0148823	9.46053	TRIAE_CS42_5BS_TGACv1_423795_AA1383420
GO:0009657	plastid organization	biological_process	1	467	15	66271	0.00489633	0.0148823	9.46053	TRIAE_CS42_2DS_TGACv1_179077_AA0604180
GO:0009538	photosystem I reaction center	cellular_component	1	467	15	66271	0.00489633	0.0148823	9.46053	TRIAE_CS42_5DL_TGACv1_433351_AA1410520
GO:0048507	meristem development	biological_process	1	467	15	66271	0.00489633	0.0148823	9.46053	TRIAE_CS42_2AL_TGACv1_093659_AA0284740
GO:0010167	response to nitrate	biological_process	1	467	15	66271	0.00489633	0.0148823	9.46053	TRIAE_CS42_2BS_TGACv1_147049_AA0477260
GO:0017108	5'-flap endonuclease activity	molecular_function	1	467	15	66271	0.00489633	0.0148823	9.46053	TRIAE_CS42_2AL_TGACv1_095939_AA0315910
GO:0003724	RNA helicase activity	molecular_function	1	467	15	66271	0.00489633	0.0148823	9.46053	TRIAE_CS42_5BL_TGACv1_404284_AA1293840
GO:0032147	activation of protein kinase activity	biological_process	1	467	15	66271	0.00489633	0.0148823	9.46053	TRIAE_CS42_4AL_TGACv1_289242_AA0967840
GO:0006979	response to oxidative stress	biological_process	5	467	790	66271	0.483442	0.562595	0.898151	TRIAE_CS42_7BS_TGACv1_592246_AA1934290; TRIAE_CS42_7AL_TGACv1_556904_AA1773120; TRIAE_CS42_3B_TGACv1_221339_AA0737820; TRIAE_CS42_3DS_TGACv1_272459_AA0921070; TRIAE_CS42_3AL_TGACv1_194425_AA0632840
GO:0006275	regulation of DNA replication	biological_process	1	467	16	66271	0.00556983	0.0160829	8.86925	TRIAE_CS42_6BL_TGACv1_500113_AA1599290
GO:0051017	actin filament bundle assembly	biological_process	1	467	16	66271	0.00556983	0.0160829	8.86925	TRIAE_CS42_5BS_TGACv1_424302_AA1388550
GO:0009627	systemic acquired resistance	biological_process	1	467	16	66271	0.00556983	0.0160829	8.86925	TRIAE_CS42_2BS_TGACv1_147049_AA0477260
GO:0004470	malic enzyme activity	molecular_function	1	467	16	66271	0.00556983	0.0160829	8.86925	TRIAE_CS42_3B_TGACv1_224637_AA0799240
GO:0005375	copper ion transmembrane transporter activity	molecular_function	1	467	16	66271	0.00556983	0.0160829	8.86925	TRIAE_CS42_2AL_TGACv1_093880_AA0288690
GO:0035434	copper ion transmembrane transport	biological_process	1	467	16	66271	0.00556983	0.0160829	8.86925	TRIAE_CS42_2AL_TGACv1_093880_AA0288690
GO:1902584	positive regulation of response to water deprivation	biological_process	1	467	16	66271	0.00556983	0.0160829	8.86925	TRIAE_CS42_5BL_TGACv1_404284_AA1293840
GO:0008138	protein tyrosine/serine/threonine phosphatase activity	molecular_function	2	467	52	66271	0.00594957	0.0170727	5.458	TRIAE_CS42_6AL_TGACv1_472187_AA1518870; TRIAE_CS42_4AL_TGACv1_288889_AA0960690
GO:0010029	regulation of seed germination	biological_process	1	467	17	66271	0.00628319	0.0174869	8.34752	TRIAE_CS42_5BL_TGACv1_404605_AA1305870
GO:0004471	malate dehydrogenase (decarboxylating) (NAD+) activity	molecular_function	1	467	17	66271	0.00628319	0.0174869	8.34752	TRIAE_CS42_3B_TGACv1_224637_AA0799240
GO:0016817	hydrolase activity, acting on acid anhydrides	molecular_function	1	467	17	66271	0.00628319	0.0174869	8.34752	TRIAE_CS42_5BL_TGACv1_404284_AA1293840
GO:0004831	tyrosine-tRNA ligase activity	molecular_function	1	467	17	66271	0.00628319	0.0174869	8.34752	TRIAE_CS42_5AL_TGACv1_374766_AA1208520
GO:0010206	photosystem II repair	biological_process	1	467	17	66271	0.00628319	0.0174869	8.34752	TRIAE_CS42_1DL_TGACv1_061143_AA0186830
GO:0006366	transcription from RNA polymerase II promoter	biological_process	1	467	18	66271	0.00703581	0.0191208	7.88377	TRIAE_CS42_3AL_TGACv1_196014_AA0656540
GO:0009561	megagametogenesis	biological_process	1	467	18	66271	0.00703581	0.0191208	7.88377	TRIAE_CS42_5BL_TGACv1_404284_AA1293840
GO:0060236	regulation of mitotic spindle organization	biological_process	1	467	18	66271	0.00703581	0.0191208	7.88377	TRIAE_CS42_4AL_TGACv1_289242_AA0967840
GO:0007064	mitotic sister chromatid cohesion	biological_process	1	467	18	66271	0.00703581	0.0191208	7.88377	TRIAE_CS42_5DL_TGACv1_434235_AA1432250
GO:0005992	trehalose biosynthetic process	biological_process	2	467	56	66271	0.00730974	0.0197491	5.06814	TRIAE_CS42_1AL_TGACv1_000815_AA0019720; TRIAE_CS42_6DL_TGACv1_526852_AA1693540
GO:0009626	plant-type hypersensitive response	biological_process	1	467	19	66271	0.0078271	0.0206636	7.46884	TRIAE_CS42_2BS_TGACv1_147049_AA0477260
GO:0006325	chromatin organization	biological_process	1	467	19	66271	0.0078271	0.0206636	7.46884	TRIAE_CS42_5AL_TGACv1_376504_AA1237740
GO:0016070	RNA metabolic process	biological_process	1	467	19	66271	0.0078271	0.0206636	7.46884	TRIAE_CS42_5BL_TGACv1_404284_AA1293840
GO:0004129	cytochrome-c oxidase activity	molecular_function	1	467	19	66271	0.0078271	0.0206636	7.46884	TRIAE_CS42_3AL_TGACv1_194913_AA0641980
GO:0006355	regulation of transcription, DNA-templated	biological_process	34	467	4886	66271	0.485134	0.563145	0.987489	TRIAE_CS42_4DL_TGACv1_342984_AA1126990; TRIAE_CS42_1BL_TGACv1_030266_AA0084590; TRIAE_CS42_3AS_TGACv1_211771_AA0694050; TRIAE_CS42_2AL_TGACv1_094098_AA0292540; TRIAE_CS42_3AS_TGACv1_210940_AA0681860; TRIAE_CS42_6AL_TGACv1_472515_AA1523040; TRIAE_CS42_2DL_TGACv1_158051_AA0507370; TRIAE_CS42_1AL_TGACv1_002725_AA0044780; TRIAE_CS42_4DL_TGACv1_343739_AA1138960; TRIAE_CS42_7BS_TGACv1_593422_AA1951390;…
GO:0042744	hydrogen peroxide catabolic process	biological_process	3	467	586	66271	0.5931	0.673248	0.726491	TRIAE_CS42_7BS_TGACv1_592246_AA1934290; TRIAE_CS42_7AL_TGACv1_556904_AA1773120; TRIAE_CS42_3DS_TGACv1_272459_AA0921070
GO:0048366	leaf development	biological_process	2	467	59	66271	0.00844078	0.0219081	4.81044	TRIAE_CS42_7BL_TGACv1_577187_AA1868260; TRIAE_CS42_5AL_TGACv1_376504_AA1237740
GO:0009934	regulation of meristem structural organization	biological_process	1	467	20	66271	0.0086565	0.0223425	7.0954	TRIAE_CS42_5AL_TGACv1_376504_AA1237740
GO:0016049	cell growth	biological_process	2	467	60	66271	0.0088393	0.0224382	4.73026	TRIAE_CS42_5DS_TGACv1_456600_AA1474910; TRIAE_CS42_2DS_TGACv1_180706_AA0611240
GO:0005643	nuclear pore	cellular_component	2	467	60	66271	0.0088393	0.0224382	4.73026	TRIAE_CS42_7BL_TGACv1_577447_AA1875530; TRIAE_CS42_1BS_TGACv1_049703_AA0160180
GO:0010287	plastoglobule	cellular_component	2	467	60	66271	0.0088393	0.0224382	4.73026	TRIAE_CS42_3DS_TGACv1_271872_AA0909840; TRIAE_CS42_5DL_TGACv1_433351_AA1410520
GO:0098869	cellular oxidant detoxification	biological_process	3	467	741	66271	0.767329	0.81872	0.574526	TRIAE_CS42_7BS_TGACv1_592246_AA1934290; TRIAE_CS42_7AL_TGACv1_556904_AA1773120; TRIAE_CS42_3DS_TGACv1_272459_AA0921070
GO:0000178	exosome (RNase complex)	cellular_component	1	467	21	66271	0.00952342	0.023655	6.75752	TRIAE_CS42_7BS_TGACv1_592921_AA1946300
GO:0000228	nuclear chromosome	cellular_component	1	467	21	66271	0.00952342	0.023655	6.75752	TRIAE_CS42_5BL_TGACv1_408575_AA1363750
GO:0051026	chiasma assembly	biological_process	1	467	21	66271	0.00952342	0.023655	6.75752	TRIAE_CS42_4BS_TGACv1_329875_AA1104480
GO:0055114	oxidation-reduction process	biological_process	34	467	5560	66271	0.780905	0.829375	0.867782	TRIAE_CS42_4BS_TGACv1_329293_AA1099770; TRIAE_CS42_1DL_TGACv1_062003_AA0207290; TRIAE_CS42_6AL_TGACv1_470861_AA1496950; TRIAE_CS42_7BS_TGACv1_592246_AA1934290; TRIAE_CS42_6BL_TGACv1_499564_AA1586200; TRIAE_CS42_7DL_TGACv1_603857_AA1990250; TRIAE_CS42_3B_TGACv1_224749_AA0801000; TRIAE_CS42_6DL_TGACv1_526851_AA1693450; TRIAE_CS42_3AL_TGACv1_194843_AA0640520; TRIAE_CS42_6BL_TGACv1_499881_AA1593950; …
GO:0005887	integral component of plasma membrane	cellular_component	1	467	22	66271	0.0104273	0.0256245	6.45036	TRIAE_CS42_4BL_TGACv1_320611_AA1044630
GO:0008308	voltage-gated anion channel activity	molecular_function	1	467	23	66271	0.0113676	0.0273532	6.16991	TRIAE_CS42_3DS_TGACv1_274537_AA0936010
GO:0032040	small-subunit processome	cellular_component	1	467	23	66271	0.0113676	0.0273532	6.16991	TRIAE_CS42_2DL_TGACv1_159051_AA0531450
GO:0010598	NAD(P)H dehydrogenase complex (plastoquinone)	cellular_component	1	467	23	66271	0.0113676	0.0273532	6.16991	TRIAE_CS42_4AS_TGACv1_309150_AA1030460
GO:1901002	positive regulation of response to salt stress	biological_process	1	467	23	66271	0.0113676	0.0273532	6.16991	TRIAE_CS42_5BL_TGACv1_404284_AA1293840
GO:0004124	cysteine synthase activity	molecular_function	1	467	24	66271	0.0123437	0.0290958	5.91283	TRIAE_CS42_7DS_TGACv1_622088_AA2032510
GO:0004045	aminoacyl-tRNA hydrolase activity	molecular_function	1	467	24	66271	0.0123437	0.0290958	5.91283	TRIAE_CS42_1BL_TGACv1_032093_AA0125320
GO:0010997	anaphase-promoting complex binding	molecular_function	1	467	24	66271	0.0123437	0.0290958	5.91283	TRIAE_CS42_1AL_TGACv1_003073_AA0047450
GO:0090406	pollen tube	cellular_component	1	467	24	66271	0.0123437	0.0290958	5.91283	TRIAE_CS42_4BL_TGACv1_320465_AA1040280
GO:0032259	methylation	biological_process	3	467	779	66271	0.799778	0.843601	0.5465	TRIAE_CS42_3B_TGACv1_221656_AA0746710; TRIAE_CS42_2BL_TGACv1_132087_AA0435110; TRIAE_CS42_3AL_TGACv1_195115_AA0644960
GO:0009933	meristem structural organization	biological_process	1	467	25	66271	0.0133551	0.0306968	5.67632	TRIAE_CS42_7BL_TGACv1_577187_AA1868260
GO:0044212	transcription regulatory region DNA binding	molecular_function	1	467	25	66271	0.0133551	0.0306968	5.67632	TRIAE_CS42_2AL_TGACv1_093659_AA0284740
GO:0016717	oxidoreductase activity, acting on paired donors, with oxidation of a pair of donors resulting in the reduction of molecular oxygen to two molecules of water	molecular_function	1	467	25	66271	0.0133551	0.0306968	5.67632	TRIAE_CS42_4BS_TGACv1_327832_AA1075590
GO:0046658	anchored component of plasma membrane	cellular_component	1	467	25	66271	0.0133551	0.0306968	5.67632	TRIAE_CS42_3B_TGACv1_223288_AA0779760
GO:0006644	phospholipid metabolic process	biological_process	1	467	26	66271	0.0144012	0.0329375	5.458	TRIAE_CS42_4AS_TGACv1_309494_AA1031000
GO:0030915	Smc5-Smc6 complex	cellular_component	1	467	27	66271	0.0154816	0.0348903	5.25585	TRIAE_CS42_6BS_TGACv1_515830_AA1672640
GO:0010305	leaf vascular tissue pattern formation	biological_process	1	467	27	66271	0.0154816	0.0348903	5.25585	TRIAE_CS42_2AL_TGACv1_093659_AA0284740
GO:0048868	pollen tube development	biological_process	1	467	27	66271	0.0154816	0.0348903	5.25585	TRIAE_CS42_4BL_TGACv1_320465_AA1040280
GO:0006662	glycerol ether metabolic process	biological_process	2	467	74	66271	0.0155805	0.0349426	3.83535	TRIAE_CS42_2BL_TGACv1_130409_AA0410790; TRIAE_CS42_3B_TGACv1_220974_AA0725520
GO:0006508	proteolysis	biological_process	10	467	2040	66271	0.852844	0.883439	0.695627	TRIAE_CS42_6AS_TGACv1_487522_AA1571230; TRIAE_CS42_4AL_TGACv1_288732_AA0956850; TRIAE_CS42_4DS_TGACv1_362356_AA1179070; TRIAE_CS42_5BL_TGACv1_406491_AA1346180; TRIAE_CS42_3B_TGACv1_226686_AA0818750; TRIAE_CS42_2AS_TGACv1_113775_AA0360350; TRIAE_CS42_6AS_TGACv1_485928_AA1554230; TRIAE_CS42_3B_TGACv1_224622_AA0798940; TRIAE_CS42_2BS_TGACv1_146844_AA0473910; TRIAE_CS42_U_TGACv1_641492_AA2096410
GO:0009773	photosynthetic electron transport in photosystem I	biological_process	1	467	28	66271	0.0165956	0.0368615	5.06814	TRIAE_CS42_4AS_TGACv1_309150_AA1030460
GO:0010319	stromule	cellular_component	1	467	29	66271	0.0177428	0.039221	4.89338	TRIAE_CS42_6BS_TGACv1_513223_AA1635020
GO:0008152	metabolic process	biological_process	18	467	3482	66271	0.899422	0.927529	0.733585	TRIAE_CS42_2DL_TGACv1_157983_AA0504710; TRIAE_CS42_2DL_TGACv1_158996_AA0530210; TRIAE_CS42_6BS_TGACv1_514534_AA1661140; TRIAE_CS42_3DL_TGACv1_252223_AA0888540; TRIAE_CS42_6BL_TGACv1_499409_AA1581790; TRIAE_CS42_4DL_TGACv1_344129_AA1144070; TRIAE_CS42_1DL_TGACv1_062036_AA0207870; TRIAE_CS42_5BL_TGACv1_405510_AA1329060; TRIAE_CS42_5DL_TGACv1_433357_AA1410770; TRIAE_CS42_5BS_TGACv1_423277_AA1373020;…
GO:0004805	trehalose-phosphatase activity	molecular_function	1	467	31	66271	0.0201346	0.0434681	4.57767	TRIAE_CS42_1AL_TGACv1_000815_AA0019720
GO:0016571	histone methylation	biological_process	1	467	31	66271	0.0201346	0.0434681	4.57767	TRIAE_CS42_1BS_TGACv1_049440_AA0153760
GO:0010311	lateral root formation	biological_process	1	467	31	66271	0.0201346	0.0434681	4.57767	TRIAE_CS42_4DL_TGACv1_342437_AA1113750
GO:0015116	sulfate transmembrane transporter activity	molecular_function	1	467	31	66271	0.0201346	0.0434681	4.57767	TRIAE_CS42_4BL_TGACv1_320961_AA1052590
GO:0003333	amino acid transmembrane transport	biological_process	2	467	82	66271	0.0204303	0.0434968	3.46117	TRIAE_CS42_2AS_TGACv1_113103_AA0351270; TRIAE_CS42_4BL_TGACv1_320611_AA1044630
GO:0004970	ionotropic glutamate receptor activity	molecular_function	2	467	82	66271	0.0204303	0.0434968	3.46117	TRIAE_CS42_2DS_TGACv1_178886_AA0602200; TRIAE_CS42_U_TGACv1_641049_AA2083300
GO:0035235	ionotropic glutamate receptor signaling pathway	biological_process	2	467	82	66271	0.0204303	0.0434968	3.46117	TRIAE_CS42_2DS_TGACv1_178886_AA0602200; TRIAE_CS42_U_TGACv1_641049_AA2083300
GO:0006189	de novo' IMP biosynthetic process	biological_process	1	467	32	66271	0.0213781	0.0450991	4.43462	TRIAE_CS42_1BL_TGACv1_032427_AA0129740
GO:0007131	reciprocal meiotic recombination	biological_process	1	467	32	66271	0.0213781	0.0450991	4.43462	TRIAE_CS42_4BS_TGACv1_329875_AA1104480
GO:0016459	myosin complex	cellular_component	1	467	33	66271	0.0226528	0.0473556	4.30024	TRIAE_CS42_3B_TGACv1_222970_AA0774390
GO:0008094	DNA-dependent ATPase activity	molecular_function	1	467	33	66271	0.0226528	0.0473556	4.30024	TRIAE_CS42_3AL_TGACv1_193661_AA0616880
GO:0016310	phosphorylation	biological_process	6	467	1609	66271	0.937192	0.95161	0.529178	TRIAE_CS42_5BL_TGACv1_404883_AA1314120; TRIAE_CS42_5BL_TGACv1_406098_AA1340730; TRIAE_CS42_U_TGACv1_641553_AA2097810; TRIAE_CS42_7BL_TGACv1_578745_AA1899500; TRIAE_CS42_3AS_TGACv1_212415_AA0700700; TRIAE_CS42_2AS_TGACv1_114828_AA0369560
GO:0048037	cofactor binding	molecular_function	1	467	34	66271	0.023958	0.0489761	4.17376	TRIAE_CS42_4AS_TGACv1_306898_AA1014730
GO:0008271	secondary active sulfate transmembrane transporter activity	molecular_function	1	467	34	66271	0.023958	0.0489761	4.17376	TRIAE_CS42_4BL_TGACv1_320961_AA1052590
GO:0008272	sulfate transport	biological_process	1	467	34	66271	0.023958	0.0489761	4.17376	TRIAE_CS42_4BL_TGACv1_320961_AA1052590
GO:1902358	sulfate transmembrane transport	biological_process	1	467	34	66271	0.023958	0.0489761	4.17376	TRIAE_CS42_4BL_TGACv1_320961_AA1052590
GO:0009607	response to biotic stimulus	biological_process	2	467	88	66271	0.0245509	0.049967	3.22518	TRIAE_CS42_3B_TGACv1_224851_AA0802320; TRIAE_CS42_U_TGACv1_640791_AA2074530
GO:0009860	pollen tube growth	biological_process	1	467	35	66271	0.0252934	0.0510286	4.05451	TRIAE_CS42_4BL_TGACv1_320465_AA1040280
GO:0005819	spindle	cellular_component	1	467	35	66271	0.0252934	0.0510286	4.05451	TRIAE_CS42_4AL_TGACv1_289242_AA0967840
GO:0006468	protein phosphorylation	biological_process	25	467	4908	66271	0.951317	0.960293	0.72284	TRIAE_CS42_3B_TGACv1_221467_AA0741610; TRIAE_CS42_2DS_TGACv1_179217_AA0605290; TRIAE_CS42_2AS_TGACv1_112463_AA0338520; TRIAE_CS42_1BS_TGACv1_049380_AA0151300; TRIAE_CS42_5BS_TGACv1_424668_AA1391180; TRIAE_CS42_1BS_TGACv1_050512_AA0172930; TRIAE_CS42_3DL_TGACv1_249305_AA0844760; TRIAE_CS42_U_TGACv1_642089_AA2111090; TRIAE_CS42_1DL_TGACv1_062090_AA0208650; TRIAE_CS42_5BL_TGACv1_404883_AA1314120; TR…
GO:0000910	cytokinesis	biological_process	1	467	36	66271	0.0266584	0.0528591	3.94189	TRIAE_CS42_1DL_TGACv1_062802_AA0220170
GO:0048038	quinone binding	molecular_function	1	467	36	66271	0.0266584	0.0528591	3.94189	TRIAE_CS42_6BL_TGACv1_499564_AA1586200
GO:0019139	cytokinin dehydrogenase activity	molecular_function	1	467	36	66271	0.0266584	0.0528591	3.94189	TRIAE_CS42_1AL_TGACv1_002153_AA0039220
GO:0005635	nuclear envelope	cellular_component	1	467	38	66271	0.0294753	0.0577016	3.73442	TRIAE_CS42_1BS_TGACv1_049703_AA0160180
GO:0009690	cytokinin metabolic process	biological_process	1	467	38	66271	0.0294753	0.0577016	3.73442	TRIAE_CS42_1AL_TGACv1_002153_AA0039220
GO:0009846	pollen germination	biological_process	1	467	38	66271	0.0294753	0.0577016	3.73442	TRIAE_CS42_4BL_TGACv1_320465_AA1040280
GO:0004565	beta-galactosidase activity	molecular_function	1	467	39	66271	0.0309263	0.0597822	3.63866	TRIAE_CS42_3DL_TGACv1_252223_AA0888540
GO:0006535	cysteine biosynthetic process from serine	biological_process	1	467	39	66271	0.0309263	0.0597822	3.63866	TRIAE_CS42_7DS_TGACv1_622088_AA2032510
GO:0009751	response to salicylic acid	biological_process	1	467	39	66271	0.0309263	0.0597822	3.63866	TRIAE_CS42_2BS_TGACv1_147049_AA0477260
GO:0005484	SNAP receptor activity	molecular_function	1	467	40	66271	0.032405	0.0621208	3.5477	TRIAE_CS42_7BL_TGACv1_578270_AA1892210
GO:0004402	histone acetyltransferase activity	molecular_function	1	467	40	66271	0.032405	0.0621208	3.5477	TRIAE_CS42_2DL_TGACv1_158051_AA0507370
GO:0009089	lysine biosynthetic process via diaminopimelate	biological_process	1	467	41	66271	0.033911	0.0644727	3.46117	TRIAE_CS42_2DL_TGACv1_158996_AA0530210
GO:0008173	RNA methyltransferase activity	molecular_function	1	467	41	66271	0.033911	0.0644727	3.46117	TRIAE_CS42_3AL_TGACv1_195115_AA0644960
GO:0006568	tryptophan metabolic process	biological_process	1	467	42	66271	0.0354438	0.0671108	3.37876	TRIAE_CS42_5DL_TGACv1_433357_AA1410770
GO:0061025	membrane fusion	biological_process	1	467	43	66271	0.0370029	0.069212	3.30018	TRIAE_CS42_7BL_TGACv1_578270_AA1892210
GO:0005200	structural constituent of cytoskeleton	molecular_function	1	467	43	66271	0.0370029	0.069212	3.30018	TRIAE_CS42_7BL_TGACv1_578441_AA1894940
GO:0006259	DNA metabolic process	biological_process	1	467	43	66271	0.0370029	0.069212	3.30018	TRIAE_CS42_3AL_TGACv1_193661_AA0616880
GO:0055085	transmembrane transport	biological_process	7	467	1910	66271	0.960212	0.966488	0.520081	TRIAE_CS42_2AS_TGACv1_113103_AA0351270; TRIAE_CS42_4BS_TGACv1_328221_AA1084870; TRIAE_CS42_5BS_TGACv1_423325_AA1374320; TRIAE_CS42_3DS_TGACv1_274537_AA0936010; TRIAE_CS42_4BL_TGACv1_320961_AA1052590; TRIAE_CS42_U_TGACv1_640819_AA2075640; TRIAE_CS42_2AL_TGACv1_093926_AA0289520
GO:0044237	cellular metabolic process	biological_process	1	467	44	66271	0.038588	0.0713107	3.22518	TRIAE_CS42_6AS_TGACv1_487022_AA1567490
GO:0006779	porphyrin-containing compound biosynthetic process	biological_process	1	467	44	66271	0.038588	0.0713107	3.22518	TRIAE_CS42_6AL_TGACv1_471730_AA1513490
GO:0009522	photosystem I	cellular_component	18	467	127	66271	8.34335e-20	1.92731e-17	20.1129	TRIAE_CS42_1AL_TGACv1_009365_AA0055660; TRIAE_CS42_2AS_TGACv1_112955_AA0348610; TRIAE_CS42_5DL_TGACv1_433351_AA1410520; TRIAE_CS42_2AL_TGACv1_094363_AA0296470; TRIAE_CS42_2BL_TGACv1_130016_AA0401680; TRIAE_CS42_1BL_TGACv1_031707_AA0119340; TRIAE_CS42_2BL_TGACv1_129762_AA0395100; TRIAE_CS42_2DS_TGACv1_177978_AA0588530; TRIAE_CS42_2AL_TGACv1_094760_AA0302740; TRIAE_CS42_5BL_TGACv1_405399_AA1326490;…
GO:0008536	Ran GTPase binding	molecular_function	1	467	45	66271	0.0401986	0.0734061	3.15351	TRIAE_CS42_1AS_TGACv1_019184_AA0062540
GO:0009845	seed germination	biological_process	1	467	45	66271	0.0401986	0.0734061	3.15351	TRIAE_CS42_5BL_TGACv1_404605_AA1305870
GO:0018024	histone-lysine N-methyltransferase activity	molecular_function	2	467	109	66271	0.0422114	0.076477	2.60382	TRIAE_CS42_1BS_TGACv1_049440_AA0153760; TRIAE_CS42_6DL_TGACv1_528609_AA1715200
GO:0034968	histone lysine methylation	biological_process	2	467	109	66271	0.0422114	0.076477	2.60382	TRIAE_CS42_1BS_TGACv1_049440_AA0153760; TRIAE_CS42_6DL_TGACv1_528609_AA1715200
GO:0007034	vacuolar transport	biological_process	1	467	47	66271	0.0434943	0.0784937	3.01932	TRIAE_CS42_1DS_TGACv1_081154_AA0258130
GO:0009523	photosystem II	cellular_component	20	467	207	66271	3.6422e-18	5.14566e-16	13.7109	TRIAE_CS42_1AL_TGACv1_009365_AA0055660; TRIAE_CS42_2AS_TGACv1_112955_AA0348610; TRIAE_CS42_6DL_TGACv1_527144_AA1699290; TRIAE_CS42_6AL_TGACv1_473748_AA1532760; TRIAE_CS42_1BL_TGACv1_031707_AA0119340; TRIAE_CS42_7BL_TGACv1_578256_AA1892050; TRIAE_CS42_5BL_TGACv1_405399_AA1326490; TRIAE_CS42_1BL_TGACv1_033547_AA0140310; TRIAE_CS42_2DS_TGACv1_178744_AA0600460; TRIAE_CS42_1DL_TGACv1_062185_AA0210150;…
GO:0016573	histone acetylation	biological_process	1	467	48	66271	0.0451787	0.0809014	2.95642	TRIAE_CS42_2DL_TGACv1_158051_AA0507370
GO:0009579	thylakoid	cellular_component	23	467	374	66271	5.51822e-16	5.09884e-14	8.72696	TRIAE_CS42_1AL_TGACv1_009365_AA0055660; TRIAE_CS42_2AS_TGACv1_112955_AA0348610; TRIAE_CS42_5DL_TGACv1_433351_AA1410520; TRIAE_CS42_2AL_TGACv1_094363_AA0296470; TRIAE_CS42_2BL_TGACv1_130016_AA0401680; TRIAE_CS42_1BL_TGACv1_031707_AA0119340; TRIAE_CS42_2BL_TGACv1_129762_AA0395100; TRIAE_CS42_2AL_TGACv1_094760_AA0302740; TRIAE_CS42_3DL_TGACv1_249940_AA0858870; TRIAE_CS42_2DS_TGACv1_177659_AA0582070;…
GO:0009535	chloroplast thylakoid membrane	cellular_component	23	467	472	66271	9.16657e-14	6.04993e-12	6.915	TRIAE_CS42_1AL_TGACv1_009365_AA0055660; TRIAE_CS42_2AS_TGACv1_112955_AA0348610; TRIAE_CS42_5DL_TGACv1_433351_AA1410520; TRIAE_CS42_2AL_TGACv1_094363_AA0296470; TRIAE_CS42_1BL_TGACv1_031707_AA0119340; TRIAE_CS42_7BL_TGACv1_578256_AA1892050; TRIAE_CS42_2BL_TGACv1_129762_AA0395100; TRIAE_CS42_4AS_TGACv1_309150_AA1030460; TRIAE_CS42_3DL_TGACv1_249940_AA0858870; TRIAE_CS42_3B_TGACv1_221339_AA0737820; …
GO:0006913	nucleocytoplasmic transport	biological_process	1	467	49	66271	0.0468869	0.0829951	2.89608	TRIAE_CS42_1AS_TGACv1_019184_AA0062540
GO:0009654	photosystem II oxygen evolving complex	cellular_component	7	467	79	66271	9.64713e-08	4.45698e-06	12.5741	TRIAE_CS42_6DL_TGACv1_527144_AA1699290; TRIAE_CS42_6AL_TGACv1_473748_AA1532760; TRIAE_CS42_2DS_TGACv1_178744_AA0600460; TRIAE_CS42_U_TGACv1_642721_AA2122240; TRIAE_CS42_2AS_TGACv1_113985_AA0363060; TRIAE_CS42_6BL_TGACv1_500044_AA1597870; TRIAE_CS42_2DL_TGACv1_159815_AA0543110
GO:0006730	one-carbon metabolic process	biological_process	1	467	51	66271	0.0503727	0.0884875	2.78251	TRIAE_CS42_2BL_TGACv1_132087_AA0435110
GO:0009507	chloroplast	cellular_component	36	467	2214	66271	1.55504e-06	6.53117e-05	2.30745	TRIAE_CS42_1AL_TGACv1_009365_AA0055660; TRIAE_CS42_5AL_TGACv1_375999_AA1230440; TRIAE_CS42_2AS_TGACv1_112955_AA0348610; TRIAE_CS42_5DL_TGACv1_433715_AA1420320; TRIAE_CS42_2DL_TGACv1_158996_AA0530210; TRIAE_CS42_5DL_TGACv1_436495_AA1461400; TRIAE_CS42_2DS_TGACv1_179077_AA0604180; TRIAE_CS42_5DL_TGACv1_433351_AA1410520; TRIAE_CS42_2AL_TGACv1_094363_AA0296470; TRIAE_CS42_2BL_TGACv1_130016_AA0401680;…
GO:0003712	transcription cofactor activity	molecular_function	1	467	53	66271	0.0539487	0.094054	2.67751	TRIAE_CS42_2DL_TGACv1_158051_AA0507370
GO:0042651	thylakoid membrane	cellular_component	4	467	45	66271	1.64731e-05	0.000447681	12.614	TRIAE_CS42_6DL_TGACv1_527144_AA1699290; TRIAE_CS42_6AL_TGACv1_473748_AA1532760; TRIAE_CS42_6BL_TGACv1_500044_AA1597870; TRIAE_CS42_2DL_TGACv1_159815_AA0543110
GO:0009536	plastid	cellular_component	14	467	624	66271	4.68285e-05	0.00081761	3.18383	TRIAE_CS42_1AL_TGACv1_009365_AA0055660; TRIAE_CS42_2AS_TGACv1_112955_AA0348610; TRIAE_CS42_2DL_TGACv1_158996_AA0530210; TRIAE_CS42_1BL_TGACv1_031707_AA0119340; TRIAE_CS42_5BL_TGACv1_405399_AA1326490; TRIAE_CS42_1BL_TGACv1_033547_AA0140310; TRIAE_CS42_1DL_TGACv1_062185_AA0210150; TRIAE_CS42_U_TGACv1_642052_AA2110220; TRIAE_CS42_5AL_TGACv1_377499_AA1247400; TRIAE_CS42_5DL_TGACv1_437406_AA1466150; T…
GO:0003993	acid phosphatase activity	molecular_function	2	467	122	66271	0.0555917	0.0954278	2.32636	TRIAE_CS42_5BL_TGACv1_404192_AA1289370; TRIAE_CS42_1DL_TGACv1_061143_AA0186830
GO:0003885	D-arabinono-1,4-lactone oxidase activity	molecular_function	1	467	54	66271	0.0557695	0.0954278	2.62792	TRIAE_CS42_7AL_TGACv1_556530_AA1764860
GO:0003697	single-stranded DNA binding	molecular_function	1	467	54	66271	0.0557695	0.0954278	2.62792	TRIAE_CS42_3AL_TGACv1_193661_AA0616880
GO:0019898	extrinsic component of membrane	cellular_component	3	467	67	66271	0.00131415	0.00663031	6.35409	TRIAE_CS42_2DS_TGACv1_178744_AA0600460; TRIAE_CS42_U_TGACv1_642721_AA2122240; TRIAE_CS42_2AS_TGACv1_113985_AA0363060
GO:1903959	regulation of anion transmembrane transport	biological_process	1	467	56	66271	0.0594746	0.100282	2.53407	TRIAE_CS42_3DS_TGACv1_274537_AA0936010
GO:0051087	chaperone binding	molecular_function	1	467	56	66271	0.0594746	0.100282	2.53407	TRIAE_CS42_6DL_TGACv1_526560_AA1687190
GO:0005096	GTPase activator activity	molecular_function	1	467	56	66271	0.0594746	0.100282	2.53407	TRIAE_CS42_4BL_TGACv1_320465_AA1040280
GO:0070469	respiratory chain	cellular_component	1	467	57	66271	0.0613582	0.102337	2.48961	TRIAE_CS42_6BL_TGACv1_499881_AA1593950
GO:0000155	phosphorelay sensor kinase activity	molecular_function	1	467	57	66271	0.0613582	0.102337	2.48961	TRIAE_CS42_7BL_TGACv1_578745_AA1899500
GO:0023014	signal transduction by protein phosphorylation	biological_process	1	467	57	66271	0.0613582	0.102337	2.48961	TRIAE_CS42_7BL_TGACv1_578745_AA1899500
GO:0046686	response to cadmium ion	biological_process	2	467	128	66271	0.0623677	0.103275	2.21731	TRIAE_CS42_4DL_TGACv1_344347_AA1146290; TRIAE_CS42_4BL_TGACv1_321697_AA1064240
GO:0010181	FMN binding	molecular_function	2	467	128	66271	0.0623677	0.103275	2.21731	TRIAE_CS42_7BS_TGACv1_593249_AA1949820; TRIAE_CS42_1DS_TGACv1_080446_AA0248110
GO:0009416	response to light stimulus	biological_process	1	467	59	66271	0.0651855	0.106793	2.40522	TRIAE_CS42_7AS_TGACv1_570614_AA1838260
GO:0016772	transferase activity, transferring phosphorus-containing groups	molecular_function	1	467	59	66271	0.0651855	0.106793	2.40522	TRIAE_CS42_7BL_TGACv1_578745_AA1899500
GO:0031977	thylakoid lumen	cellular_component	1	467	59	66271	0.0651855	0.106793	2.40522	TRIAE_CS42_1DL_TGACv1_061143_AA0186830
GO:0019904	protein domain specific binding	molecular_function	1	467	60	66271	0.0671285	0.109202	2.36513	TRIAE_CS42_5DL_TGACv1_433351_AA1410520
GO:0001510	RNA methylation	biological_process	1	467	60	66271	0.0671285	0.109202	2.36513	TRIAE_CS42_3AL_TGACv1_195115_AA0644960
GO:0006367	transcription initiation from RNA polymerase II promoter	biological_process	1	467	65	66271	0.0771219	0.125019	2.1832	TRIAE_CS42_3AL_TGACv1_196014_AA0656540
GO:0006869	lipid transport	biological_process	2	467	143	66271	0.0808706	0.130637	1.98473	TRIAE_CS42_5DL_TGACv1_433802_AA1422480; TRIAE_CS42_1DL_TGACv1_061384_AA0193820
GO:0009409	response to cold	biological_process	2	467	144	66271	0.08218	0.13229	1.97094	TRIAE_CS42_7BL_TGACv1_578754_AA1899590; TRIAE_CS42_6BS_TGACv1_513223_AA1635020
GO:0005694	chromosome	cellular_component	11	467	675	66271	0.00340274	0.0121866	2.31257	TRIAE_CS42_6BS_TGACv1_515830_AA1672640; TRIAE_CS42_U_TGACv1_640700_AA2069590; TRIAE_CS42_1DL_TGACv1_064141_AA0232850; TRIAE_CS42_7BL_TGACv1_577478_AA1876330; TRIAE_CS42_3AL_TGACv1_194491_AA0634010; TRIAE_CS42_1BS_TGACv1_049440_AA0153760; TRIAE_CS42_3AL_TGACv1_196057_AA0656880; TRIAE_CS42_3DL_TGACv1_249333_AA0845650; TRIAE_CS42_6BS_TGACv1_516303_AA1674740; TRIAE_CS42_7DL_TGACv1_604016_AA1992390; T…
GO:0009451	RNA modification	biological_process	1	467	69	66271	0.0854299	0.13657	2.05664	TRIAE_CS42_3B_TGACv1_225709_AA0811320
GO:0009534	chloroplast thylakoid	cellular_component	5	467	214	66271	0.00431611	0.0140425	3.31561	TRIAE_CS42_5DL_TGACv1_433351_AA1410520; TRIAE_CS42_2AL_TGACv1_094363_AA0296470; TRIAE_CS42_2BL_TGACv1_129762_AA0395100; TRIAE_CS42_4AS_TGACv1_309150_AA1030460; TRIAE_CS42_1DL_TGACv1_061143_AA0186830
GO:0007017	microtubule-based process	biological_process	1	467	70	66271	0.0875475	0.138517	2.02726	TRIAE_CS42_7BL_TGACv1_578441_AA1894940
GO:0009725	response to hormone	biological_process	1	467	70	66271	0.0875475	0.138517	2.02726	TRIAE_CS42_2AL_TGACv1_093659_AA0284740
GO:0008380	RNA splicing	biological_process	1	467	71	66271	0.0896808	0.141303	1.9987	TRIAE_CS42_5DL_TGACv1_433145_AA1403600
GO:0010466	negative regulation of peptidase activity	biological_process	2	467	150	66271	0.0902256	0.141303	1.89211	TRIAE_CS42_3DS_TGACv1_272149_AA0915740; TRIAE_CS42_5AL_TGACv1_375760_AA1226770
GO:0030414	peptidase inhibitor activity	molecular_function	2	467	150	66271	0.0902256	0.141303	1.89211	TRIAE_CS42_3DS_TGACv1_272149_AA0915740; TRIAE_CS42_5AL_TGACv1_375760_AA1226770
GO:0001522	pseudouridine synthesis	biological_process	1	467	72	66271	0.0918293	0.143328	1.97094	TRIAE_CS42_6DL_TGACv1_529152_AA1717630
GO:0015171	amino acid transmembrane transporter activity	molecular_function	1	467	73	66271	0.0939928	0.146211	1.94394	TRIAE_CS42_2AS_TGACv1_113103_AA0351270
GO:0000226	microtubule cytoskeleton organization	biological_process	1	467	76	66271	0.10057	0.155917	1.86721	TRIAE_CS42_1DL_TGACv1_062802_AA0220170
GO:0005634	nucleus	cellular_component	56	467	6126	66271	0.0191907	0.0422195	1.29723	TRIAE_CS42_4DL_TGACv1_342984_AA1126990; TRIAE_CS42_1AL_TGACv1_001426_AA0030330; TRIAE_CS42_1AS_TGACv1_019184_AA0062540; TRIAE_CS42_1BL_TGACv1_030266_AA0084590; TRIAE_CS42_3AS_TGACv1_211771_AA0694050; TRIAE_CS42_U_TGACv1_640700_AA2069590; TRIAE_CS42_5DS_TGACv1_456541_AA1473500; TRIAE_CS42_1DL_TGACv1_064141_AA0232850; TRIAE_CS42_3AS_TGACv1_210940_AA0681860; TRIAE_CS42_7BL_TGACv1_577478_AA1876330; T…
GO:0005516	calmodulin binding	molecular_function	2	467	159	66271	0.102879	0.158433	1.78501	TRIAE_CS42_3B_TGACv1_224851_AA0802320; TRIAE_CS42_U_TGACv1_640791_AA2074530
GO:0009908	flower development	biological_process	1	467	78	66271	0.105024	0.160665	1.81933	TRIAE_CS42_2AL_TGACv1_093659_AA0284740
GO:0042802	identical protein binding	molecular_function	1	467	78	66271	0.105024	0.160665	1.81933	TRIAE_CS42_2AL_TGACv1_093659_AA0284740
GO:0007010	cytoskeleton organization	biological_process	1	467	79	66271	0.10727	0.163561	1.7963	TRIAE_CS42_7BL_TGACv1_578441_AA1894940
GO:0007264	small GTPase mediated signal transduction	biological_process	1	467	80	66271	0.10953	0.166457	1.77385	TRIAE_CS42_7BS_TGACv1_592328_AA1935710
GO:0008565	protein transporter activity	molecular_function	1	467	81	66271	0.111802	0.169352	1.75195	TRIAE_CS42_1AS_TGACv1_019184_AA0062540
GO:0008081	phosphoric diester hydrolase activity	molecular_function	1	467	82	66271	0.114086	0.172248	1.73058	TRIAE_CS42_7DS_TGACv1_623845_AA2056750
GO:0048364	root development	biological_process	1	467	83	66271	0.116382	0.175142	1.70973	TRIAE_CS42_2AL_TGACv1_093659_AA0284740
GO:0006857	oligopeptide transport	biological_process	1	467	84	66271	0.11869	0.178035	1.68938	TRIAE_CS42_7AL_TGACv1_557191_AA1777870
GO:0042393	histone binding	molecular_function	1	467	85	66271	0.12101	0.180343	1.6695	TRIAE_CS42_1BS_TGACv1_049440_AA0153760
GO:0016773	phosphotransferase activity, alcohol group as acceptor	molecular_function	1	467	85	66271	0.12101	0.180343	1.6695	TRIAE_CS42_U_TGACv1_642052_AA2110220
GO:0000786	nucleosome	cellular_component	7	467	555	66271	0.0446865	0.0803314	1.78983	TRIAE_CS42_U_TGACv1_640700_AA2069590; TRIAE_CS42_1DL_TGACv1_064141_AA0232850; TRIAE_CS42_7BL_TGACv1_577478_AA1876330; TRIAE_CS42_3AL_TGACv1_194491_AA0634010; TRIAE_CS42_3DL_TGACv1_249333_AA0845650; TRIAE_CS42_6BS_TGACv1_516303_AA1674740; TRIAE_CS42_7DL_TGACv1_604016_AA1992390
GO:0003779	actin binding	molecular_function	2	467	176	66271	0.128527	0.190319	1.61259	TRIAE_CS42_1BL_TGACv1_030848_AA0102230; TRIAE_CS42_3B_TGACv1_222970_AA0774390
GO:0009735	response to cytokinin	biological_process	1	467	89	66271	0.130395	0.192469	1.59447	TRIAE_CS42_1AL_TGACv1_002904_AA0046140
GO:0045893	positive regulation of transcription, DNA-templated	biological_process	1	467	90	66271	0.132768	0.195346	1.57675	TRIAE_CS42_4DL_TGACv1_342437_AA1113750
GO:0003774	motor activity	molecular_function	2	467	179	66271	0.13327	0.195463	1.58556	TRIAE_CS42_5AS_TGACv1_393918_AA1277190; TRIAE_CS42_3B_TGACv1_222970_AA0774390
GO:0005874	microtubule	cellular_component	3	467	199	66271	0.0530767	0.0928842	2.13932	TRIAE_CS42_7BL_TGACv1_578441_AA1894940; TRIAE_CS42_5AS_TGACv1_393918_AA1277190; TRIAE_CS42_4AL_TGACv1_289242_AA0967840
GO:0005618	cell wall	cellular_component	5	467	432	66271	0.0870597	0.138517	1.64245	TRIAE_CS42_4DL_TGACv1_344347_AA1146290; TRIAE_CS42_5AL_TGACv1_376577_AA1238650; TRIAE_CS42_7BL_TGACv1_576920_AA1859830; TRIAE_CS42_4BL_TGACv1_321697_AA1064240; TRIAE_CS42_2AS_TGACv1_113193_AA0352840
GO:0005623	cell	cellular_component	4	467	348	66271	0.101299	0.156522	1.63113	TRIAE_CS42_U_TGACv1_641444_AA2095210; TRIAE_CS42_3DS_TGACv1_274537_AA0936010; TRIAE_CS42_2BL_TGACv1_130409_AA0410790; TRIAE_CS42_3B_TGACv1_220974_AA0725520
GO:0005886	plasma membrane	cellular_component	8	467	997	66271	0.272829	0.350131	1.13868	TRIAE_CS42_5AL_TGACv1_376027_AA1231000; TRIAE_CS42_4DL_TGACv1_344347_AA1146290; TRIAE_CS42_5BL_TGACv1_405284_AA1324060; TRIAE_CS42_4AS_TGACv1_308212_AA1026690; TRIAE_CS42_5BS_TGACv1_424302_AA1388550; TRIAE_CS42_2BS_TGACv1_147049_AA0477260; TRIAE_CS42_5DL_TGACv1_436207_AA1459200; TRIAE_CS42_4BL_TGACv1_321697_AA1064240
GO:0004869	cysteine-type endopeptidase inhibitor activity	molecular_function	1	467	98	66271	0.152077	0.219562	1.44804	TRIAE_CS42_3DS_TGACv1_272149_AA0915740
GO:0051287	NAD binding	molecular_function	2	467	191	66271	0.152822	0.21995	1.48595	TRIAE_CS42_5BL_TGACv1_404895_AA1314310; TRIAE_CS42_3B_TGACv1_224637_AA0799240
GO:0008610	lipid biosynthetic process	biological_process	1	467	101	66271	0.159455	0.228783	1.40503	TRIAE_CS42_4BS_TGACv1_328984_AA1096480
GO:0048046	apoplast	cellular_component	4	467	526	66271	0.313626	0.385919	1.07915	TRIAE_CS42_4DL_TGACv1_344347_AA1146290; TRIAE_CS42_7BL_TGACv1_576920_AA1859830; TRIAE_CS42_6BS_TGACv1_513223_AA1635020; TRIAE_CS42_4BL_TGACv1_321697_AA1064240
GO:0051082	unfolded protein binding	molecular_function	2	467	201	66271	0.169759	0.242063	1.41202	TRIAE_CS42_3DS_TGACv1_272389_AA0920080; TRIAE_CS42_3B_TGACv1_222069_AA0756660
GO:0005576	extracellular region	cellular_component	13	467	1724	66271	0.332709	0.406645	1.07007	TRIAE_CS42_2DL_TGACv1_157983_AA0504710; TRIAE_CS42_4AS_TGACv1_309494_AA1031000; TRIAE_CS42_7BS_TGACv1_592246_AA1934290; TRIAE_CS42_3DS_TGACv1_274058_AA0934550; TRIAE_CS42_7AL_TGACv1_556904_AA1773120; TRIAE_CS42_5AL_TGACv1_376577_AA1238650; TRIAE_CS42_1AL_TGACv1_000490_AA0013350; TRIAE_CS42_1DL_TGACv1_063761_AA0230650; TRIAE_CS42_1AL_TGACv1_000246_AA0007210; TRIAE_CS42_3DS_TGACv1_272459_AA0921070;…
GO:0006397	mRNA processing	biological_process	1	467	106	66271	0.17189	0.243599	1.33875	TRIAE_CS42_5DL_TGACv1_433145_AA1403600
GO:0042254	ribosome biogenesis	biological_process	1	467	109	66271	0.179426	0.253501	1.30191	TRIAE_CS42_6DL_TGACv1_529152_AA1717630
GO:0008289	lipid binding	molecular_function	2	467	207	66271	0.180169	0.253775	1.37109	TRIAE_CS42_4AS_TGACv1_309494_AA1031000; TRIAE_CS42_5DL_TGACv1_433802_AA1422480
GO:0004180	carboxypeptidase activity	molecular_function	1	467	113	66271	0.189549	0.266176	1.25582	TRIAE_CS42_4AL_TGACv1_288732_AA0956850
GO:0043547	positive regulation of GTPase activity	biological_process	1	467	114	66271	0.192092	0.268721	1.24481	TRIAE_CS42_4BL_TGACv1_320465_AA1040280
GO:0005774	vacuolar membrane	cellular_component	2	467	214	66271	0.192525	0.268721	1.32624	TRIAE_CS42_4DL_TGACv1_344347_AA1146290; TRIAE_CS42_4BL_TGACv1_321697_AA1064240
GO:0016874	ligase activity	molecular_function	2	467	215	66271	0.194308	0.269232	1.32007	TRIAE_CS42_5AL_TGACv1_374766_AA1208520; TRIAE_CS42_2BL_TGACv1_129918_AA0399390
GO:0006073	cellular glucan metabolic process	biological_process	1	467	115	66271	0.19464	0.269232	1.23398	TRIAE_CS42_7BL_TGACv1_576920_AA1859830
GO:0050832	defense response to fungus	biological_process	1	467	115	66271	0.19464	0.269232	1.23398	TRIAE_CS42_2DL_TGACv1_157957_AA0503480
GO:0006260	DNA replication	biological_process	2	467	218	66271	0.199679	0.274653	1.30191	TRIAE_CS42_6BL_TGACv1_500113_AA1599290; TRIAE_CS42_4AS_TGACv1_306214_AA1004350
GO:0003682	chromatin binding	molecular_function	1	467	117	66271	0.199747	0.274653	1.21289	TRIAE_CS42_5DL_TGACv1_433602_AA1417220
GO:0009611	response to wounding	biological_process	1	467	118	66271	0.202307	0.277347	1.20261	TRIAE_CS42_3AL_TGACv1_196154_AA0657740
GO:0016762	xyloglucan:xyloglucosyl transferase activity	molecular_function	1	467	119	66271	0.204871	0.279497	1.1925	TRIAE_CS42_7BL_TGACv1_576920_AA1859830
GO:0005730	nucleolus	cellular_component	2	467	221	66271	0.205085	0.279497	1.28423	TRIAE_CS42_1DL_TGACv1_061207_AA0188840; TRIAE_CS42_7DL_TGACv1_604016_AA1992390
GO:0030145	manganese ion binding	molecular_function	2	467	224	66271	0.210525	0.286067	1.26704	TRIAE_CS42_3DS_TGACv1_274058_AA0934550; TRIAE_CS42_7BL_TGACv1_578256_AA1892050
GO:0009941	chloroplast envelope	cellular_component	3	467	445	66271	0.383374	0.460049	0.956683	TRIAE_CS42_5DL_TGACv1_433715_AA1420320; TRIAE_CS42_5DL_TGACv1_433351_AA1410520; TRIAE_CS42_6BS_TGACv1_513223_AA1635020
GO:0009570	chloroplast stroma	cellular_component	4	467	589	66271	0.400781	0.473557	0.963721	TRIAE_CS42_5DL_TGACv1_433715_AA1420320; TRIAE_CS42_2DS_TGACv1_179077_AA0604180; TRIAE_CS42_3B_TGACv1_225412_AA0808120; TRIAE_CS42_6BS_TGACv1_513223_AA1635020
GO:0005840	ribosome	cellular_component	6	467	942	66271	0.496158	0.574498	0.903872	TRIAE_CS42_5DL_TGACv1_433715_AA1420320; TRIAE_CS42_2AL_TGACv1_093370_AA0278710; TRIAE_CS42_3DL_TGACv1_250228_AA0864600; TRIAE_CS42_7AL_TGACv1_556923_AA1773360; TRIAE_CS42_7DS_TGACv1_625545_AA2065520; TRIAE_CS42_3DL_TGACv1_252268_AA0888970
GO:0036459	thiol-dependent ubiquitinyl hydrolase activity	molecular_function	1	467	126	66271	0.222905	0.299366	1.12625	TRIAE_CS42_3B_TGACv1_224622_AA0798940
GO:0016579	protein deubiquitination	biological_process	1	467	127	66271	0.225492	0.301963	1.11739	TRIAE_CS42_3B_TGACv1_224622_AA0798940
GO:0005615	extracellular space	cellular_component	1	467	130	66271	0.233265	0.31147	1.0916	TRIAE_CS42_5AL_TGACv1_378687_AA1254250
GO:0015035	protein disulfide oxidoreductase activity	molecular_function	2	467	237	66271	0.234437	0.312133	1.19754	TRIAE_CS42_2BL_TGACv1_130409_AA0410790; TRIAE_CS42_3B_TGACv1_220974_AA0725520
GO:0006396	RNA processing	biological_process	2	467	239	66271	0.238159	0.316177	1.18751	TRIAE_CS42_2DS_TGACv1_179077_AA0604180; TRIAE_CS42_3AL_TGACv1_195115_AA0644960
GO:0009793	embryo development ending in seed dormancy	biological_process	2	467	243	66271	0.245633	0.325165	1.16797	TRIAE_CS42_5BL_TGACv1_404605_AA1305870; TRIAE_CS42_2AL_TGACv1_093659_AA0284740
GO:0016614	oxidoreductase activity, acting on CH-OH group of donors	molecular_function	2	467	244	66271	0.247507	0.32671	1.16318	TRIAE_CS42_1AL_TGACv1_002153_AA0039220; TRIAE_CS42_7AL_TGACv1_556530_AA1764860
GO:0005829	cytosol	cellular_component	4	467	785	66271	0.649654	0.71976	0.723098	TRIAE_CS42_4DL_TGACv1_344347_AA1146290; TRIAE_CS42_7BL_TGACv1_578754_AA1899590; TRIAE_CS42_6DL_TGACv1_526852_AA1693540; TRIAE_CS42_4BL_TGACv1_321697_AA1064240
GO:0008236	serine-type peptidase activity	molecular_function	2	467	245	66271	0.249384	0.327316	1.15843	TRIAE_CS42_6AS_TGACv1_485928_AA1554230; TRIAE_CS42_2BS_TGACv1_146844_AA0473910
GO:0005739	mitochondrion	cellular_component	5	467	967	66271	0.6776	0.74359	0.733753	TRIAE_CS42_4DL_TGACv1_344347_AA1146290; TRIAE_CS42_6DL_TGACv1_526852_AA1693540; TRIAE_CS42_5BL_TGACv1_404284_AA1293840; TRIAE_CS42_2BL_TGACv1_129918_AA0399390; TRIAE_CS42_4BL_TGACv1_321697_AA1064240
GO:0005622	intracellular	cellular_component	8	467	1495	66271	0.727895	0.787558	0.759374	TRIAE_CS42_7BL_TGACv1_578270_AA1892210; TRIAE_CS42_1DS_TGACv1_081154_AA0258130; TRIAE_CS42_5BL_TGACv1_404843_AA1312530; TRIAE_CS42_6DL_TGACv1_526384_AA1681470; TRIAE_CS42_7BL_TGACv1_578745_AA1899500; TRIAE_CS42_7BS_TGACv1_592328_AA1935710; TRIAE_CS42_3DL_TGACv1_252268_AA0888970; TRIAE_CS42_7AS_TGACv1_572201_AA1851670
GO:0008017	microtubule binding	molecular_function	2	467	250	66271	0.258797	0.336801	1.13526	TRIAE_CS42_1DL_TGACv1_062802_AA0220170; TRIAE_CS42_5AS_TGACv1_393918_AA1277190
GO:0005507	copper ion binding	molecular_function	2	467	253	66271	0.264468	0.343214	1.1218	TRIAE_CS42_6BL_TGACv1_499564_AA1586200; TRIAE_CS42_7AS_TGACv1_569206_AA1810290
GO:0008033	tRNA processing	biological_process	1	467	144	66271	0.269685	0.348793	0.985472	TRIAE_CS42_5BS_TGACv1_423276_AA1372930
GO:0016020	membrane	cellular_component	126	467	19797	66271	0.907406	0.929538	0.903187	TRIAE_CS42_1AL_TGACv1_009365_AA0055660; TRIAE_CS42_2DS_TGACv1_179217_AA0605290; TRIAE_CS42_6BL_TGACv1_501834_AA1621040; TRIAE_CS42_2AS_TGACv1_113103_AA0351270; TRIAE_CS42_7AL_TGACv1_558101_AA1790160; TRIAE_CS42_2BS_TGACv1_147753_AA0487350; TRIAE_CS42_2AS_TGACv1_112955_AA0348610; TRIAE_CS42_2AS_TGACv1_112463_AA0338520; TRIAE_CS42_5DL_TGACv1_433715_AA1420320; TRIAE_CS42_U_TGACv1_642399_AA2117000; T…
GO:0000398	mRNA splicing, via spliceosome	biological_process	1	467	145	66271	0.272289	0.350131	0.978675	TRIAE_CS42_5AL_TGACv1_373996_AA1187140
GO:0005737	cytoplasm	cellular_component	6	467	1585	66271	0.931115	0.949614	0.537191	TRIAE_CS42_3AL_TGACv1_194001_AA0624320; TRIAE_CS42_2DS_TGACv1_179077_AA0604180; TRIAE_CS42_1DL_TGACv1_061597_AA0199590; TRIAE_CS42_U_TGACv1_642052_AA2110220; TRIAE_CS42_5BS_TGACv1_423276_AA1372930; TRIAE_CS42_3B_TGACv1_221059_AA0728710
GO:0016021	integral component of membrane	cellular_component	116	467	19020	66271	0.965407	0.969604	0.865474	TRIAE_CS42_1AL_TGACv1_009365_AA0055660; TRIAE_CS42_2DS_TGACv1_179217_AA0605290; TRIAE_CS42_6BL_TGACv1_501834_AA1621040; TRIAE_CS42_2AS_TGACv1_113103_AA0351270; TRIAE_CS42_7AL_TGACv1_558101_AA1790160; TRIAE_CS42_2BS_TGACv1_147753_AA0487350; TRIAE_CS42_2AS_TGACv1_112955_AA0348610; TRIAE_CS42_2AS_TGACv1_112463_AA0338520; TRIAE_CS42_U_TGACv1_642399_AA2117000; TRIAE_CS42_4BS_TGACv1_328221_AA1084870; T…
GO:0016168	chlorophyll binding	molecular_function	13	467	104	66271	2.73812e-14	2.10835e-12	17.7385	TRIAE_CS42_1AL_TGACv1_009365_AA0055660; TRIAE_CS42_2AS_TGACv1_112955_AA0348610; TRIAE_CS42_2AL_TGACv1_094363_AA0296470; TRIAE_CS42_1BL_TGACv1_031707_AA0119340; TRIAE_CS42_2BL_TGACv1_129762_AA0395100; TRIAE_CS42_5BL_TGACv1_405399_AA1326490; TRIAE_CS42_1BL_TGACv1_033547_AA0140310; TRIAE_CS42_1DL_TGACv1_062185_AA0210150; TRIAE_CS42_5AL_TGACv1_377499_AA1247400; TRIAE_CS42_5DL_TGACv1_437406_AA1466150;…
GO:0003729	mRNA binding	molecular_function	1	467	149	66271	0.2827	0.358812	0.952402	TRIAE_CS42_5BS_TGACv1_424302_AA1388550
GO:1902600	hydrogen ion transmembrane transport	biological_process	1	467	149	66271	0.2827	0.358812	0.952402	TRIAE_CS42_3AL_TGACv1_194913_AA0641980
GO:0042742	defense response to bacterium	biological_process	1	467	151	66271	0.287901	0.364412	0.939788	TRIAE_CS42_2BS_TGACv1_147049_AA0477260
GO:0008652	cellular amino acid biosynthetic process	biological_process	1	467	153	66271	0.293098	0.369976	0.927503	TRIAE_CS42_2DL_TGACv1_158996_AA0530210
GO:0005509	calcium ion binding	molecular_function	19	467	1061	66271	8.38585e-05	0.00124769	2.54124	TRIAE_CS42_1BS_TGACv1_050512_AA0172930; TRIAE_CS42_4AS_TGACv1_309494_AA1031000; TRIAE_CS42_5DL_TGACv1_435412_AA1450230; TRIAE_CS42_7AS_TGACv1_569598_AA1820000; TRIAE_CS42_3B_TGACv1_226900_AA0820060; TRIAE_CS42_5BL_TGACv1_407606_AA1358300; TRIAE_CS42_7BL_TGACv1_577235_AA1869660; TRIAE_CS42_4AL_TGACv1_289730_AA0976080; TRIAE_CS42_5BL_TGACv1_404144_AA1286530; TRIAE_CS42_3B_TGACv1_223254_AA0779030; T…
GO:0003777	microtubule motor activity	molecular_function	1	467	155	66271	0.29829	0.373468	0.915535	TRIAE_CS42_5AS_TGACv1_393918_AA1277190
GO:0007018	microtubule-based movement	biological_process	1	467	155	66271	0.29829	0.373468	0.915535	TRIAE_CS42_5AS_TGACv1_393918_AA1277190
GO:0006364	rRNA processing	biological_process	1	467	157	66271	0.303475	0.378934	0.903872	TRIAE_CS42_2DL_TGACv1_159051_AA0531450
GO:0000413	protein peptidyl-prolyl isomerization	biological_process	1	467	159	66271	0.308654	0.384361	0.892503	TRIAE_CS42_5BL_TGACv1_406412_AA1345250
GO:0000160	phosphorelay signal transduction system	biological_process	2	467	277	66271	0.310247	0.385307	1.02461	TRIAE_CS42_5BL_TGACv1_404843_AA1312530; TRIAE_CS42_7BL_TGACv1_578745_AA1899500
GO:0051015	actin filament binding	molecular_function	3	467	39	66271	0.000164697	0.00135875	10.916	TRIAE_CS42_5BS_TGACv1_423277_AA1373020; TRIAE_CS42_5BS_TGACv1_423277_AA1373030; TRIAE_CS42_5BS_TGACv1_424302_AA1388550
GO:0003755	peptidyl-prolyl cis-trans isomerase activity	molecular_function	1	467	161	66271	0.313825	0.385919	0.881416	TRIAE_CS42_5BL_TGACv1_406412_AA1345250
GO:0031047	gene silencing by RNA	biological_process	1	467	161	66271	0.313825	0.385919	0.881416	TRIAE_CS42_4BS_TGACv1_328844_AA1094390
GO:0006457	protein folding	biological_process	2	467	279	66271	0.314081	0.385919	1.01726	TRIAE_CS42_3DS_TGACv1_272389_AA0920080; TRIAE_CS42_3B_TGACv1_222069_AA0756660
GO:0016616	oxidoreductase activity, acting on the CH-OH group of donors, NAD or NADP as acceptor	molecular_function	1	467	166	66271	0.326712	0.400374	0.854867	TRIAE_CS42_5BL_TGACv1_404895_AA1314310
GO:0016791	phosphatase activity	molecular_function	5	467	132	66271	0.000367497	0.00261205	5.3753	TRIAE_CS42_3DL_TGACv1_251394_AA0881110; TRIAE_CS42_6AL_TGACv1_472187_AA1518870; TRIAE_CS42_3DL_TGACv1_251394_AA0881120; TRIAE_CS42_3B_TGACv1_223055_AA0775750; TRIAE_CS42_4AL_TGACv1_288889_AA0960690
GO:0043169	cation binding	molecular_function	1	467	172	66271	0.342091	0.417008	0.825046	TRIAE_CS42_3B_TGACv1_232726_AA0831260
GO:0016042	lipid catabolic process	biological_process	1	467	176	66271	0.352281	0.427176	0.806295	TRIAE_CS42_4AS_TGACv1_309494_AA1031000
GO:0006418	tRNA aminoacylation for protein translation	biological_process	1	467	176	66271	0.352281	0.427176	0.806295	TRIAE_CS42_5AL_TGACv1_374766_AA1208520
GO:0003899	DNA-directed 5'-3' RNA polymerase activity	molecular_function	1	467	180	66271	0.362417	0.438316	0.788377	TRIAE_CS42_6AS_TGACv1_487022_AA1567490
GO:0004725	protein tyrosine phosphatase activity	molecular_function	3	467	63	66271	0.00104411	0.00574261	6.75752	TRIAE_CS42_6AL_TGACv1_472187_AA1518870; TRIAE_CS42_4AL_TGACv1_288889_AA0960690; TRIAE_CS42_5DL_TGACv1_433987_AA1426770
GO:0004222	metalloendopeptidase activity	molecular_function	1	467	186	66271	0.377505	0.454186	0.762946	TRIAE_CS42_5BL_TGACv1_406491_AA1346180
GO:0030598	rRNA N-glycosylase activity	molecular_function	4	467	110	66271	0.00113496	0.00602701	5.16029	TRIAE_CS42_5DL_TGACv1_433252_AA1407070; TRIAE_CS42_5AL_TGACv1_375320_AA1219780; TRIAE_CS42_5BL_TGACv1_729778_AA2172490; TRIAE_CS42_5BL_TGACv1_405746_AA1334420
GO:0004650	polygalacturonase activity	molecular_function	4	467	130	66271	0.00236765	0.0093492	4.3664	TRIAE_CS42_2DL_TGACv1_157983_AA0504710; TRIAE_CS42_1DL_TGACv1_062036_AA0207870; TRIAE_CS42_1DL_TGACv1_063761_AA0230650; TRIAE_CS42_1AL_TGACv1_000246_AA0007210
GO:0022891	substrate-specific transmembrane transporter activity	molecular_function	1	467	190	66271	0.387482	0.462575	0.746884	TRIAE_CS42_5BS_TGACv1_423325_AA1374320
GO:0004185	serine-type carboxypeptidase activity	molecular_function	1	467	194	66271	0.397387	0.473178	0.731484	TRIAE_CS42_4AL_TGACv1_288732_AA0956850
GO:0009651	response to salt stress	biological_process	1	467	195	66271	0.399852	0.473557	0.727733	TRIAE_CS42_5BL_TGACv1_404284_AA1293840
GO:0042626	ATPase activity, coupled to transmembrane movement of substances	molecular_function	1	467	195	66271	0.399852	0.473557	0.727733	TRIAE_CS42_2AL_TGACv1_093926_AA0289520
GO:0003678	DNA helicase activity	molecular_function	4	467	140	66271	0.00325783	0.0117587	4.05451	TRIAE_CS42_1BL_TGACv1_031515_AA0115400; TRIAE_CS42_1BS_TGACv1_049674_AA0159400; TRIAE_CS42_5BL_TGACv1_404284_AA1293840; TRIAE_CS42_1BL_TGACv1_031111_AA0108070
GO:0004812	aminoacyl-tRNA ligase activity	molecular_function	1	467	205	66271	0.424231	0.499987	0.692234	TRIAE_CS42_5AL_TGACv1_374766_AA1208520
GO:0004721	phosphoprotein phosphatase activity	molecular_function	1	467	208	66271	0.431445	0.507195	0.68225	TRIAE_CS42_3B_TGACv1_232726_AA0831260
GO:0004386	helicase activity	molecular_function	5	467	211	66271	0.00403135	0.0137962	3.36275	TRIAE_CS42_1BL_TGACv1_031515_AA0115400; TRIAE_CS42_7DL_TGACv1_605009_AA2003770; TRIAE_CS42_6DS_TGACv1_543462_AA1740430; TRIAE_CS42_1BS_TGACv1_049674_AA0159400; TRIAE_CS42_1BL_TGACv1_031111_AA0108070
GO:0050662	coenzyme binding	molecular_function	1	467	224	66271	0.469074	0.548639	0.633518	TRIAE_CS42_2DL_TGACv1_159108_AA0532580
GO:0006886	intracellular protein transport	biological_process	2	467	365	66271	0.475448	0.554689	0.777578	TRIAE_CS42_1AS_TGACv1_019184_AA0062540; TRIAE_CS42_7BL_TGACv1_578270_AA1892210
GO:0019843	rRNA binding	molecular_function	3	467	97	66271	0.00503642	0.015208	4.3889	TRIAE_CS42_7AL_TGACv1_556923_AA1773360; TRIAE_CS42_7DS_TGACv1_625545_AA2065520; TRIAE_CS42_3DL_TGACv1_252268_AA0888970
GO:0046982	protein heterodimerization activity	molecular_function	9	467	640	66271	0.0164563	0.0367285	1.99558	TRIAE_CS42_U_TGACv1_640700_AA2069590; TRIAE_CS42_1DL_TGACv1_064141_AA0232850; TRIAE_CS42_7BL_TGACv1_577478_AA1876330; TRIAE_CS42_4AS_TGACv1_306412_AA1007760; TRIAE_CS42_3AL_TGACv1_194491_AA0634010; TRIAE_CS42_1AL_TGACv1_000056_AA0001800; TRIAE_CS42_3DL_TGACv1_249333_AA0845650; TRIAE_CS42_6BS_TGACv1_516303_AA1674740; TRIAE_CS42_7DL_TGACv1_604016_AA1992390
GO:0004553	hydrolase activity, hydrolyzing O-glycosyl compounds	molecular_function	12	467	982	66271	0.0235815	0.0489761	1.73411	TRIAE_CS42_2DL_TGACv1_159044_AA0531250; TRIAE_CS42_3DL_TGACv1_252223_AA0888540; TRIAE_CS42_5BL_TGACv1_404260_AA1292790; TRIAE_CS42_4AS_TGACv1_306930_AA1015180; TRIAE_CS42_5BS_TGACv1_423277_AA1373020; TRIAE_CS42_5BS_TGACv1_423277_AA1373030; TRIAE_CS42_1DL_TGACv1_063462_AA0227540; TRIAE_CS42_2BL_TGACv1_130003_AA0401340; TRIAE_CS42_7BL_TGACv1_576920_AA1859830; TRIAE_CS42_5AL_TGACv1_375300_AA1219460;…
GO:0003924	GTPase activity	molecular_function	6	467	441	66271	0.038124	0.0710214	1.93072	TRIAE_CS42_7BL_TGACv1_578441_AA1894940; TRIAE_CS42_2DL_TGACv1_158170_AA0511230; TRIAE_CS42_3AL_TGACv1_193729_AA0618670; TRIAE_CS42_3B_TGACv1_221031_AA0727440; TRIAE_CS42_7BS_TGACv1_592328_AA1935710; TRIAE_CS42_3DL_TGACv1_253971_AA0895810
GO:0004722	protein serine/threonine phosphatase activity	molecular_function	1	467	240	66271	0.505178	0.582026	0.591283	TRIAE_CS42_3B_TGACv1_232726_AA0831260
GO:0004252	serine-type endopeptidase activity	molecular_function	2	467	402	66271	0.539624	0.620165	0.70601	TRIAE_CS42_6AS_TGACv1_485928_AA1554230; TRIAE_CS42_2BS_TGACv1_146844_AA0473910
GO:0009506	plasmodesma	cellular_component	1	467	267	66271	0.562373	0.644705	0.53149	TRIAE_CS42_7BL_TGACv1_578754_AA1899590
GO:0045735	nutrient reservoir activity	molecular_function	1	467	275	66271	0.578386	0.661421	0.516029	TRIAE_CS42_3DS_TGACv1_274058_AA0934550
GO:0030170	pyridoxal phosphate binding	molecular_function	1	467	278	66271	0.584279	0.666511	0.51046	TRIAE_CS42_1BL_TGACv1_031332_AA0111790
GO:0016192	vesicle-mediated transport	biological_process	1	467	282	66271	0.592042	0.673248	0.50322	TRIAE_CS42_7BL_TGACv1_578270_AA1892210
GO:0004867	serine-type endopeptidase inhibitor activity	molecular_function	3	467	180	66271	0.0392002	0.0721533	2.36513	TRIAE_CS42_1AL_TGACv1_000490_AA0013350; TRIAE_CS42_1DL_TGACv1_064128_AA0232730; TRIAE_CS42_5AL_TGACv1_375760_AA1226770
GO:0009055	electron carrier activity	molecular_function	7	467	557	66271	0.045463	0.0810962	1.7834	TRIAE_CS42_5DL_TGACv1_435148_AA1446740; TRIAE_CS42_6DL_TGACv1_526515_AA1686020; TRIAE_CS42_5AL_TGACv1_376214_AA1233760; TRIAE_CS42_7AS_TGACv1_569206_AA1810290; TRIAE_CS42_5BL_TGACv1_404552_AA1303940; TRIAE_CS42_3DL_TGACv1_251564_AA0882520; TRIAE_CS42_7BL_TGACv1_577152_AA1867430
GO:0006633	fatty acid biosynthetic process	biological_process	1	467	289	66271	0.605366	0.683812	0.491031	TRIAE_CS42_6BL_TGACv1_499409_AA1581790
GO:0008270	zinc ion binding	molecular_function	26	467	2708	66271	0.0464206	0.0824859	1.36248	TRIAE_CS42_3DL_TGACv1_249346_AA0846090; TRIAE_CS42_2AL_TGACv1_094098_AA0292540; TRIAE_CS42_2DL_TGACv1_158051_AA0507370; TRIAE_CS42_3B_TGACv1_225709_AA0811320; TRIAE_CS42_3B_TGACv1_220627_AA0712650; TRIAE_CS42_5BL_TGACv1_404143_AA1286500; TRIAE_CS42_6AL_TGACv1_471642_AA1512140; TRIAE_CS42_5DS_TGACv1_456806_AA1478380; TRIAE_CS42_1BS_TGACv1_049440_AA0153760; TRIAE_CS42_5DL_TGACv1_433368_AA1411070; T…
GO:0004190	aspartic-type endopeptidase activity	molecular_function	2	467	454	66271	0.621685	0.698828	0.625145	TRIAE_CS42_3B_TGACv1_226686_AA0818750; TRIAE_CS42_2AS_TGACv1_113775_AA0360350
GO:0016798	hydrolase activity, acting on glycosyl bonds	molecular_function	10	467	877	66271	0.0487156	0.085903	1.61811	TRIAE_CS42_2DL_TGACv1_157983_AA0504710; TRIAE_CS42_3DL_TGACv1_252223_AA0888540; TRIAE_CS42_4AS_TGACv1_306930_AA1015180; TRIAE_CS42_1DL_TGACv1_062036_AA0207870; TRIAE_CS42_5BS_TGACv1_423277_AA1373020; TRIAE_CS42_5BS_TGACv1_423277_AA1373030; TRIAE_CS42_1DL_TGACv1_063462_AA0227540; TRIAE_CS42_2BL_TGACv1_130003_AA0401340; TRIAE_CS42_1DL_TGACv1_063761_AA0230650; TRIAE_CS42_1AL_TGACv1_000246_AA0007210
GO:0004842	ubiquitin-protein transferase activity	molecular_function	4	467	394	66271	0.147439	0.21488	1.44069	TRIAE_CS42_1AL_TGACv1_001426_AA0030330; TRIAE_CS42_5BL_TGACv1_406255_AA1343070; TRIAE_CS42_2BS_TGACv1_147049_AA0477260; TRIAE_CS42_7DS_TGACv1_623757_AA2055860
GO:0005525	GTP binding	molecular_function	6	467	619	66271	0.150032	0.217962	1.37552	TRIAE_CS42_7BL_TGACv1_578441_AA1894940; TRIAE_CS42_2DL_TGACv1_158170_AA0511230; TRIAE_CS42_3AL_TGACv1_193729_AA0618670; TRIAE_CS42_3B_TGACv1_221031_AA0727440; TRIAE_CS42_7BS_TGACv1_592328_AA1935710; TRIAE_CS42_3DL_TGACv1_253971_AA0895810
GO:0050660	flavin adenine dinucleotide binding	molecular_function	2	467	463	66271	0.634833	0.70673	0.612993	TRIAE_CS42_1AL_TGACv1_002153_AA0039220; TRIAE_CS42_7AL_TGACv1_556530_AA1764860
GO:0003700	transcription factor activity, sequence-specific DNA binding	molecular_function	15	467	1700	66271	0.150498	0.217962	1.25213	TRIAE_CS42_4DL_TGACv1_342984_AA1126990; TRIAE_CS42_1BL_TGACv1_030266_AA0084590; TRIAE_CS42_1AL_TGACv1_002725_AA0044780; TRIAE_CS42_4DL_TGACv1_343739_AA1138960; TRIAE_CS42_7BS_TGACv1_593422_AA1951390; TRIAE_CS42_U_TGACv1_642197_AA2113160; TRIAE_CS42_5DL_TGACv1_434875_AA1442920; TRIAE_CS42_U_TGACv1_712376_AA2166870; TRIAE_CS42_1AL_TGACv1_000814_AA0019580; TRIAE_CS42_7AS_TGACv1_569159_AA1808800; TRI…
GO:0043565	sequence-specific DNA binding	molecular_function	7	467	760	66271	0.171226	0.243404	1.30705	TRIAE_CS42_4DL_TGACv1_342984_AA1126990; TRIAE_CS42_1AL_TGACv1_002725_AA0044780; TRIAE_CS42_4DL_TGACv1_343739_AA1138960; TRIAE_CS42_5DL_TGACv1_434875_AA1442920; TRIAE_CS42_U_TGACv1_712376_AA2166870; TRIAE_CS42_1AL_TGACv1_000056_AA0001800; TRIAE_CS42_U_TGACv1_645734_AA2145290
GO:0004857	enzyme inhibitor activity	molecular_function	3	467	335	66271	0.212291	0.28762	1.27082	TRIAE_CS42_4AL_TGACv1_288165_AA0939090; TRIAE_CS42_7AS_TGACv1_571228_AA1846130; TRIAE_CS42_7AS_TGACv1_570989_AA1843350
GO:0008234	cysteine-type peptidase activity	molecular_function	4	467	454	66271	0.218252	0.293973	1.25029	TRIAE_CS42_6AS_TGACv1_487522_AA1571230; TRIAE_CS42_4DS_TGACv1_362356_AA1179070; TRIAE_CS42_3B_TGACv1_224622_AA0798940; TRIAE_CS42_U_TGACv1_641492_AA2096410
GO:0006811	ion transport	biological_process	2	467	490	66271	0.672346	0.739581	0.579216	TRIAE_CS42_2DS_TGACv1_178886_AA0602200; TRIAE_CS42_U_TGACv1_641049_AA2083300
GO:0016787	hydrolase activity	molecular_function	31	467	3989	66271	0.248927	0.327316	1.10282	TRIAE_CS42_2DL_TGACv1_157983_AA0504710; TRIAE_CS42_2DL_TGACv1_159044_AA0531250; TRIAE_CS42_4AL_TGACv1_288732_AA0956850; TRIAE_CS42_1AL_TGACv1_000815_AA0019720; TRIAE_CS42_5DL_TGACv1_433252_AA1407070; TRIAE_CS42_3DL_TGACv1_252223_AA0888540; TRIAE_CS42_U_TGACv1_640932_AA2079700; TRIAE_CS42_5AL_TGACv1_375320_AA1219780; TRIAE_CS42_1DL_TGACv1_062036_AA0207870; TRIAE_CS42_2AS_TGACv1_113775_AA0360350; T…
GO:0003677	DNA binding	molecular_function	38	467	4943	66271	0.253788	0.331215	1.09094	TRIAE_CS42_4DL_TGACv1_342984_AA1126990; TRIAE_CS42_3DL_TGACv1_249346_AA0846090; TRIAE_CS42_1BL_TGACv1_030266_AA0084590; TRIAE_CS42_U_TGACv1_640700_AA2069590; TRIAE_CS42_1DL_TGACv1_064141_AA0232850; TRIAE_CS42_3AS_TGACv1_210940_AA0681860; TRIAE_CS42_7BL_TGACv1_577478_AA1876330; TRIAE_CS42_6AL_TGACv1_472515_AA1523040; TRIAE_CS42_4DL_TGACv1_343739_AA1138960; TRIAE_CS42_7BS_TGACv1_593422_AA1951390; T…
GO:0009733	response to auxin	biological_process	1	467	346	66271	0.701665	0.766358	0.410139	TRIAE_CS42_2AL_TGACv1_093659_AA0284740
GO:0007275	multicellular organism development	biological_process	1	467	348	66271	0.704661	0.767814	0.407781	TRIAE_CS42_3B_TGACv1_220627_AA0712650
GO:0030247	polysaccharide binding	molecular_function	4	467	494	66271	0.270277	0.348793	1.14905	TRIAE_CS42_3B_TGACv1_221467_AA0741610; TRIAE_CS42_1BS_TGACv1_050512_AA0172930; TRIAE_CS42_5AL_TGACv1_374728_AA1207650; TRIAE_CS42_5BS_TGACv1_424042_AA1386360
GO:0016887	ATPase activity	molecular_function	4	467	512	66271	0.294522	0.37076	1.10866	TRIAE_CS42_5DL_TGACv1_433578_AA1416630; TRIAE_CS42_1AL_TGACv1_004995_AA0054460; TRIAE_CS42_5BL_TGACv1_404284_AA1293840; TRIAE_CS42_2AL_TGACv1_093926_AA0289520
GO:0003735	structural constituent of ribosome	molecular_function	6	467	947	66271	0.50169	0.579452	0.8991	TRIAE_CS42_5DL_TGACv1_433715_AA1420320; TRIAE_CS42_2AL_TGACv1_093370_AA0278710; TRIAE_CS42_3DL_TGACv1_250228_AA0864600; TRIAE_CS42_7AL_TGACv1_556923_AA1773360; TRIAE_CS42_7DS_TGACv1_625545_AA2065520; TRIAE_CS42_3DL_TGACv1_252268_AA0888970
GO:0009058	biosynthetic process	biological_process	1	467	368	66271	0.733255	0.791504	0.385619	TRIAE_CS42_1BL_TGACv1_031332_AA0111790
GO:0030529	intracellular ribonucleoprotein complex	cellular_component	2	467	546	66271	0.740935	0.797086	0.519809	TRIAE_CS42_5DL_TGACv1_433715_AA1420320; TRIAE_CS42_3DL_TGACv1_252268_AA0888970
GO:0046872	metal ion binding	molecular_function	37	467	5552	66271	0.598987	0.678265	0.945712	TRIAE_CS42_3DL_TGACv1_249346_AA0846090; TRIAE_CS42_6BL_TGACv1_502797_AA1626460; TRIAE_CS42_1DL_TGACv1_062003_AA0207290; TRIAE_CS42_6AL_TGACv1_470861_AA1496950; TRIAE_CS42_7BS_TGACv1_592246_AA1934290; TRIAE_CS42_3DS_TGACv1_274058_AA0934550; TRIAE_CS42_3B_TGACv1_221383_AA0738860; TRIAE_CS42_6BL_TGACv1_499564_AA1586200; TRIAE_CS42_3B_TGACv1_220627_AA0712650; TRIAE_CS42_7DL_TGACv1_603857_AA1990250; T…
GO:0030246	carbohydrate binding	molecular_function	2	467	563	66271	0.759357	0.813975	0.504113	TRIAE_CS42_3DL_TGACv1_252223_AA0888540; TRIAE_CS42_4AS_TGACv1_309150_AA1030460
GO:0005794	Golgi apparatus	cellular_component	2	467	565	66271	0.761454	0.814332	0.502329	TRIAE_CS42_4DL_TGACv1_344347_AA1146290; TRIAE_CS42_4BL_TGACv1_321697_AA1064240
GO:0016705	oxidoreductase activity, acting on paired donors, with incorporation or reduction of molecular oxygen	molecular_function	8	467	1357	66271	0.618486	0.696928	0.836598	TRIAE_CS42_1DL_TGACv1_062003_AA0207290; TRIAE_CS42_6AL_TGACv1_470861_AA1496950; TRIAE_CS42_7DL_TGACv1_603857_AA1990250; TRIAE_CS42_3B_TGACv1_224749_AA0801000; TRIAE_CS42_6DL_TGACv1_526851_AA1693450; TRIAE_CS42_1DL_TGACv1_063686_AA0229870; TRIAE_CS42_5DS_TGACv1_456522_AA1472960; TRIAE_CS42_7BL_TGACv1_577713_AA1881700
GO:0016747	transferase activity, transferring acyl groups other than amino-acyl groups	molecular_function	4	467	764	66271	0.626161	0.702151	0.742973	TRIAE_CS42_6BL_TGACv1_499409_AA1581790; TRIAE_CS42_2BL_TGACv1_131860_AA0432990; TRIAE_CS42_7DS_TGACv1_624530_AA2061850; TRIAE_CS42_2DL_TGACv1_160579_AA0551950
GO:0008233	peptidase activity	molecular_function	5	467	922	66271	0.632843	0.70673	0.769566	TRIAE_CS42_4AL_TGACv1_288732_AA0956850; TRIAE_CS42_2AS_TGACv1_113775_AA0360350; TRIAE_CS42_6AS_TGACv1_485928_AA1554230; TRIAE_CS42_3B_TGACv1_224622_AA0798940; TRIAE_CS42_2BS_TGACv1_146844_AA0473910
GO:0016788	hydrolase activity, acting on ester bonds	molecular_function	3	467	617	66271	0.633354	0.70673	0.68999	TRIAE_CS42_2AL_TGACv1_093460_AA0280570; TRIAE_CS42_5AL_TGACv1_376981_AA1242920; TRIAE_CS42_2DS_TGACv1_179202_AA0605170
GO:0005506	iron ion binding	molecular_function	9	467	1528	66271	0.636777	0.70719	0.835845	TRIAE_CS42_1DL_TGACv1_062003_AA0207290; TRIAE_CS42_6AL_TGACv1_470861_AA1496950; TRIAE_CS42_7DL_TGACv1_603857_AA1990250; TRIAE_CS42_3B_TGACv1_224749_AA0801000; TRIAE_CS42_6DL_TGACv1_526851_AA1693450; TRIAE_CS42_1DL_TGACv1_063686_AA0229870; TRIAE_CS42_5DS_TGACv1_456522_AA1472960; TRIAE_CS42_7BL_TGACv1_577713_AA1881700; TRIAE_CS42_4BS_TGACv1_328984_AA1096480
GO:0005215	transporter activity	molecular_function	5	467	942	66271	0.653175	0.721931	0.753227	TRIAE_CS42_5BS_TGACv1_423325_AA1374320; TRIAE_CS42_7AL_TGACv1_557191_AA1777870; TRIAE_CS42_4BL_TGACv1_320366_AA1036880; TRIAE_CS42_3DL_TGACv1_249328_AA0845500; TRIAE_CS42_4DL_TGACv1_346114_AA1155110
GO:0006629	lipid metabolic process	biological_process	2	467	607	66271	0.802143	0.844169	0.467571	TRIAE_CS42_7DS_TGACv1_623845_AA2056750; TRIAE_CS42_4BS_TGACv1_327832_AA1075590
GO:0004497	monooxygenase activity	molecular_function	7	467	1266	66271	0.669821	0.738562	0.784641	TRIAE_CS42_1DL_TGACv1_062003_AA0207290; TRIAE_CS42_6AL_TGACv1_470861_AA1496950; TRIAE_CS42_7DL_TGACv1_603857_AA1990250; TRIAE_CS42_6DL_TGACv1_526851_AA1693450; TRIAE_CS42_1DL_TGACv1_063686_AA0229870; TRIAE_CS42_5DS_TGACv1_456522_AA1472960; TRIAE_CS42_7BL_TGACv1_577713_AA1881700
GO:0016746	transferase activity, transferring acyl groups	molecular_function	1	467	431	66271	0.80835	0.846843	0.329253	TRIAE_CS42_6BL_TGACv1_499409_AA1581790
GO:0020037	heme binding	molecular_function	12	467	2070	66271	0.701268	0.766358	0.822655	TRIAE_CS42_1DL_TGACv1_062003_AA0207290; TRIAE_CS42_6AL_TGACv1_470861_AA1496950; TRIAE_CS42_7BS_TGACv1_592246_AA1934290; TRIAE_CS42_7DL_TGACv1_603857_AA1990250; TRIAE_CS42_3B_TGACv1_224749_AA0801000; TRIAE_CS42_6DL_TGACv1_526851_AA1693450; TRIAE_CS42_6DL_TGACv1_526515_AA1686020; TRIAE_CS42_1DL_TGACv1_063686_AA0229870; TRIAE_CS42_7AL_TGACv1_556904_AA1773120; TRIAE_CS42_5DS_TGACv1_456522_AA1472960; …
GO:0022857	transmembrane transporter activity	molecular_function	1	467	457	66271	0.833433	0.868687	0.310521	TRIAE_CS42_5BS_TGACv1_423325_AA1374320
GO:0016757	transferase activity, transferring glycosyl groups	molecular_function	6	467	1176	66271	0.72365	0.78665	0.72402	TRIAE_CS42_6BS_TGACv1_514534_AA1661140; TRIAE_CS42_4DL_TGACv1_344129_AA1144070; TRIAE_CS42_2BS_TGACv1_147575_AA0485010; TRIAE_CS42_3AS_TGACv1_210487_AA0673300; TRIAE_CS42_3B_TGACv1_220676_AA0714960; TRIAE_CS42_7BS_TGACv1_591820_AA1922550
GO:0003824	catalytic activity	molecular_function	19	467	3176	66271	0.727858	0.787558	0.848945	TRIAE_CS42_1BL_TGACv1_033050_AA0136450; TRIAE_CS42_3AS_TGACv1_211472_AA0690490; TRIAE_CS42_2DL_TGACv1_158996_AA0530210; TRIAE_CS42_1AL_TGACv1_000815_AA0019720; TRIAE_CS42_6BL_TGACv1_499409_AA1581790; TRIAE_CS42_6AS_TGACv1_487022_AA1567490; TRIAE_CS42_5DL_TGACv1_433357_AA1410770; TRIAE_CS42_4AS_TGACv1_309150_AA1030460; TRIAE_CS42_1BL_TGACv1_031332_AA0111790; TRIAE_CS42_7BS_TGACv1_593249_AA1949820;…
GO:0004601	peroxidase activity	molecular_function	3	467	714	66271	0.741876	0.797086	0.596252	TRIAE_CS42_7BS_TGACv1_592246_AA1934290; TRIAE_CS42_7AL_TGACv1_556904_AA1773120; TRIAE_CS42_3DS_TGACv1_272459_AA0921070
GO:0008168	methyltransferase activity	molecular_function	3	467	755	66271	0.779734	0.829375	0.563873	TRIAE_CS42_3B_TGACv1_221656_AA0746710; TRIAE_CS42_2BL_TGACv1_132087_AA0435110; TRIAE_CS42_3AL_TGACv1_195115_AA0644960
GO:0005524	ATP binding	molecular_function	50	467	7993	66271	0.795379	0.842217	0.887701	TRIAE_CS42_3B_TGACv1_221467_AA0741610; TRIAE_CS42_2DS_TGACv1_179217_AA0605290; TRIAE_CS42_2DL_TGACv1_159765_AA0542450; TRIAE_CS42_6AL_TGACv1_471618_AA1511850; TRIAE_CS42_3DL_TGACv1_251332_AA0880190; TRIAE_CS42_2AS_TGACv1_112463_AA0338520; TRIAE_CS42_6BS_TGACv1_515830_AA1672640; TRIAE_CS42_1DL_TGACv1_061644_AA0200730; TRIAE_CS42_1BS_TGACv1_049380_AA0151300; TRIAE_CS42_5BS_TGACv1_424668_AA1391180; …
GO:0005783	endoplasmic reticulum	cellular_component	1	467	554	66271	0.902884	0.929025	0.256151	TRIAE_CS42_7AS_TGACv1_571196_AA1845670
GO:0016829	lyase activity	molecular_function	1	467	558	66271	0.905066	0.929202	0.254315	TRIAE_CS42_2DL_TGACv1_158996_AA0530210
GO:0043531	ADP binding	molecular_function	11	467	2080	66271	0.796643	0.842217	0.750475	TRIAE_CS42_6BS_TGACv1_515091_AA1667200; TRIAE_CS42_2AS_TGACv1_115149_AA0371220; TRIAE_CS42_7AL_TGACv1_557829_AA1786770; TRIAE_CS42_7DL_TGACv1_604258_AA1995960; TRIAE_CS42_7BL_TGACv1_578155_AA1890310; TRIAE_CS42_7DS_TGACv1_621800_AA2026470; TRIAE_CS42_1DL_TGACv1_061518_AA0197540; TRIAE_CS42_1DS_TGACv1_080256_AA0244390; TRIAE_CS42_1DS_TGACv1_080301_AA0245590; TRIAE_CS42_6BS_TGACv1_513906_AA1651870;…
GO:0046983	protein dimerization activity	molecular_function	5	467	1129	66271	0.808018	0.846843	0.628467	TRIAE_CS42_7BL_TGACv1_577547_AA1878450; TRIAE_CS42_7BL_TGACv1_580043_AA1911680; TRIAE_CS42_5DL_TGACv1_433595_AA1417100; TRIAE_CS42_5DL_TGACv1_433353_AA1410620; TRIAE_CS42_4BL_TGACv1_320724_AA1047110
GO:0003676	nucleic acid binding	molecular_function	23	467	4036	66271	0.831008	0.868611	0.808692	TRIAE_CS42_6AL_TGACv1_471618_AA1511850; TRIAE_CS42_6BS_TGACv1_513512_AA1643950; TRIAE_CS42_5AL_TGACv1_375074_AA1215460; TRIAE_CS42_7BL_TGACv1_577547_AA1878450; TRIAE_CS42_5BL_TGACv1_404143_AA1286500; TRIAE_CS42_5DS_TGACv1_456806_AA1478380; TRIAE_CS42_7DL_TGACv1_605009_AA2003770; TRIAE_CS42_5DL_TGACv1_433368_AA1411070; TRIAE_CS42_6DS_TGACv1_543462_AA1740430; TRIAE_CS42_7DL_TGACv1_602806_AA1969090;…
GO:0016853	isomerase activity	molecular_function	1	467	621	66271	0.933919	0.950376	0.228515	TRIAE_CS42_5BL_TGACv1_406412_AA1345250
GO:0000166	nucleotide binding	molecular_function	24	467	4202	66271	0.834842	0.868687	0.810516	TRIAE_CS42_1DL_TGACv1_061644_AA0200730; TRIAE_CS42_5BL_TGACv1_406491_AA1346180; TRIAE_CS42_1DL_TGACv1_062090_AA0208650; TRIAE_CS42_5BL_TGACv1_404883_AA1314120; TRIAE_CS42_7BL_TGACv1_578441_AA1894940; TRIAE_CS42_5BL_TGACv1_406098_AA1340730; TRIAE_CS42_5AS_TGACv1_393918_AA1277190; TRIAE_CS42_4DL_TGACv1_344347_AA1146290; TRIAE_CS42_6AS_TGACv1_487022_AA1567490; TRIAE_CS42_7DL_TGACv1_605009_AA2003770;…
GO:0016758	transferase activity, transferring hexosyl groups	molecular_function	3	467	847	66271	0.84865	0.88107	0.502625	TRIAE_CS42_6BS_TGACv1_514534_AA1661140; TRIAE_CS42_4DL_TGACv1_344129_AA1144070; TRIAE_CS42_7BS_TGACv1_591820_AA1922550
GO:0016491	oxidoreductase activity	molecular_function	25	467	4459	66271	0.865376	0.894416	0.795626	TRIAE_CS42_4BS_TGACv1_329293_AA1099770; TRIAE_CS42_1DL_TGACv1_062003_AA0207290; TRIAE_CS42_6AL_TGACv1_470861_AA1496950; TRIAE_CS42_7BS_TGACv1_592246_AA1934290; TRIAE_CS42_6BL_TGACv1_499564_AA1586200; TRIAE_CS42_7DL_TGACv1_603857_AA1990250; TRIAE_CS42_6DL_TGACv1_526851_AA1693450; TRIAE_CS42_3AL_TGACv1_194843_AA0640520; TRIAE_CS42_6BL_TGACv1_499881_AA1593950; TRIAE_CS42_2BL_TGACv1_132087_AA0435110;…
GO:0003723	RNA binding	molecular_function	7	467	1764	66271	0.931008	0.949614	0.563127	TRIAE_CS42_7BS_TGACv1_592921_AA1946300; TRIAE_CS42_6BS_TGACv1_513512_AA1643950; TRIAE_CS42_5DL_TGACv1_433368_AA1411070; TRIAE_CS42_5AL_TGACv1_373996_AA1187140; TRIAE_CS42_5DL_TGACv1_433145_AA1403600; TRIAE_CS42_3DL_TGACv1_252268_AA0888970; TRIAE_CS42_3AL_TGACv1_195115_AA0644960
GO:0004672	protein kinase activity	molecular_function	25	467	4888	66271	0.948849	0.960293	0.725797	TRIAE_CS42_3B_TGACv1_221467_AA0741610; TRIAE_CS42_2DS_TGACv1_179217_AA0605290; TRIAE_CS42_2AS_TGACv1_112463_AA0338520; TRIAE_CS42_1BS_TGACv1_049380_AA0151300; TRIAE_CS42_5BS_TGACv1_424668_AA1391180; TRIAE_CS42_1BS_TGACv1_050512_AA0172930; TRIAE_CS42_3DL_TGACv1_249305_AA0844760; TRIAE_CS42_U_TGACv1_642089_AA2111090; TRIAE_CS42_1DL_TGACv1_062090_AA0208650; TRIAE_CS42_5BL_TGACv1_404883_AA1314120; TR…
GO:0016301	kinase activity	molecular_function	5	467	1490	66271	0.951979	0.960293	0.476201	TRIAE_CS42_5BL_TGACv1_404883_AA1314120; TRIAE_CS42_5BL_TGACv1_406098_AA1340730; TRIAE_CS42_U_TGACv1_641553_AA2097810; TRIAE_CS42_3AS_TGACv1_212415_AA0700700; TRIAE_CS42_2AS_TGACv1_114828_AA0369560
GO:0004674	protein serine/threonine kinase activity	molecular_function	5	467	1801	66271	0.987979	0.990122	0.39397	TRIAE_CS42_5BL_TGACv1_404883_AA1314120; TRIAE_CS42_5BL_TGACv1_406098_AA1340730; TRIAE_CS42_U_TGACv1_641553_AA2097810; TRIAE_CS42_3AS_TGACv1_212415_AA0700700; TRIAE_CS42_2AS_TGACv1_114828_AA0369560
GO:0016740	transferase activity	molecular_function	13	467	3973	66271	0.999042	0.999042	0.464335	TRIAE_CS42_6BS_TGACv1_514534_AA1661140; TRIAE_CS42_6BL_TGACv1_499409_AA1581790; TRIAE_CS42_5BL_TGACv1_404883_AA1314120; TRIAE_CS42_4DL_TGACv1_344129_AA1144070; TRIAE_CS42_5BL_TGACv1_406098_AA1340730; TRIAE_CS42_2BL_TGACv1_132087_AA0435110; TRIAE_CS42_5B

## Sheet: Table S5
Table S5. KEGG enrichment based on 761 DEGs
KEGG ID	Term	ListHits	ListTotal	PopHits	PopTotal	pval	padj	Enrichment_score	Gene
ko00195	Photosynthesis	17	146	206	19879	1.3361e-14	1.40291e-12	11.2363	TRIAE_CS42_2DL_TGACv1_158785_AA0526110; TRIAE_CS42_2DS_TGACv1_177978_AA0588530; TRIAE_CS42_6DL_TGACv1_527144_AA1699290; TRIAE_CS42_6AL_TGACv1_473748_AA1532760; TRIAE_CS42_2DL_TGACv1_159815_AA0543110; TRIAE_CS42_7BL_TGACv1_578256_AA1892050; TRIAE_CS42_7AS_TGACv1_569206_AA1810290; TRIAE_CS42_2BL_TGACv1_130016_AA0401680; TRIAE_CS42_2AL_TGACv1_094363_AA0296470; TRIAE_CS42_5DL_TGACv1_433351_AA1410520;…
ko00196	Photosynthesis - antenna proteins	11	146	87	19879	1.72436e-12	9.0529e-11	17.2153	TRIAE_CS42_1AL_TGACv1_000708_AA0017440; TRIAE_CS42_2AS_TGACv1_112955_AA0348610; TRIAE_CS42_1BL_TGACv1_031707_AA0119340; TRIAE_CS42_1DL_TGACv1_062185_AA0210150; TRIAE_CS42_5DL_TGACv1_437406_AA1466150; TRIAE_CS42_1BL_TGACv1_033547_AA0140310; TRIAE_CS42_5AL_TGACv1_377499_AA1247400; TRIAE_CS42_5AL_TGACv1_375138_AA1216740; TRIAE_CS42_5DL_TGACv1_433321_AA1409630; TRIAE_CS42_1AL_TGACv1_009365_AA0055660;…
ko04310	Wnt signaling pathway	8	146	486	19879	0.00983227	0.147484	2.24128	TRIAE_CS42_5AL_TGACv1_376577_AA1238650; TRIAE_CS42_4AL_TGACv1_289730_AA0976080; TRIAE_CS42_7BS_TGACv1_592328_AA1935710; TRIAE_CS42_4DS_TGACv1_362256_AA1178310; TRIAE_CS42_3B_TGACv1_220627_AA0712650; TRIAE_CS42_3DL_TGACv1_250448_AA0868410; TRIAE_CS42_2AS_TGACv1_113193_AA0352840; TRIAE_CS42_3B_TGACv1_221221_AA0734130
ko04075	Plant hormone signal transduction	8	146	1017	19879	0.33155	0.561474	1.07105	TRIAE_CS42_1AL_TGACv1_002569_AA0043170; TRIAE_CS42_U_TGACv1_645734_AA2145290; TRIAE_CS42_5DL_TGACv1_436873_AA1463710; TRIAE_CS42_5DL_TGACv1_433353_AA1410620; TRIAE_CS42_3AS_TGACv1_211771_AA0694050; TRIAE_CS42_3B_TGACv1_232726_AA0831260; TRIAE_CS42_5AL_TGACv1_379331_AA1256080; TRIAE_CS42_2AL_TGACv1_093659_AA0284740
ko04010	MAPK signaling pathway	6	146	142	19879	8.6814e-05	0.00303849	5.75314	TRIAE_CS42_4DL_TGACv1_344347_AA1146290; TRIAE_CS42_6AL_TGACv1_472187_AA1518870; TRIAE_CS42_4AL_TGACv1_289730_AA0976080; TRIAE_CS42_7BS_TGACv1_592328_AA1935710; TRIAE_CS42_4DS_TGACv1_362256_AA1178310; TRIAE_CS42_4BL_TGACv1_321697_AA1064240
ko03040	Spliceosome	6	146	676	19879	0.229477	0.463368	1.2085	TRIAE_CS42_4DL_TGACv1_344347_AA1146290; TRIAE_CS42_5AL_TGACv1_373996_AA1187140; TRIAE_CS42_5DL_TGACv1_433145_AA1403600; TRIAE_CS42_5DL_TGACv1_433368_AA1411070; TRIAE_CS42_7DS_TGACv1_622146_AA2033840; TRIAE_CS42_4BL_TGACv1_321697_AA1064240
ko00940	Phenylpropanoid biosynthesis	6	146	1147	19879	0.744454	0.773938	0.712245	TRIAE_CS42_5BL_TGACv1_404260_AA1292790; TRIAE_CS42_5AL_TGACv1_375300_AA1219460; TRIAE_CS42_1DL_TGACv1_062003_AA0207290; TRIAE_CS42_7BS_TGACv1_592246_AA1934290; TRIAE_CS42_3DS_TGACv1_272459_AA0921070; TRIAE_CS42_7AL_TGACv1_556904_AA1773120
ko03008	Ribosome biogenesis in eukaryotes	5	146	319	19879	0.0305895	0.281531	2.13413	TRIAE_CS42_1AL_TGACv1_004995_AA0054460; TRIAE_CS42_2DL_TGACv1_159051_AA0531450; TRIAE_CS42_3DL_TGACv1_251332_AA0880190; TRIAE_CS42_3AS_TGACv1_212415_AA0700700; TRIAE_CS42_6BL_TGACv1_500458_AA1604970
ko00240	Pyrimidine metabolism	5	146	419	19879	0.0889832	0.373729	1.62479	TRIAE_CS42_4DS_TGACv1_361176_AA1162740; TRIAE_CS42_7DL_TGACv1_605020_AA2003890; TRIAE_CS42_2BL_TGACv1_132087_AA0435110; TRIAE_CS42_6AS_TGACv1_487022_AA1567490; TRIAE_CS42_4AL_TGACv1_289060_AA0964300
ko04110	Cell cycle	5	146	457	19879	0.120869	0.395512	1.48969	TRIAE_CS42_6BL_TGACv1_500113_AA1599290; TRIAE_CS42_5BL_TGACv1_408575_AA1363750; TRIAE_CS42_3DL_TGACv1_250448_AA0868410; TRIAE_CS42_3B_TGACv1_221221_AA0734130; TRIAE_CS42_5DS_TGACv1_456541_AA1473500
ko04341	Hedgehog signaling pathway - fly	5	146	669	19879	0.368493	0.580282	1.01762	TRIAE_CS42_3DL_TGACv1_249544_AA0851310; TRIAE_CS42_5AL_TGACv1_375039_AA1214550; TRIAE_CS42_2BL_TGACv1_129831_AA0397480; TRIAE_CS42_3DL_TGACv1_250448_AA0868410; TRIAE_CS42_3B_TGACv1_221221_AA0734130
ko04141	Protein processing in endoplasmic reticulum	5	146	844	19879	0.590402	0.688813	0.80662	TRIAE_CS42_4DL_TGACv1_344347_AA1146290; TRIAE_CS42_1DL_TGACv1_063905_AA0231630; TRIAE_CS42_3DL_TGACv1_250448_AA0868410; TRIAE_CS42_4BL_TGACv1_321697_AA1064240; TRIAE_CS42_3B_TGACv1_221221_AA0734130
ko03010	Ribosome	5	146	949	19879	0.70257	0.760514	0.717374	TRIAE_CS42_3DL_TGACv1_252268_AA0888970; TRIAE_CS42_2AL_TGACv1_093370_AA0278710; TRIAE_CS42_3DL_TGACv1_250228_AA0864600; TRIAE_CS42_5DL_TGACv1_433715_AA1420320; TRIAE_CS42_7AL_TGACv1_556923_AA1773360
ko04111	Cell cycle - yeast	4	146	349	19879	0.114911	0.395512	1.56054	TRIAE_CS42_5BL_TGACv1_408575_AA1363750; TRIAE_CS42_3DL_TGACv1_250448_AA0868410; TRIAE_CS42_3AL_TGACv1_196057_AA0656880; TRIAE_CS42_3B_TGACv1_221221_AA0734130
ko04114	Oocyte meiosis	4	146	382	19879	0.150671	0.395512	1.42573	TRIAE_CS42_4AL_TGACv1_289730_AA0976080; TRIAE_CS42_4DS_TGACv1_362256_AA1178310; TRIAE_CS42_3DL_TGACv1_250448_AA0868410; TRIAE_CS42_3B_TGACv1_221221_AA0734130
ko04144	Endocytosis	4	146	546	19879	0.37313	0.580282	0.997491	TRIAE_CS42_3AL_TGACv1_196154_AA0657740; TRIAE_CS42_4DL_TGACv1_344347_AA1146290; TRIAE_CS42_1DS_TGACv1_081154_AA0258130; TRIAE_CS42_4BL_TGACv1_321697_AA1064240
ko03013	RNA transport	4	146	562	19879	0.396488	0.580282	0.969093	TRIAE_CS42_1BS_TGACv1_049703_AA0160180; TRIAE_CS42_1AS_TGACv1_019184_AA0062540; TRIAE_CS42_2DL_TGACv1_159374_AA0537360; TRIAE_CS42_2DL_TGACv1_158170_AA0511230
ko00500	Starch and sucrose metabolism	4	146	605	19879	0.458716	0.609686	0.900215	TRIAE_CS42_5BL_TGACv1_404260_AA1292790; TRIAE_CS42_6DL_TGACv1_526852_AA1693540; TRIAE_CS42_5AL_TGACv1_375300_AA1219460; TRIAE_CS42_1AL_TGACv1_000815_AA0019720
ko04016	MAPK signaling pathway - plant	4	146	651	19879	0.523208	0.638801	0.836605	TRIAE_CS42_1AL_TGACv1_002569_AA0043170; TRIAE_CS42_3B_TGACv1_232726_AA0831260; TRIAE_CS42_1BL_TGACv1_031117_AA0108110; TRIAE_CS42_3DL_TGACv1_249770_AA0855930
ko00750	Vitamin B6 metabolism	3	146	40	19879	0.000207763	0.00545378	10.2118	TRIAE_CS42_3DL_TGACv1_251394_AA0881110; TRIAE_CS42_3B_TGACv1_223055_AA0775750; TRIAE_CS42_3DL_TGACv1_251394_AA0881120
ko04370	VEGF signaling pathway	3	146	67	19879	0.00149499	0.0313947	6.09661	TRIAE_CS42_4AL_TGACv1_289730_AA0976080; TRIAE_CS42_7BS_TGACv1_592328_AA1935710; TRIAE_CS42_4DS_TGACv1_362256_AA1178310
ko00860	Porphyrin and chlorophyll metabolism	3	146	167	19879	0.0348562	0.281531	2.44594	TRIAE_CS42_2AL_TGACv1_093231_AA0275620; TRIAE_CS42_2BL_TGACv1_129961_AA0400500; TRIAE_CS42_6AL_TGACv1_471730_AA1513490
ko00592	alpha-Linolenic acid metabolism	3	146	176	19879	0.0409942	0.30441	2.32087	TRIAE_CS42_4AS_TGACv1_309494_AA1031000; TRIAE_CS42_7BS_TGACv1_593249_AA1949820; TRIAE_CS42_1DS_TGACv1_080446_AA0248110
ko03030	DNA replication	3	146	226	19879	0.0854418	0.373729	1.8074	TRIAE_CS42_6BL_TGACv1_500113_AA1599290; TRIAE_CS42_4AS_TGACv1_306214_AA1004350; TRIAE_CS42_2AL_TGACv1_095939_AA0315910
ko00970	Aminoacyl-tRNA biosynthesis	3	146	250	19879	0.112649	0.395512	1.63389	TRIAE_CS42_1BS_TGACv1_050247_AA0169610; TRIAE_CS42_2BL_TGACv1_129918_AA0399390; TRIAE_CS42_5AL_TGACv1_374766_AA1208520
ko03440	Homologous recombination	3	146	276	19879	0.145874	0.395512	1.47997	TRIAE_CS42_4AS_TGACv1_306214_AA1004350; TRIAE_CS42_2DS_TGACv1_177481_AA0578260; TRIAE_CS42_1AL_TGACv1_001426_AA0030330
ko04218	Cellular senescence	3	146	310	19879	0.194238	0.440617	1.31765	TRIAE_CS42_4AL_TGACv1_289730_AA0976080; TRIAE_CS42_4DS_TGACv1_362256_AA1178310; TRIAE_CS42_5DS_TGACv1_456541_AA1473500
ko04217	Necroptosis	3	146	312	19879	0.197228	0.440617	1.30921	TRIAE_CS42_3DL_TGACv1_249333_AA0845650; TRIAE_CS42_1DS_TGACv1_081154_AA0258130; TRIAE_CS42_6BS_TGACv1_516303_AA1674740
ko00564	Glycerophospholipid metabolism	3	146	396	19879	0.331946	0.561474	1.0315	TRIAE_CS42_4AS_TGACv1_309494_AA1031000; TRIAE_CS42_3AL_TGACv1_194913_AA0641980; TRIAE_CS42_3AS_TGACv1_210657_AA0676580
ko00230	Purine metabolism	3	146	536	19879	0.557267	0.672564	0.762076	TRIAE_CS42_1BL_TGACv1_032427_AA0129740; TRIAE_CS42_7DL_TGACv1_605020_AA2003890; TRIAE_CS42_6AS_TGACv1_487022_AA1567490
ko04340	Hedgehog signaling pathway	3	146	568	19879	0.603295	0.688813	0.719142	TRIAE_CS42_3DL_TGACv1_249544_AA0851310; TRIAE_CS42_5AL_TGACv1_375039_AA1214550; TRIAE_CS42_2BL_TGACv1_129831_AA0397480
ko04120	Ubiquitin mediated proteolysis	3	146	657	19879	0.715199	0.764077	0.621724	TRIAE_CS42_3B_TGACv1_220627_AA0712650; TRIAE_CS42_3DL_TGACv1_250448_AA0868410; TRIAE_CS42_3B_TGACv1_221221_AA0734130
ko00906	Carotenoid biosynthesis	2	146	95	19879	0.0329071	0.281531	2.86647	TRIAE_CS42_6AL_TGACv1_470861_AA1496950; TRIAE_CS42_6DL_TGACv1_526851_AA1693450
ko04014	Ras signaling pathway	2	146	163	19879	0.118527	0.395512	1.67064	TRIAE_CS42_4AS_TGACv1_309494_AA1031000; TRIAE_CS42_7BS_TGACv1_592328_AA1935710
ko04020	Calcium signaling pathway	2	146	174	19879	0.136495	0.395512	1.56503	TRIAE_CS42_4AL_TGACv1_289730_AA0976080; TRIAE_CS42_4DS_TGACv1_362256_AA1178310
ko03020	RNA polymerase	2	146	175	19879	0.138173	0.395512	1.55609	TRIAE_CS42_7DL_TGACv1_605020_AA2003890; TRIAE_CS42_6AS_TGACv1_487022_AA1567490
ko04350	TGF-beta signaling pathway	2	146	177	19879	0.14155	0.395512	1.5385	TRIAE_CS42_3DL_TGACv1_250448_AA0868410; TRIAE_CS42_3B_TGACv1_221221_AA0734130
ko03430	Mismatch repair	2	146	194	19879	0.171309	0.427572	1.40369	TRIAE_CS42_6BL_TGACv1_500113_AA1599290; TRIAE_CS42_4AS_TGACv1_306214_AA1004350
ko00360	Phenylalanine metabolism	2	146	207	19879	0.195166	0.440617	1.31553	TRIAE_CS42_2BS_TGACv1_145841_AA0446460; TRIAE_CS42_6BL_TGACv1_499564_AA1586200
ko04530	Tight junction	2	146	208	19879	0.197035	0.440617	1.30921	TRIAE_CS42_6BL_TGACv1_500113_AA1599290; TRIAE_CS42_7BS_TGACv1_592328_AA1935710
ko04022	cGMP - PKG signaling pathway	2	146	213	19879	0.206445	0.449196	1.27847	TRIAE_CS42_4AL_TGACv1_289730_AA0976080; TRIAE_CS42_4DS_TGACv1_362256_AA1178310
ko04138	Autophagy - yeast	2	146	231	19879	0.241088	0.475932	1.17885	TRIAE_CS42_6AL_TGACv1_471947_AA1516150; TRIAE_CS42_6BL_TGACv1_501834_AA1621040
ko03420	Nucleotide excision repair	2	146	251	19879	0.280598	0.516892	1.08492	TRIAE_CS42_6BL_TGACv1_500113_AA1599290; TRIAE_CS42_4AS_TGACv1_306214_AA1004350
ko00460	Cyanoamino acid metabolism	2	146	255	19879	0.288583	0.522435	1.0679	TRIAE_CS42_5BL_TGACv1_404260_AA1292790; TRIAE_CS42_5AL_TGACv1_375300_AA1219460
ko04145	Phagosome	2	146	269	19879	0.316645	0.561474	1.01232	TRIAE_CS42_7BL_TGACv1_578441_AA1894940; TRIAE_CS42_7BS_TGACv1_592328_AA1935710
ko00052	Galactose metabolism	2	146	278	19879	0.334725	0.561474	0.979551	TRIAE_CS42_2BS_TGACv1_147575_AA0485010; TRIAE_CS42_3AS_TGACv1_211472_AA0690490
ko04013	MAPK signaling pathway - fly	2	146	330	19879	0.437776	0.589314	0.825197	TRIAE_CS42_7BS_TGACv1_592328_AA1935710; TRIAE_CS42_3B_TGACv1_220627_AA0712650
ko04152	AMPK signaling pathway	2	146	362	19879	0.49829	0.638801	0.752252	TRIAE_CS42_3DL_TGACv1_253971_AA0895810; TRIAE_CS42_5DS_TGACv1_456541_AA1473500
ko00520	Amino sugar and nucleotide sugar metabolism	2	146	455	19879	0.652921	0.72165	0.598495	TRIAE_CS42_2AS_TGACv1_114078_AA0363860; TRIAE_CS42_1AL_TGACv1_001384_AA0029720
ko00402	Benzoxazinoid biosynthesis	1	146	16	19879	0.00600908	0.105159	8.50985	TRIAE_CS42_5DS_TGACv1_456522_AA1472960
ko00261	Monobactam biosynthesis	1	146	34	19879	0.0257772	0.281531	4.00463	TRIAE_CS42_2DL_TGACv1_158996_AA0530210
ko00627	Aminobenzoate degradation	1	146	37	19879	0.0301689	0.281531	3.67993	TRIAE_CS42_2BS_TGACv1_145841_AA0446460
ko04122	Sulfur relay system	1	146	38	19879	0.0316943	0.281531	3.58309	TRIAE_CS42_5BS_TGACv1_423276_AA1372930
ko00300	Lysine biosynthesis	1	146	46	19879	0.0449297	0.30441	2.95995	TRIAE_CS42_2DL_TGACv1_158996_AA0530210
ko04540	Gap junction	1	146	49	19879	0.0503337	0.30441	2.77873	TRIAE_CS42_7BL_TGACv1_578441_AA1894940
ko00670	One carbon pool by folate	1	146	49	19879	0.0503337	0.30441	2.77873	TRIAE_CS42_2BL_TGACv1_132087_AA0435110
ko00643	Styrene degradation	1	146	50	19879	0.0521846	0.30441	2.72315	TRIAE_CS42_2BS_TGACv1_145841_AA0446460
ko00590	Arachidonic acid metabolism	1	146	56	19879	0.0637802	0.352469	2.43138	TRIAE_CS42_4AS_TGACv1_309494_AA1031000
ko00905	Brassinosteroid biosynthesis	1	146	63	19879	0.0782787	0.373729	2.16123	TRIAE_CS42_7DL_TGACv1_603857_AA1990250
ko04520	Adherens junction	1	146	65	19879	0.0825947	0.373729	2.09473	TRIAE_CS42_7BS_TGACv1_592328_AA1935710
ko04510	Focal adhesion	1	146	67	19879	0.0869822	0.373729	2.0322	TRIAE_CS42_7BS_TGACv1_592328_AA1935710
ko00780	Biotin metabolism	1	146	67	19879	0.0869822	0.373729	2.0322	TRIAE_CS42_1BL_TGACv1_031332_AA0111790
ko00591	Linoleic acid metabolism	1	146	71	19879	0.0959597	0.38753	1.91771	TRIAE_CS42_4AS_TGACv1_309494_AA1031000
ko04015	Rap1 signaling pathway	1	146	86	19879	0.131686	0.395512	1.58323	TRIAE_CS42_7BS_TGACv1_592328_AA1935710
ko04210	Apoptosis	1	146	86	19879	0.131686	0.395512	1.58323	TRIAE_CS42_4DS_TGACv1_362356_AA1179070
ko00790	Folate biosynthesis	1	146	87	19879	0.134166	0.395512	1.56503	TRIAE_CS42_2BL_TGACv1_132087_AA0435110
ko00908	Zeatin biosynthesis	1	146	89	19879	0.139157	0.395512	1.52986	TRIAE_CS42_1AL_TGACv1_002153_AA0039220
ko00960	Tropane, piperidine and pyridine alkaloid biosynthesis	1	146	93	19879	0.149259	0.395512	1.46406	TRIAE_CS42_6BL_TGACv1_499564_AA1586200
ko00565	Ether lipid metabolism	1	146	103	19879	0.175101	0.427572	1.32192	TRIAE_CS42_4AS_TGACv1_309494_AA1031000
ko02010	ABC transporters	1	146	103	19879	0.175101	0.427572	1.32192	TRIAE_CS42_2AL_TGACv1_093926_AA0289520
ko00920	Sulfur metabolism	1	146	116	19879	0.209625	0.449196	1.17377	TRIAE_CS42_7DS_TGACv1_622088_AA2032510
ko04130	SNARE interactions in vesicular transport	1	146	118	19879	0.215002	0.451503	1.15388	TRIAE_CS42_7BL_TGACv1_578270_AA1892210
ko00950	Isoquinoline alkaloid biosynthesis	1	146	121	19879	0.223091	0.459304	1.12527	TRIAE_CS42_6BL_TGACv1_499564_AA1586200
ko00410	beta-Alanine metabolism	1	146	129	19879	0.244765	0.475932	1.05548	TRIAE_CS42_6BL_TGACv1_499564_AA1586200
ko00310	Lysine degradation	1	146	136	19879	0.2638	0.503618	1.00116	TRIAE_CS42_1BS_TGACv1_049440_AA0153760
ko03410	Base excision repair	1	146	138	19879	0.269242	0.504829	0.986649	TRIAE_CS42_6BL_TGACv1_500113_AA1599290
ko04072	Phospholipase D signaling pathway	1	146	163	19879	0.336884	0.561474	0.835322	TRIAE_CS42_3AL_TGACv1_196154_AA0657740
ko00400	Phenylalanine, tyrosine and tryptophan biosynthesis	1	146	166	19879	0.344903	0.565856	0.820226	TRIAE_CS42_5DL_TGACv1_433357_AA1410770
ko00100	Steroid biosynthesis	1	146	176	19879	0.371393	0.580282	0.773622	TRIAE_CS42_4BS_TGACv1_328984_AA1096480
ko00380	Tryptophan metabolism	1	146	178	19879	0.376643	0.580282	0.76493	TRIAE_CS42_2BS_TGACv1_145841_AA0446460
ko00900	Terpenoid backbone biosynthesis	1	146	180	19879	0.381874	0.580282	0.756431	TRIAE_CS42_2BS_TGACv1_146129_AA0456050
ko04139	Mitophagy - yeast	1	146	182	19879	0.387087	0.580282	0.748118	TRIAE_CS42_5BL_TGACv1_406491_AA1346180
ko04810	Regulation of actin cytoskeleton	1	146	187	19879	0.400035	0.580282	0.728115	TRIAE_CS42_7BS_TGACv1_592328_AA1935710
ko04071	Sphingolipid signaling pathway	1	146	189	19879	0.405178	0.580282	0.72041	TRIAE_CS42_7BS_TGACv1_592328_AA1935710
ko04024	cAMP signaling pathway	1	146	192	19879	0.412855	0.580282	0.709154	TRIAE_CS42_7BS_TGACv1_592328_AA1935710
ko03022	Basal transcription factors	1	146	194	19879	0.417946	0.580282	0.701843	TRIAE_CS42_3AL_TGACv1_196014_AA0656540
ko00350	Tyrosine metabolism	1	146	195	19879	0.420483	0.580282	0.698244	TRIAE_CS42_6BL_TGACv1_499564_AA1586200
ko00330	Arginine and proline metabolism	1	146	197	19879	0.42554	0.580282	0.691155	TRIAE_CS42_2BS_TGACv1_145841_AA0446460
ko04115	p53 signaling pathway	1	146	225	19879	0.493787	0.638801	0.605145	TRIAE_CS42_3B_TGACv1_220627_AA0712650
ko03460	Fanconi anemia pathway	1	146	230	19879	0.505434	0.638801	0.591989	TRIAE_CS42_4AS_TGACv1_306214_AA1004350
ko00062	Fatty acid elongation	1	146	237	19879	0.521449	0.638801	0.574504	TRIAE_CS42_6BL_TGACv1_499409_AA1581790
ko00710	Carbon fixation in photosynthetic organisms	1	146	237	19879	0.521449	0.638801	0.574504	TRIAE_CS42_3B_TGACv1_224637_AA0799240
ko00260	Glycine, serine and threonine metabolism	1	146	237	19879	0.521449	0.638801	0.574504	TRIAE_CS42_6BL_TGACv1_499564_AA1586200
ko00620	Pyruvate metabolism	1	146	260	19879	0.571595	0.682016	0.523683	TRIAE_CS42_3B_TGACv1_224637_AA0799240
ko04151	PI3K-Akt signaling pathway	1	146	273	19879	0.598223	0.688813	0.498746	TRIAE_CS42_7BS_TGACv1_592328_AA1935710
ko04142	Lysosome	1	146	277	19879	0.606165	0.688813	0.491543	TRIAE_CS42_4DS_TGACv1_362356_AA1179070
ko04140	Autophagy - animal	1	146	279	19879	0.610092	0.688813	0.48802	TRIAE_CS42_4DS_TGACv1_362356_AA1179070
ko00941	Flavonoid biosynthesis	1	146	286	19879	0.623602	0.696576	0.476075	TRIAE_CS42_2DL_TGACv1_159108_AA0532580
ko00561	Glycerolipid metabolism	1	146	314	19879	0.67405	0.737242	0.433623	TRIAE_CS42_4BS_TGACv1_327988_AA1080500
ko00270	Cysteine and methionine metabolism	1	146	343	19879	0.720415	0.764077	0.396961	TRIAE_CS42_7DS_TGACv1_622088_AA2032510
ko00980	Metabolism of xenobiotics by cytochrome P450	1	146	353	19879	0.735075	0.771829	0.385715	TRIAE_CS42_3AL_TGACv1_196283_AA0659080
ko00982	Drug metabolism - cytochrome P450	1	146	366	19879	0.753157	0.77458	0.372015	TRIAE_CS42_3AL_TGACv1_196283_AA0659080
ko03015	mRNA surveillance pathway	1	146	371	19879	0.759826	0.77458	0.367001	TRIAE_CS42_1DL_TGACv1_061597_AA0199590
ko03018	RNA degradation	1	146	390	19879	0.783773	0.791309	0.349122	TRIAE_CS42_7BS_TGACv1_592921_AA1946300
ko00480	Glutathione metabolism	1	146	466	19879	0.859866	0.859866	0.292184	TRIAE_CS42_3AL_TGACv1_196283_AA0659080

## Sheet: Table S8
Table S8. The data matrix of 280 detectable metabolites and the relative expression level
Metabolites	Quant Mass	RT(min)	N4	N5	N6	N7	N8	N9	N13	N14	N15	N16	N17	N18	QC1	QC2	QC3	QC4	QC5
2-Amino-3-methyl-1-butanol	144	9.0253	0.315042	0	0.231145	0.134522	0	0.260944	0.275808	0	0	0.177476	0.298104	0	0.35645	0.198054	0.0928407	0.0590275	0
4-Hydroxybenzyl cyanide	190	30.4648	0	0.407675	0	0.311556	0.421738	0.622666	0.346315	0	0.857409	0.976652	0	0	0	0.180168	0.302347	1.28876	0.982483
4-Hydroxyquinazoline	203	17.2628	0	0	0	0.0724769	0.217708	0.217154	0.19015	0	0.327311	0.212959	0.301092	0	0	0	0	0.147508	0.0175516
5-hydroxytryptophan	144	32.2056	0.134397	0.16196	0.167985	0.157352	0.170465	0.309307	0	0	0	0	0.297969	0	0	0.355038	0	0.296526	0.277988
beta-Glycerophosphoric acid	299	21.7403	0	0	0	0.0395683	0.0741856	0	0.0656802	0.0682013	0	0.056651	0.0796117	0.0683998	0.0571814	0	0	0	0
Citraconic acid degr1	89	5.21483	0.268274	0.161538	0	0.251559	0.215478	0.143973	0.0870655	0	0	0.0821293	0	0	1.21436	1.15782	1.21146	1.20954	1.25202
Dihydroxyacetone	163	5.34164	0.626936	0.529417	0	0.393234	0.632268	0.57078	0.683038	0.846363	0	0	0	0	0.860897	0.707407	0.684788	0.657646	0.575693
dl-p-Hydroxyphenyllactic acid	179	33.9411	0.122413	0.155851	0.143071	0.144621	0	0.199573	0.216277	0	0	0.252742	0	0	0.231464	0.252404	0	0.225325	0.227029
indole-3-acetamide	203	28.0365	0.174136	0.0838125	0.0602372	0.0835269	0	0.182975	0	0	0.190837	0	0	0.274855	0	0	0	0	0
Phytanic acid	306	5.30661	0.0289194	0.0428432	0	0.0171462	0.0311148	0	0	0.085647	0.0735853	0	0	0.0640664	0	0.0673245	0.051955	0	0
5,6-Dimethylbenzimidazole	145	16.6478	3.54082	1.72182	2.27369	2.06325	3.6864	1.15673	0	0	0	0	0.976735	2.23598	0	1.79189	0	0	2.95057
Allantoic acid	188	19.2729	0.125183	0	0.024299	0.0897571	0	0.389061	0.207557	0	0.377474	0	0.417553	0.22543	0.371963	0.231339	0.314402	0.313679	0.272603
Aminomalonic acid	173	15.1044	0.955682	0.724112	0.948664	0.82466	1.13634	0	0.888765	0.609487	0	0	0.89435	0	0.925759	0.893422	0.920323	0.961373	0
benzyl alcohol	165	8.40829	0.155553	0.106916	0.0803026	0.149929	0.134117	0.147856	0	0	0.137835	0.110912	0	0	0	0.143393	0.153267	0.162614	0.176104
cis-gondoic acid	145	32.6582	0.0975011	0.0367274	0	0.0647723	0.0822662	0.172139	0.115841	0.164975	0	0	0	0.185145	0	0	0.128063	0	0.13506
cycloserine	232	8.23836	0.10596	0.0971038	0.115576	0.101511	0	0.141736	0	0.0856115	0.103525	0.105585	0	0	0	0	0	0	0
DL-Anabasine	291	14.8609	0	0.0462802	0	0.00771337	0	0	0.0536592	0.0674662	0.0749642	0.0532588	0.0785619	0.0697077	0	0.0619668	0.0654396	0	0.0717341
Ethyl cinnamate	131	12.7687	0	0	0.480966	0.238557	0.46832	0.482053	0	0.729212	0	0.507308	0.513041	0.609094	0	0	0	0	0
indole-3-acetic acid	319	21.1243	0	0	0.593531	0.181347	0.49455	0	0	1.97481	0.463965	1.21446	0.56051	0.804085	0	0	0	0	0
maleic acid	109	31.2026	0.0474236	0.0257911	0.0233291	0.0385569	0.0491966	0.0557569	0.0253645	0	0	0.024524	0	0	0.0284093	0.0370279	0.0370758	0.0307639	0.0245101
N-Acetyl-5-hydroxytryptamine	218	29.4782	0	0.129805	0.116303	0.102719	0.161435	0.208769	0	0.131202	0.11624	0.151583	0	0	0.169155	0.209659	0.21297	0.214577	0.198983
tetracosane	57	33.0303	2.20581	0.174285	0.110277	0.446874	0	0.190878	0	0	0.435167	0.109118	0	0.230667	0	0	0.383343	0.600201	1.93828
1,2-Cyclohexanedione	247	20.3457	0.177833	0.123036	0	0.150109	0.149391	0.284402	0.15279	0	0.235088	0	0.396432	0.309481	0.19992	0.435881	0.19849	0.213147	0.215219
2'-deoxyguanosine	281	42.6215	0.040628	0.0737456	0.0961158	0.0762692	0.0566753	0.19045	0	0.209571	0	0	0.144499	0.0983466	0.166578	0.160115	0.120523	0.183666	0
Acetylsalicylic Acid	84	8.60243	0	0.187716	0.121835	0.0893202	0	0.226369	0	0.265371	0.341078	0.18293	0.248899	0.232946	0	0	0	0	0
allose	205	26.6542	8.19301	6.01162	6.43875	7.24613	7.07827	6.20083	5.83444	0	0	7.66872	9.20656	0	6.61272	8.38104	8.88978	8.15423	8.32166
conduritol b epoxide	157	36.8154	0.232046	0	0.133376	0.146121	0.16327	0.238505	0.192149	0.260942	0	0	0.366915	0.287	0.233601	0	0.253823	0.224217	0.266804
D-galacturonic acid	305	27.5365	0.187046	0.161416	0.182337	0.21791	0.203812	0.343152	0	0.187735	0	0.172575	0	0.165798	0	0.188826	0.221853	0	0.228719
Dodecanol	243	15.5624	0.115944	0.0735581	0	0.0722047	0.109938	0.133788	0.129481	0	0.145692	0	0.227127	0.166519	0	0	0	0.136303	0
iminodiacetic acid	232	27.3251	0.197686	0.0975658	0.141491	0.121276	0.290912	0	0.143679	0.516846	0	0.514616	0	0.365094	0	0.112008	0.151628	0.196765	0.233276
Maleamate	152	7.32631	0.496268	0.416837	0.468475	0.438633	0.662131	0.588089	0.557489	0	0	0.459711	0	0.671437	0.615823	0.752553	0.668421	0.621126	0.639279
Methyl Palmitoleate	97	20.9683	4.08	0.201217	0.132021	0.840502	0	0.228792	0	0.300377	0.25551	0.157082	0	0.431788	0.226767	0.257667	1.3073	2.11934	3.45465
O-phosphonothreonine	211	13.975	0.266643	0.28906	0.236643	0.358632	0.317373	0.440394	0.258817	0	0.508562	0	0.220258	0	0.617978	0.525716	0.549686	0.545232	0.449325
Synephrine	223	19.1975	0.187021	0.352953	0.190474	0.181888	0.19731	0.16357	0	0	0.393632	0.204699	0	0.206152	0.231955	0.231433	0.226785	0.228607	0.236362
2,3-Dihydroxypyridine	167	11.3222	0.149312	0	0.084164	0.0852283	0.0432402	0.0851282	0	0.0502042	0.027894	0.0459343	0.10851	0.0988403	0.0441774	0	0.0892476	0.0913924	0.1135
2,4-diaminobutyric acid	173	14.8149	0	0.215483	1.84679	0.423354	0	0.477851	0.903631	2.16387	0.342052	0.958472	0.830296	2.19946	4.71954	0.12573	0.997458	0	0
2-Amino-3-methoxybenzoic acid	232	12.9888	0.0747985	0	0.162348	0.0946168	0.116749	0.213805	0.0968735	0	0.217236	0.191211	0.247549	0.286533	0	0	0	0	0.119025
2-Monoolein	103	9.61722	0.341749	0.281061	0.218253	0.289132	0.202524	0.321255	0.305757	0	0.447653	0.380964	0.36796	0	0.204724	0.255333	0.316026	0.359048	0.452209
3-Hydroxypyridine	152	8.08944	0.8919	0	0.67533	0.705973	0.855602	0.889776	0.777992	0.818445	0.913278	0	1.19	0.914133	1.03169	1.08988	0.111152	0.104493	0
Flavone	120	6.72482	0.171797	0.169891	0.214723	0.198395	0.200428	0.202439	0.189546	0	0.243349	0.191349	0.287938	0	0.232048	0.205477	0.205537	0.239561	0.210443
hydrocinnamic acid	57	13.7571	0.436581	0.218881	0.205795	0.349794	0.217935	0.240758	0.217834	0	0.221108	0	0.34531	0.34002	0.275382	0.266099	0.32313	0.330863	0.480776
leucine	130	11.5662	0.06264	0.531829	2.8436	0.620711	0	0.286195	0	6.85765	1.47902	3.98211	0.881568	2.06012	0	0	0	0	0
Leucrose	204	41.5765	3.03157	2.68655	2.00127	2.4475	2.22633	2.32561	0	1.47814	2.0135	2.24555	1.57478	0	1.34862	2.01115	2.09719	1.90506	2.57463
N-methylaniline	165	12.8024	0.0701548	0.0968714	0.103786	0.076349	0.103298	0.0839845	0	0	0.0840425	0.0648402	0.0997919	0.0800304	0.0762254	0.0740002	0.0809481	0.0824947	0.10206
trans,trans-Muconic acid	271	19.8414	0	0.227577	0.252459	0.181281	0.234095	0	0.234592	0.280418	0.350519	0.278475	0.42332	0.304823	0	0	0	0.248646	0.27412
xylose	173	20.466	0.788566	0.698437	0	0.729938	0.990922	0.840988	0.710629	0.237652	0	0.73707	0.529344	0.607047	1.00581	0.877991	0	0.868987	0
2,6-Diaminopimelic acid	244	21.0478	0.238396	0.174298	0.345552	0.261891	0.465965	0.28469	0.289318	0.519101	0.185171	0.639186	0.284526	0	0.308181	0.360453	0.312443	0.315883	0.329249
22-Ketocholesterol	173	6.98038	22.7495	0.189731	75.2139	31.587	1.15377	38.4486	16.6729	21.0916	15.4026	0	0.32171	0.320464	0.278568	25.4521	0.278311	0.313019	28.0398
2-hydroxy-3-isopropylbutanedioic acid	244	20.2059	0	0.0947016	0.195819	0.0899787	0.0406478	0.146763	0.175699	0.129998	0.043945	0.359963	0.164604	0.204494	0.161241	0.130093	0.167223	0.152176	0.0602722
2-Hydroxyvaleric acid	131	9.35634	0.0639103	0.0805527	0.0893523	0.0663433	0.0816906	0.0825541	0.0702509	0	0.15154	0.0704082	0.133741	0.101124	0.0927597	0.108277	0.0841274	0.0967766	0.0812421
2-Indanone	205	22.0855	0.550786	0.480284	0.526204	0.582957	0.632268	0.636908	0.465824	0	0.458057	0.494973	0.69314	0.554409	0.618421	0.635787	0.691213	0.596482	0.600942
5-Hydroxyindole-3-acetic acid	71	27.603	0.318718	0	0.492879	0.49306	0.62336	0.432759	0.460923	0.27359	0.833513	0.302625	0.660713	0.288288	0.688401	0.603868	0.487871	0.446197	0.353671
Acetol	166	10.1118	0.15734	0	0.105363	0.100017	0.104315	0.111657	0.116256	0.0744607	0.167399	0.117574	0.192698	0.15155	0.374766	0.427378	0.460338	0.470576	0.491937
Adipamide	229	14.4265	0.0643174	0.0956166	0.103116	0.0874552	0.153971	0.10771	0.0806161	0.187634	0.114953	0.117258	0	0.140815	0	0.120123	0.134122	0.113336	0
Aniline-o-sulfonic acid	245	29.5951	0.0526483	0	0.0564328	0.050121	0.0709042	0.120741	0.061543	0.120285	0.111169	0.0774146	0.149474	0.0826942	0	0.0816709	0.0837134	0.096834	0.0963355
arbutin	289	39.7561	1.44148	1.05945	1.23577	1.34188	1.37997	1.42447	1.26085	0	1.65454	1.36879	1.42098	1.38606	1.64299	1.37623	1.44675	1.41406	1.63332
butyraldehyde	207	9.43028	0.102845	0.0929236	0.133536	0.122372	0.126675	0.122893	0.0958039	0.157343	0.172623	0.107295	0.168188	0	0	0.175355	0	0.208636	0
ferulic acid	139	30.6124	0	0.0419287	0.0306825	0.0343755	0.0391719	0.0480924	0.03886	0.0413675	0.0443247	0.0205261	0.0584213	0.0392865	0.0347014	0.0474682	0.0425246	0.0451319	0.0429053
fructose-6-phosphate	245	34.9344	1.28158	0	1.13681	1.28491	1.72778	1.98973	1.20314	1.24927	1.70642	1.35829	2.19239	1.1357	1.50358	1.51295	1.46057	1.49311	1.50494
galactose	132	26.4258	0.745111	0.886854	0	0.726702	1.25683	0.633407	1.59358	0.0608372	1.1639	1.01437	1.8921	0.763977	1.01861	0	0.858074	1.00019	0.679759
glutaraldehyde	58	7.77176	1.9174	1.32161	0.993429	1.6228	2.39036	1.72627	2.75982	0	2.53827	0.790096	2.5453	1.23105	0.876361	2.34327	3.19092	3.22112	2.60712
L-Allothreonine	291	13.0845	0	23.755	27.806	13.102	0.0494578	27.0017	21.8542	0.0556045	27.946	23.6728	0.0501071	0.0593681	27.6083	28.505	28.6201	28.3963	29.0416
MALONAMIDE	361	29.9351	0.123932	0.078242	0.0922949	0.0868228	0.0884524	0.138016	0.131245	0.0948154	0.132892	0.075254	0.078872	0	0	0.127236	0.116732	0.108015	0.12117
methionine sulfoxide	128	23.2194	0.368152	0.331291	0.0438909	0.255208	0.415023	0.372889	0.322986	0.429937	0.41706	0	0.298277	0.459225	0	0.377511	0.385948	0.418443	0.410103
Methyl Phosphate	70	8.75883	16.8531	31.8311	2.3902	16.768	13.5563	9.38123	13.0699	0	6.19426	1.72587	7.56471	11.4891	34.9476	28.648	35.5887	37.2444	38.323
N-Acetylisatin	118	6.40875	0.183297	0	0.162053	0.159255	0.219001	0.181863	0.18773	0.246364	0.276255	0.197575	0.265664	0.252669	0.27198	0.25106	0.247744	0.239613	0.228276
N-cyclohexylformamide	70	7.00464	0.172256	0.120379	0.148985	0.257997	0.219336	0.194814	0.270515	0	0.226141	0.101149	0.308785	0.160969	0.0676972	0.239327	0.303197	0.300599	0.333686
p-Anisic acid	209	6.89969	0.442534	0.316312	0.312797	0.409477	0.560685	0.405173	0.426052	0	0.517065	0.304028	0.68106	0.459348	0.570895	0.718576	0.844603	0.691099	0.715404
phthalic acid	63	5.48665	5.30542	1.05811	0.626195	4.15165	3.11993	2.38925	1.50917	0	1.16341	1.15622	1.38187	1.59539	3.26146	2.84499	2.88879	2.83261	2.90017
prunin degr. Prod.	217	45.2986	0.128393	0.688799	0.760769	0.538842	0.847473	0.807618	0	0.420657	0.716317	0.55886	0.841339	0.90366	0	0.968448	0.82884	0.682841	0
Ribonic acid, gamma-lactone	160	40.9797	0.516839	0.490102	0.830559	0.442495	0.45321	0	0.515888	0.459803	0.723891	0.474924	0.543942	0.685733	0.586956	0.602356	0.36435	0.629864	0.374865
spermine	116	5.81488	0.220589	0.316183	0.356416	0.30696	0.390051	0.392661	0.219509	0	0.520213	0.348959	0.512975	0.511972	0.266867	0.542262	0.349697	0.329763	0.320238
thymidine	132	25.6637	1.71935	1.51266	0	1.28334	1.12033	2.11435	2.44311	1.91479	1.97145	1.83292	2.82156	2.58724	0	0	1.69873	1.92777	1.29091
Uridine monophosphate	299	21.1044	0.329429	0.344477	0.381688	0.401981	0.482739	0.399011	0.37567	0.25872	0.433401	0.356968	0.330034	0	0.383901	0.422826	0.407814	0.39046	0.391895
urocanic acid	121	6.28607	1.2651	1.22107	1.36846	1.41911	1.46409	1.47586	1.3574	0	1.74287	1.39382	2.04537	1.78204	1.68419	1.65993	1.58783	1.64132	1.64787
1,3-diaminopropane	174	19.5054	8.74675	7.17933	7.42937	8.41099	10.537	6.18494	7.80274	5.33999	7.00391	9.52663	4.47407	6.56187	9.2735	9.02958	9.15704	9.13264	9.33922
1,5-Anhydroglucitol	116	22.1677	0.56948	0.44598	0.689614	0.632542	0.719453	0.565339	0.541784	0.237838	0.503142	0.542798	0.392669	0.396872	0.57602	0.599738	0.640204	0.654493	0.675698
1-Hydroxyanthraquinone	281	8.74426	0.111323	0.197257	0.155494	0.137104	0.0882689	0.16329	0.219234	0.456414	0.20885	0.0620677	0.124581	0.543283	0.222168	0.146669	0.140831	0.161485	0.167224
1-Indanol	306	17.8172	0.102751	0.0954255	0.111064	0.13512	0.12715	0.189197	0.101435	0.0618558	0.127947	0.114502	0.049467	0.126308	0	0.126294	0.143742	0.502388	0.150099
1-Kestose	217	23.7127	369.856	626.003	79.2111	251.313	12.3924	231.551	414.777	131.818	203.961	62.5063	17.0699	39.333	30.4911	29.48	30.5265	32.3923	32.2012
1-Methylhydantoin	258	7.02703	133.902	107.783	138.24	142.301	155.857	158.825	147.89	161.276	167.895	140.188	217.711	191.225	110.297	127.173	129.558	130.909	134.254
2-amino-2-methylpropane-1,3-diol	146	10.8125	0.193445	0.0710721	0.135115	0.145742	0.103475	0.076298	0.302198	0.0886545	0.136372	0.107574	0.207983	0.132026	0.25663	0.164668	0.206588	0.217019	0.202584
2-aminoethanethiol	188	6.08409	5.60671	4.9381	6.63979	6.47189	7.27933	7.07438	6.78292	8.39587	8.85324	6.96438	10.4156	9.09229	7.76955	7.94233	7.9323	7.60182	7.62155
2'-Deoxycytidine 5'-triphosphate degr prod	58	5.55464	65.1704	60.1217	69.8595	79.7037	69.8774	72.88	89.0226	83.4952	170.553	96.0522	179.992	105.008	82.6062	77.8854	88.8889	87.1206	96.7577
2-Deoxytetronic acid	233	14.2189	0.437443	0.434641	0.472936	0.504767	0.513043	0.54795	0.531633	0.36299	0.651982	0.458415	0.480986	0.483447	0.50782	0.517338	0.517929	0.542054	0.578705
2-Furoic Acid	169	9.65725	0.795829	0.749842	0.744624	0.865389	0.696193	0.792647	1.27139	1.07127	1.37669	0.880081	1.11987	1.08972	0.314234	0.533898	0.711798	1.0137	0.921505
2'-Hydroxyacetophenone	121	5.95596	0.402277	0.339164	0.406121	0.410431	0.432672	0.432411	0.42537	0.474039	0.531465	0.387673	0.643653	0.528123	0.535108	0.492625	0.509805	0.524859	0.480638
2-hydroxybutanoic acid	131	6.0147	2.42583	0.308017	0.630651	0.971576	0.930692	0.60359	0.368946	0.648487	0.510022	0.879338	0.466213	1.0645	1.04603	1.18169	0.837656	1.77173	2.58437
2-hydroxypyridine	152	6.3528	17.181	9.66423	10.8104	12.8176	13.5859	12.9487	11.608	12.0837	13.6742	11.3872	17.7016	14.1254	21.1941	20.5113	20.7497	21.089	22.8168
2-ketobutyric acid	152	5.45964	0.286337	0.485014	0.574862	0.641592	0.699778	0.894879	0.588775	0.88987	1.02972	0.557673	1.55323	0.947831	0.913924	0.84584	0.755432	0.65326	0.53832
2-keto-isovaleric acid	89	7.55585	0.332162	0.327122	0.507246	0.431995	0.340372	0.325737	0.352895	0.469236	0.26337	0.478765	0.466314	0.524287	0.403062	0.553404	0.623877	0.612671	0.641048
2-Ketovaleric acid	89	5.27081	0.258364	0.16111	0.317622	0.259251	0.251995	0.271525	0.396725	0.240167	0.373922	0.224081	0.468499	0.270028	1.61861	1.80994	1.7619	1.58947	1.6336
3,6-Anhydro-D-galactose	89	22.0023	0.67246	0.543014	0.653052	0.73858	0.821615	0.773978	0.603831	1.12292	0.958038	0.859707	1.72372	1.29549	1.01997	0.90933	0.945393	0.898917	0.948399
3-Aminoisobutyric acid	102	6.22308	6.78374	11.4463	10.7495	11.6241	8.3113	10.0903	7.9211	15.3659	13.1879	11.5767	11.4681	11.5821	6.06719	11.226	8.37476	11.1423	6.9765
3-hydroxybutyric acid	233	8.45813	0.0957481	0.102354	0.127825	0.130929	0.128113	0.153391	0.128482	0.13669	0.203328	0.132182	0.230632	0.171147	0.141343	0.155037	0.135332	0.165559	0.142269
3-hydroxy-L-proline	230	12.1529	1.24738	1.35345	1.68611	1.33935	1.5434	1.71448	1.51036	1.25266	1.62396	1.81153	0.724697	1.33661	1.43659	1.48939	1.46275	1.46346	1.48752
3-Hydroxypropionic acid	103	13.7096	2.49774	2.45176	2.69385	3.25778	3.23938	2.39678	2.6285	2.30099	2.37104	2.36155	3.13219	2.44905	2.75369	2.74292	2.85544	2.85462	2.99947
3-Methylamino-1,2-propanediol	86	5.71442	14.6132	10.8952	13.9972	12.8185	16.6571	15.6257	16.1463	12.694	19.5371	14.2947	21.7819	18.273	17.1799	16.0062	16.4045	16.1125	16.1984
4-aminobutyric acid	174	16.6635	645.711	588.183	631.575	657.377	727.269	546.805	606.349	480.384	518.43	570.69	434.618	528.549	691.461	654.462	666.789	666.401	683.016
4-hydroxybutyrate	233	9.86944	0.488567	0.343415	0.51513	0.486782	0.500184	0.420338	0.462001	0.279495	0.297453	0.421824	0.29618	0.307206	0.405999	0.451753	0.474743	0.479968	0.516425
4-Hydroxycyclohexanecarboxylic acid	109	8.03514	0.0215452	0.0243854	0.0303028	0.0292181	0.0326723	0.0272867	0.0162215	0.0385649	0.0312572	0.0260502	0.0467948	0.0414979	0	0.0376348	0	0.0412266	0
4-Vinylphenol dimer	192	10.0773	0.584237	0.526719	0.562003	0.616802	0.66344	0.60981	0.579482	0.754805	0.764334	0.647884	0.932567	0.780757	0.899392	0.85696	0.859763	0.915	0.951243
5,6-dihydrouracil	171	5.14814	102.64	99.1175	128.05	109.221	125.875	127.021	102.621	198.067	159.429	138.963	183.456	164.682	142.491	139.949	140.602	139.106	139.541
5-Aminovaleric acid	174	7.31162	7.63224	6.61	8.50242	8.25501	9.45234	9.08743	9.11342	8.75399	9.83382	8.83929	12.5014	10.8086	9.47918	9.40447	9.9781	10.3024	10.8157
5-aminovaleric acid lactam	156	5.78944	0.364384	0.35636	0.411027	0.331718	0.447621	0.410918	0.401658	0.38226	0.50454	0.495174	0.70606	0.52087	0.403284	0.506262	0.444092	0.431121	0.44008
5-Hydroxyindole-2-carboxylic acid	231	10.8962	0.772107	0.51862	0.694315	0.766984	0.744214	0.940716	1.05345	0.961262	0.918318	0.90932	1.26691	0.878073	0.618162	0.637856	0.797073	0.87584	1.00187
5-Methoxyindole-3-acetic acid	232	30.1344	4.13587	3.87852	5.74646	4.37968	3.166	8.17426	6.18393	11.0465	14.1887	6.22815	8.91972	10.0588	7.63247	7.6686	8.07982	6.77707	5.30068
5-Methoxytryptamine	174	6.66232	111.937	103.718	128.24	131.647	156.165	134.041	127.513	142.547	152.17	147.48	178.39	158.432	145.929	145.535	146.415	144.559	146.065
5'-methylthioadenosine	188	42.6438	0.179729	0.234797	0.231662	0.236919	0.180423	0.297358	0.219471	0.226816	0.229131	0.182066	0.191968	0.214557	0.311171	0.268707	0.255633	0.305235	0
6-deoxy-D-glucose	117	21.6348	1.98483	2.25206	3.77067	2.94586	2.8231	2.30402	1.95486	2.72707	3.66484	3.51744	2.24273	3.63803	2.42215	3.61072	4.01117	3.99083	3.86743
6-phosphogluconic acid	299	36.7668	9.18431	7.63231	10.5521	10.6323	11.3112	12.7737	10.0806	12.2401	18.8825	8.91255	21.0138	14.5079	14.0773	13.4798	13.6463	13.8093	13.9594
acetanilide	125	5.29393	0.115124	0.0903032	0.124354	0.121631	0.122781	0.141232	0.109522	0.148241	0.155912	0.116363	0.158781	0.172297	0	0.134322	0.158622	0.128013	0.149006
adenine	165	25.169	0.332356	0.414761	0.326573	0.297756	0.409829	0.282827	0.32239	0.300452	0.313673	0.311353	0.244025	0.242657	0.367313	0.388664	0.368484	0.402139	0.350807
adenosine	236	40.4525	45.7731	34.6223	51.5805	48.0206	49.2827	54.6268	49.0156	45.0273	59.8965	42.7882	66.3007	52.3479	63.5799	56.7884	57.7733	56.7355	57.616
alanine	116	7.45547	399.304	647.965	926.429	681.49	752.129	848.542	457.399	760.692	681.845	949.25	589.849	750.536	497.673	631.759	565.855	492.09	414.124
Allo-inositol	299	42.7461	0.536335	0.825139	0.742814	0.659248	0.770154	0.537611	1.66512	0.123192	1.06079	0.451604	0.566325	0.26686	0.641774	0.606559	0.543921	0.353272	0.322298
alpha-Aminoadipic acid	128	21.5148	1.06746	1.39165	1.26483	1.5002	0.791875	4.48538	1.86164	2.88928	5.17991	0.862091	4.68364	2.9807	2.48857	2.61261	2.6575	2.61574	2.7076
alpha-ketoglutaric acid	156	17.9027	4.53964	4.0557	5.45101	5.41848	6.00701	6.55425	3.92446	7.21391	7.98193	4.93287	9.27505	8.40596	8.25479	7.51375	7.29675	7.2133	7.3366
alpha-ketoisocaproic acid	200	8.77822	1.15631	1.08825	1.47959	1.44593	1.2706	1.76681	1.19638	1.09102	1.60935	0.884751	1.77042	1.17735	1.78747	1.88874	1.91624	1.87147	1.95876
asparagine	116	20.2866	31.9402	29.361	73.9737	41.8772	95.3332	20.4565	32.2017	238.962	14.0008	158.869	12.8944	153.282	56.2092	62.9119	59.1966	56.7277	56.5444
aspartic acid	232	14.9652	142.405	120.196	152.786	122.322	178.242	135.06	151.239	317.127	179.975	243.51	178.311	223.92	163.955	175.737	171.036	170.415	177.29
benzoic acid	179	10.1398	0.315451	0.208361	0.360924	0.309744	0.263705	0.377749	0.321447	0.648166	0.723707	0.633795	0.871208	0.695727	0.564742	0.592799	0.594261	0.618468	0.638129
Benzoylformic acid	104	5.99979	1.29852	0.419243	0.472561	0.674161	0.71155	0.600347	1.60335	0.621689	0.715656	0.433743	1.12187	0.71464	1.23943	0.938321	1.35361	1.11946	0.902345
beta-Alanine	291	14.0894	1.12327	1.34329	1.47142	1.48414	1.50507	1.53807	1.13522	0.932226	1.29179	1.26762	1.16007	1.20493	1.25977	1.22609	1.32682	1.32645	1.36962
beta-Glutamic acid	159	20.5684	1.60113	1.202	1.0436	1.18634	1.45261	0.972861	1.38675	0.74989	0.765407	1.05615	0.66087	0.722664	1.13405	1.15525	1.26954	1.22981	1.31516
beta-hydroxypyruvate	173	15.3816	0.897251	0.693647	0.926103	0.935487	1.05872	0.855668	0.862594	0.565145	0.827511	0.708592	0.76575	0.846583	0.782705	0.790491	0.858774	0.895787	0.905225
beta-Mannosylglycerate	204	25.9256	990.871	1178.14	195.404	529.526	95.8521	367.529	805.292	210.694	342.32	169.734	58.773	90.1489	118.832	115.142	112.701	117.02	116.491
Bis(2-hydroxypropyl)amine	232	14.5963	0.418077	0.455905	0.596499	0.475686	0.611017	0.650591	0.568961	0.618641	0.866835	0.562706	0.998726	0.662955	0.517347	0.60546	0.621131	0.637236	0.623901
carbamoyl-aspartic acid	160	13.4677	1.33013	0.545482	0.520898	4.25496	0.7495	0.583291	0.762724	0.19389	0.410758	0.493877	0.411636	0.311592	1.59608	0.705993	0.886804	1.89746	3.03851
Carnitine	159	5.57432	2.23902	1.91702	1.98041	2.31552	2.30534	2.36734	2.3367	2.81168	2.67213	2.18528	3.14746	2.9995	2.95201	2.79605	2.8062	2.76797	2.90364
Citramalic acid	247	15.137	1.631	1.84762	1.72034	1.69033	0.987281	2.84069	2.0299	1.5744	3.18606	1.64434	3.09603	2.13332	2.17094	2.14924	2.64007	2.68642	2.7053
citric acid	305	24.1323	11.5319	10.0663	10.4173	12.8944	16.2811	16.1582	12.562	23.9859	21.4228	17.9634	25.9336	27.7363	14.8937	14.7937	15.3696	15.3883	15.6005
citrulline	157	24.2821	0.703158	0.744848	1.69942	0.934789	1.53797	0.923338	0.688374	1.71452	0.892502	1.5872	0.751486	1.30724	0.579292	0.835272	0.763438	0.766999	0.804414
creatine degr	147	5.49506	3.70277	2.98402	3.71601	4.0686	4.22721	4.83655	4.20623	3.8447	4.96896	4.3359	5.89274	4.76502	4.66647	4.57917	4.99678	5.0529	6.31042
Cumic Acid	176	5.37751	1.78039	1.53087	1.78137	1.9706	1.92095	2.03296	1.87756	2.14818	2.31027	1.85498	2.73532	2.43895	2.34672	2.25082	2.44214	2.33066	2.52446
cycloleucine	84	10.5113	4.63097	6.30848	4.48984	5.29437	5.22654	6.401	6.40222	6.13112	25.6857	4.085	26.5861	10.956	9.9566	9.64197	9.96644	9.68765	9.8308
Cysteinylglycine	220	5.36021	0.827737	0.865092	0.852446	0.904544	0.899661	1.10564	0.847918	1.42207	1.19279	0.923496	1.2079	1.23498	0.949218	0.96264	1.02148	1.00701	1.08926
cytidine-monophosphate degr prod	259	42.3503	0.51487	0.944285	1.6469	1.53486	1.02373	2.59862	1.27432	1.98807	0.49056	1.59547	1.66947	0.791959	0.658528	1.72723	1.7339	1.11749	0.863215
D-(glycerol 1-phosphate)	299	22.7002	9.65372	9.5979	12.0666	11.2527	13.7164	9.3793	15.0401	5.08083	19.818	8.73866	13.038	7.08348	10.7182	10.7216	11.1658	11.22	11.295
D-alanyl-D-alanine	188	15.8644	3.81132	5.82067	6.12924	5.52268	4.8599	6.22536	3.64105	4.63298	4.99717	6.17134	4.45002	5.20645	4.55715	4.28897	4.49297	4.5418	10.2424
D-Altrose	291	34.3948	0.67498	0.493851	0.687474	0.745292	0.996664	0.840334	0.56439	0.590828	0.679892	0.648696	0.863229	0.594688	0.738449	0.736768	0.709473	0.697118	0.697807
D-Arabitol	205	21.5764	1.43251	0.797477	2.13111	2.25765	2.08863	4.9731	1.62042	2.05026	0.785176	1.53411	2.76969	2.28933	2.18157	2.1165	2.08789	2.18381	2.24834
Dehydroabietic Acid	140	12.1993	0.125484	0.0974202	0.131104	0.127465	0.14237	0.137378	0.119409	0.143771	0.156396	0.127559	0.211463	0.159427	0.146688	0.163215	0.148785	0.150193	0.171877
Dehydroascorbic Acid	173	24.6946	1.67867	1.5668	1.6837	1.90754	2.14705	2.21673	1.71334	2.18053	2.37158	1.86745	3.3492	2.46562	2.29464	2.26304	2.2927	2.35367	2.40938
D-erythronolactone	205	27.2083	1.29709	0.87278	1.27139	1.16401	1.3821	1.37642	0.990721	1.52413	1.19057	1.40896	1.85676	1.52082	1.36195	1.59767	1.70633	1.59522	1.64287
D-erythro-sphingosine	204	15.0357	7.22086	9.67875	5.48653	7.64115	5.11436	11.1629	7.94602	8.41186	10.0641	7.2511	8.74581	6.29468	5.43523	6.12959	6.61195	6.84413	6.08271
D-Fructose 1,6-bisphosphate	299	37.6986	0.30107	0.268807	0.34489	0.333084	0.317587	0.372065	0.405569	0.774161	0.815537	0.404694	0.940265	0.63036	0.619417	0.578872	0.5392	0.498925	0.501236
d-Glucoheptose	191	35.825	0.523997	0.509674	0.899603	0.861238	0.780585	1.39056	0.640338	1.63034	1.43647	0.715586	2.73309	1.66574	1.26795	0.910721	1.32568	1.27063	1.01039
D-Glyceric acid	189	11.7855	10.4803	8.72823	10.8978	11.135	11.7102	12.7368	8.72051	9.98385	9.78479	10.2081	12.8755	9.91205	12.1626	12.2185	12.4999	12.5481	12.7683
dibenzofuran	168	5.83662	5.15749	4.6388	5.41096	5.71338	5.91086	5.99352	5.4682	6.59422	7.12286	5.58282	8.11677	7.14987	6.99051	6.66592	6.69996	6.82241	6.95976
Digalacturonic acid	204	36.2661	15.2132	11.1213	13.8761	16.0673	17.3549	21.1435	18.0494	10.5978	9.0495	16.6259	11.9431	9.17391	17.3913	17.0439	17.2648	17.2632	17.5868
Diglycerol	103	18.4959	0.56742	0.501684	0.638274	0.672837	0.667022	0.905546	0.612637	0.77966	0.593309	0.804093	0.827855	0.802214	0.813779	0.768572	0.685436	0.797295	0.794359
Dithioerythritol	222	5.42743	4.242	4.03336	1.56316	3.21861	1.60039	1.61443	1.60642	2.50524	2.37074	1.90125	3.12926	2.98889	2.80442	3.02093	3.10686	3.11958	3.20538
DL-dihydrosphingosine	132	8.95558	0.362046	0.721488	0.3232	0.546425	0.53037	0.999861	0.0934396	2.66872	0.441878	0.457886	0.450619	0.579151	0.0635756	0.0889269	0.467704	0.290883	1.07719
D-Talose	205	26.4604	486.223	410.428	399.819	443.815	498.708	339.496	451.883	199.54	244.157	354.893	259.161	208.201	429.74	392.733	397.783	396.803	402.811
epsilon-Caprolactam	170	5.19414	0.167429	0.187455	0.489545	0.354515	0.483922	0.643544	0.196406	0.442135	0.525994	0.0709535	0.481765	0.341365	0.329581	0.500417	0.62586	0.376287	0.972091
Erythrose	205	14.7158	2.91675	2.53539	2.50266	2.86387	3.04815	2.92067	2.9216	2.42499	2.76041	2.53428	2.89113	2.53876	3.06054	3.0283	3.17209	2.40697	3.07848
Ethanolamine	174	10.4522	174.429	155.936	168.036	180.277	207.973	165.214	193.761	150.419	190.626	179.377	188.929	177.874	189.099	185.557	190.469	191.111	195.485
farnesol	125	6.48681	0.191341	0.16651	0.181017	0.199149	0.200767	0.206463	0.190279	0.22424	0.249806	0.184964	0.289581	0.264377	0.237233	0.209863	0.246821	0.227853	0.228793
fucose	117	21.48	1.49828	1.56222	1.87814	1.82911	1.97858	2.12659	1.95746	1.70864	2.45321	1.76972	2.68515	2.30044	2.14086	1.93729	2.23839	2.31299	2.11667
fumaric acid	245	7.82067	145.88	115.032	161.044	154.123	171.046	153.856	154.26	146.747	151.432	156.762	152.521	146.771	172.781	171.154	173.867	174.006	177.544
Galactinol	204	19.806	293.547	260.725	313.222	302.38	339.552	264.399	301.537	166.34	230.114	250.817	196.838	194.77	261.996	265.273	258.85	269.654	256.49
Galactonic acid	217	22.6657	35.8917	34.5393	33.9861	37.649	38.6023	37.2829	37.2866	29.552	33.6986	32.9976	41.0106	34.8221	37.2897	35.5918	36.8745	37.6981	39.2254
Gallic acid	281	8.55368	12.5318	10.9193	11.9208	13.4046	17.5311	12.5714	11.4336	13.6981	12.1307	14.5269	15.8303	14.8904	14.5686	14.5601	14.8152	15.1965	15.6305
Gentiobiose	361	43.1316	7.33826	6.14282	6.62293	7.10374	6.9336	8.25089	5.54345	8.33783	6.7246	5.3103	5.70536	5.6751	6.53118	6.72208	9.18772	7.16388	6.20938
gluconic acid	205	28.4082	0.71966	0.743728	0.750663	0.680218	0.894618	0.727322	0.475733	0.603327	0.561007	0.685714	0.526566	0.535524	0.561348	0.588309	0.643005	0.64514	0.56132
Gluconic lactone	217	19.1363	5.26937	4.41238	6.37807	5.81646	6.43698	7.83091	5.85927	7.33337	5.84057	6.71564	8.15515	8.40546	6.29828	5.88639	5.94464	7.43216	8.18289
Glucosaminic acid	205	29.3807	0.224079	0.315696	0.256335	0.223401	0.250083	0.294214	0.233503	0.403973	0.474469	0.278537	0.452683	0.41592	0.293834	0.302075	0.327428	0.310645	0.308062
glucose	244	24.6648	0.427643	0.320994	0.353893	0.390268	0.408598	0.284698	0.458701	0.242717	0.269047	0.390505	0.311349	0.242583	0.222985	0.227449	0.277911	0.371816	0.4327
Glucose-1-phosphate	217	9.735	10.1815	8.69458	11.5682	11.1539	11.9327	11.458	11.8106	10.8675	12.636	11.5161	13.0177	10.0982	9.54515	9.39276	11.1343	10.1515	13.1016
glucose-6-phosphate	299	34.7162	15.4459	13.0644	21.2662	19.1432	20.9775	23.462	20.3114	9.87383	28.6176	15.8482	25.0696	14.2484	20.7019	19.6079	19.5759	19.5013	19.3771
glucuronic acid	159	27.0806	0.274353	0.0555517	0.291892	0.238964	0.26882	0.393503	0.254466	0.52644	1.29073	0.301385	0.774466	0.489472	0.479897	0.465523	0.486332	0.448708	0
glutamic acid	246	19.0605	473.228	515.105	637.173	510.564	644.512	627.355	448.946	786.444	704.619	632.547	809.7	731.763	613.585	614.732	606.323	603.727	612.865
glutamine	156	14.6401	202.43	150.286	300.622	198.592	336.066	202.146	230.103	467.097	199.012	533.383	258.045	359.421	314.609	310.959	287.88	260.691	238.5
glycerol	218	10.5885	15.7869	14.5476	20.0564	17.342	19.3297	17.67	17.0631	21.3026	24.5571	21.1432	26.011	21.1682	22.2968	22.1333	21.6844	21.6164	22.0823
glycine	174	11.2843	415.075	395.154	521.169	514.34	525.919	593.618	426.445	492.023	590.445	505.574	486.827	594.352	587.925	568.605	582.878	584.901	598.886
glycolic acid	147	6.98921	6.29124	4.65529	5.47052	5.99688	5.8223	6.09109	7.93723	4.68302	6.17662	6.03317	6.16732	5.45366	5.63327	5.96405	6.25934	6.50213	7.08968
gly-pro	174	27.9229	0.469564	0.54324	0.490174	0.43694	0.568441	0.550223	0.413607	0.359041	0.465609	0.393723	0.450046	0.424495	0.604946	0.619111	0.676275	0.635221	0.624174
guanosine	245	42.4965	2.17614	1.96363	2.9089	2.44091	2.48934	2.93187	2.05363	2.56166	2.97717	2.25832	2.41068	2.59763	3.87249	3.35	2.91566	2.9998	2.74781
Halostachine	116	18.4444	6.60945	2.90966	9.08332	4.29742	3.0543	4.12782	3.9163	8.70438	9.44855	5.18878	4.81664	4.80142	3.48059	11.259	3.92902	8.93552	9.95974
histidine	154	26.5235	1.61698	4.05009	7.66201	4.63787	7.27129	7.22685	2.08072	8.06101	8.20745	4.418	6.22528	3.58314	2.73155	9.03574	5.43566	4.08748	2.91088
inosine	230	39.4853	0.701182	0.488448	0.805023	0.871686	0.660863	0.681779	0.716196	0.356176	0.424142	0.729416	0.629748	0.311773	0.790909	0.79324	0.747535	0.796563	0.676681
Isoleucine	158	10.9234	53.1542	86.0099	99.0721	70.9204	69.3059	107.058	57.9764	88.1441	119.039	74.2474	121.93	75.3903	49.42	62.6477	43.6216	39.2836	32.6337
Isomaltose	259	30.2359	0.199293	0.163037	0.205936	0.184993	0.222073	0.31962	0.14836	0.161691	0.0989777	0.23031	0.0418348	0.201653	0.413319	0.403078	0.337987	0.299044	0.278292
Isopropyl-beta-D-thiogalactopyranoside	361	27.4745	6.43073	5.5185	5.44903	5.90457	7.29196	4.38788	5.8916	2.517	3.08509	4.92415	3.13297	2.52343	5.19158	5.49432	5.55393	5.39941	5.44589
Itaconic acid	147	12.091	0.309668	0.267613	0.383635	0.48584	0.502836	0.605852	0.584251	0.602599	0.758241	0.613657	0.916704	0.78676	0.363506	0.332129	0.499436	0.656919	0.752085
kyotorphin	314	33.3259	2.13107	1.87952	3.41891	2.80925	4.71162	1.66552	2.0895	2.2861	2.31161	2.02977	3.24603	3.27957	4.53696	4.57136	4.61121	4.74374	4.64915
lactic acid	147	6.70276	5.16316	7.06579	7.03791	7.79833	7.6221	11.4107	6.97788	5.80987	8.07475	7.11723	9.08191	6.6727	9.24292	8.96607	9.14454	9.25371	9.57522
L-cysteine	220	17.2979	0.550639	1.14582	1.2131	0.85405	1.02552	1.18922	1.11244	1.9018	2.02171	1.17583	1.63815	1.57265	1.91353	1.55105	1.27919	1.13597	1.06001
L-dopa	218	14.3299	0.560126	0.520839	0.574493	0.421881	0.398585	0.477242	0.492401	0.54762	0.483322	0.479348	0.478655	0.499494	0.842575	1.07348	0.451813	0.37551	0.44792
Levoglucosan	217	18.1943	0.846213	0.573197	0.747971	0.769236	0.802557	0.814533	0.700401	0.768762	0.923707	0.855874	1.05844	0.888726	0.736192	0.820561	0.962703	1.10597	1.18891
L-glutamic acid	84	16.7551	17.5639	14.972	10.9987	57.1914	13.1174	21.8319	13.3901	6.92523	19.7652	8.0525	24.4503	13.2834	37.0674	19.5023	26.904	26.5225	27.1564
L-homoserine	218	14.6317	1.68539	1.50614	2.04357	1.63965	2.30185	1.8026	1.75654	4.8501	1.64436	3.7931	1.63741	3.46525	2.12803	2.44733	2.42024	2.43595	2.46408
L-Malic acid	233	15.6593	366.462	315.158	384.77	387.883	443.507	379.604	387.271	336.9	346.376	423.048	365.507	347.206	420.764	404.352	410.037	411.802	422.42
lysine	174	26.6585	66.0073	47.5994	78.5404	63.6691	77.9276	106.904	66.723	78.0266	95.8795	58.4595	89.4618	93.9177	100.307	98.4472	98.1149	96.9829	97.5883
Lyxonic acid, 1,4-lactone	117	19.3316	0.864122	0.660747	0.722505	0.877135	0.758914	0.840174	0.887658	0.802604	0.972263	0.818794	1.17986	0.908908	0.818229	0.776392	0.920094	0	1.18513
Lyxose	103	19.9311	10.4968	9.99381	11.7543	13.1187	15.0853	15.039	11.5993	5.99902	5.57153	12.5468	7.1179	5.73414	12.1417	11.5351	11.5485	11.7796	11.8812
Maleimide	154	6.562	0.369866	0.383972	0.666737	0.562635	0.670175	0.67462	0.437778	1.43533	0.829629	0.942592	1.15517	0.966122	0.474998	0.586316	0.451502	0.523562	0.271472
malonic acid	147	5.64271	15.3864	14.0276	18.6309	20.932	20.5662	22.5347	19.1447	12.642	19.518	14.4835	16.1699	16.637	26.0485	24.9411	24.0032	23.2128	22.8245
maltose	204	41.9286	101.093	81.3834	118.823	114.656	129.323	122.058	109.249	111.551	165.239	98.8661	181.902	132.307	153.742	135.676	138.049	141.118	139.522
maltotriose	204	38.2202	4.47759	18.6457	3.07422	8.20932	2.96865	13.3634	15.8635	8.0132	16.785	5.17558	3.36834	5.10659	8.03029	7.98504	4.94229	5.24644	4.3028
mannitol	205	26.7589	7.31198	5.6079	6.83236	7.40243	7.53512	8.32829	6.87582	3.62536	5.56527	5.29545	5.44655	4.39822	11.9822	11.2637	11.154	11.2544	11.6061
Melatonin	109	16.2678	0.0539834	0.0581592	0.05936	0.0399922	0.0139277	0.054523	0.064467	0.051218	0.0913266	0.0590241	0.0775838	0.0740475	0.0704532	0	0.0810912	0.0792782	0
melibiose	259	41.6717	1.46436	1.51335	1.77596	1.71503	1.22217	2.34491	2.26804	2.45254	1.51086	2.04719	1.78091	2.12325	1.56029	1.82398	2.43908	1.74028	1.52414
methionine	176	16.3742	36.5875	49.5133	50.1983	39.6333	48.5093	45.3366	39.6771	45.1279	40.5724	41.5347	43.7917	42.7636	45.8164	48.9572	47.6888	47.3311	47.9343
methyl octanoate	87	5.394	4.62431	4.17014	4.45709	3.81711	4.78225	4.86889	4.73316	5.71631	5.84789	4.57761	6.80382	6.071	6.0538	5.63572	5.79356	5.68581	5.86356
Methyl-beta-D-galactopyranoside	204	5.37575	3.0873	2.8168	2.80631	3.50092	3.25754	4.23507	3.05829	3.34119	3.36238	3.09984	4.04609	2.88395	3.50761	3.26665	3.83886	3.73815	3.95089
Methylmalonic acid	218	7.92442	1.00139	0.719055	0.811827	0.927835	1.042	0.898884	1.04008	0.768967	1.15242	0.824785	1.3149	1.044	1.35413	1.45733	1.67403	1.75499	1.94947
myo-inositol	305	29.0909	181.012	269.24	194.227	217.077	214.532	186.375	194.604	134.373	173.349	156.594	159.319	154.294	202.383	186.238	189.263	189.167	191.748
N-Acetyl-beta-D-mannosamine	202	30.2626	0.161048	0.145579	0.170766	0.178265	0.228606	0.174575	0.119371	0.0985974	0.137634	0.165619	0.125573	0.131566	0.170001	0.200864	0.163621	0.197379	0.208717
N-Acetyl-L-glutamic acid	244	16.0553	0.24085	0.245891	0.204363	0.258508	0.261392	0.20165	0.169737	0.320857	0.293958	0.203813	0.269867	0.332334	0.47739	0.459949	0.473305	0.486449	0.495115
N-Acetyl-L-leucine	84	15.9244	14.5367	11.4084	14.4901	36.3524	17.951	13.9611	14.4188	21.6914	18.7823	19.4891	22.5278	21.2879	20.4445	12.874	14.9392	14.7291	16.5459
N-Acetyltryptophan	202	32.7728	2.1805	1.80715	1.247	2.40129	1.30087	2.78554	3.99124	1.69349	5.96623	0.917424	9.89026	1.41217	3.6818	3.22179	3.45231	3.58782	3.62083
N-alpha-Acetyl-L-ornithine	168	15.2988	0.544632	0.46073	0.588105	0.597458	0.651148	0.597354	0.602683	0.677136	0.691021	0.604438	0.888067	0.756057	0.689161	0.707538	0.733206	0.733299	0.71558
Neohesperidin	204	47.2611	1.11372	1.23433	0.791456	1.02919	0.99023	0.829614	0.944362	0.571885	0.959451	1.00471	0.896953	0.737569	0.787793	1.03652	0.784731	1.18105	1.06183
Nicotianamine	186	39.1496	0.407689	0.849042	0.96525	0.563609	0.587777	0.571897	0.359573	0.18489	0.358449	0.544729	0.155144	0.185725	0.331673	0.597059	0.565375	0.508365	0.499781
nicotinamide	179	12.922	1.46949	1.19395	1.44899	1.43444	1.58854	1.57305	1.49313	1.19733	1.76288	1.23437	1.66207	1.49018	1.2476	1.46538	1.55454	1.61273	1.67436
nicotinic acid	78	11.087	0.611134	0.823903	0.670658	0.758971	0.696225	0.876737	0.540621	1.096	1.29688	0.676023	1.09807	1.27364	1.06609	1.00953	1.05831	1.06587	1.09286
Nicotinoylglycine	207	6.26853	5.02232	4.26964	4.28407	4.93179	4.6924	4.77967	4.34188	5.18105	5.69052	4.43121	6.58212	5.64029	8.05612	7.90064	8.3229	8.41114	8.59393
N-Methyl-DL-alanine	130	5.33062	11.3973	11.3269	11.842	9.69331	11.9895	11.6042	10.9383	14.2912	15.0668	11.5614	16.568	14.6619	10.4074	11.3133	10.5326	10.3931	10.5799
N-Methyl-L-glutamic acid	98	6.24004	0.387116	0.410685	0.240876	0.35334	0.235304	0.496147	0.268413	0.662364	0.233059	0.270354	0.563721	0.766142	0.471758	0.205552	0.266803	0.444746	0.603747
N-methyltryptophan	144	9.91179	0.221826	0.356302	0.454105	0.28291	0.3285	0.336726	0.207325	0.313482	0.365756	0.454859	0.257509	0.255171	0.220096	0.274198	0.233512	0.131268	0.113046
noradrenaline	174	20.1864	1.25748	1.72611	1.8897	1.85334	1.89197	2.45748	1.48319	1.78493	1.96787	1.92903	2.10035	1.8789	2.07633	1.74011	2.14739	1.77342	2.14985
Norleucine	86	7.07956	26.0597	10.1499	3.21613	24.2452	15.2515	17.9826	21.1263	1.05881	7.51789	2.21149	15.8685	7.96956	40.8056	34.0448	45.7271	50.1108	53.3768
norvaline	144	5.11795	41.8563	55.4067	73.1461	34.4857	0.222141	36.2828	31.9618	186.34	93.6694	76.9746	96.7482	82.5718	0.469441	0.58043	0.553392	0.545614	0.307074
O-acetylserine	174	13.2741	1.37219	1.44188	1.56962	1.28062	1.63386	1.49762	1.08396	1.73628	1.86663	1.41418	1.99388	1.47166	1.41449	1.56694	1.55897	1.58069	1.60811
Octadecanol	327	45.0754	6.66923	8.63561	6.31196	7.69203	8.10088	8.59663	7.05391	5.52109	6.80603	7.44929	6.86196	6.91781	7.17115	7.01378	7.02463	7.67982	6.88411
octanal	89	10.7191	0.177223	0.165571	0.232081	0.21992	0.261271	0.20579	0.172743	0.194805	0.207833	0.203899	0.225596	0.269471	0.241344	0.251904	0.221563	0.237045	0.254673
O-Phosphorylethanolamine	299	23.1362	8.86801	8.64425	9.99418	9.66892	10.6305	9.45779	9.14664	5.32512	10.184	7.23044	8.76988	6.27595	10.17	9.04853	9.59271	9.75573	9.86915
ornithine	102	10.1949	2.34298	4.60046	9.03514	4.85055	6.43345	6.69125	4.03737	13.7579	11.5629	9.88186	9.17278	10.1026	4.88066	8.45021	5.45258	3.65744	2.26972
oxalic acid	220	8.11711	30.5854	29.5047	40.7591	34.68	41.7053	45.9727	40.427	47.3767	49.2687	38.2646	60.8021	55.1846	24.5221	31.6906	26.2279	17.565	14.7982
oxamide	102	10.0122	0.431496	0.668063	0.602948	0.526066	0.62803	0.789825	0.570551	1.22057	0.981628	0.894574	1.12037	1.15026	0.602115	0.657688	0.798283	0.67382	0.685605
oxoproline	156	16.4189	566.42	483.505	603.166	613.035	694.656	533.219	540.589	669.185	491.054	761.916	532.519	615.797	618.522	608.103	617.616	623.386	632.081
palmitic acid	117	29.6562	8.37204	2.00514	1.84269	3.19167	1.95325	2.63753	2.3639	2.39226	2.84663	1.80006	2.77297	2.94232	6.06923	4.47107	4.77978	5.52585	6.95296
pantothenic acid	291	28.2687	0.281835	0.300197	0.400285	0.416508	0.467565	0.670308	0.300036	0.480528	0.559433	0.349316	0.736359	0.535954	0.502106	0.401332	0.554091	0.551013	0.575002
p-benzoquinone	121	5.69492	34.7889	31.9034	36.335	37.4215	38.8611	39.4016	36.8269	45.065	46.9355	37.4266	53.9143	48.3486	46.8114	44.2355	44.7646	44.1487	45.0859
[truncated: 44 more rows]
